# Supplementary material for: Clinical and molecular epidemiology of influenza viruses from Romanian patients hospitalized during the 2019/20 season
Source: PLoS One. 2021 Nov 12;16(11):e0258798. doi: 10.1371/journal.pone.0258798 (PMC8589178; doi:10.1371/journal.pone.0258798)
Supplement: S1 Dataset — (FAS) [file pone.0258798.s003.fas]

>A/Brisbane/02/2018                         
atgaaggcaatactagtagttctgctgtatacatttacaaccgcaaatgcagacacattatgtataggttatcatgcgaacaattcaacagacactgtag
acacagtactagaaaagaatgtaacagtaacacactctgttaatcttctggaagacaagcataacggaaaactatgcaaactaggaggggtagccccatt
gcatttgggtaaatgtaacattgctggctggatcctgggaaatccagagtgtgaatcactctccacagcaagatcatggtcctacattgtggaaacatct
aattcagacaatggaacgtgttacccaggagatttcatcaattatgaggagctaagagagcaattgagctcagtgtcatcatttgaaaggtttgaaatat
tccccaagacaagttcatggcctaatcatgactcgaacaaaggtgtaacggcagcatgtcctcacgctggagcaaaaagcttctacaaaaacttgatatg
gctggttaaaaaaggaaattcatacccaaagctcaaccaaacctacattaatgataaagggaaagaagtcctcgtgctgtggggcattcaccatccacct
actactgctgaccaacaaagtctctatcagaatgcagatgcatatgtttttgtggggacatcaagatacagcaagaagttcaagccggaaatagcaacaa
gacccaaagtgagggatcgagaagggagaatgaactattactggacactagtagagccgggagacaaaataacattcgaagcaactggaaatctagtggt
accgagatatgcattcacaatggaaagaaatgctggatctggtattatcatttcagatacgccagtccacgattgcaatacaacttgtcagacagccgag
ggtgctataaacaccagcctcccatttcagaatgtacatccggtcacaattgggaaatgtccaaagtatgtaaaaagcacaaaattgaggctggccacag
gattgaggaatgtcccgtctattcaatctagaggcctattcggggccattgccggcttcattgaaggggggtggacagggatggtagatggatggtacgg
ttatcaccatcaaaatgagcaggggtcaggatatgcagccgatctgaagagcacacaaaatgccattgataagattactaacaaagtaaattctgttatt
gaaaagatgaatacacagttcacagcagtgggtaaagagttcaaccaccttgaaaaaagaatagagaatctaaataaaaaagttgatgatggtttcctgg
acatttggacttacaatgccgaactgttggttctactggaaaatgaaagaactttggactatcacgattcaaatgtgaagaacttgtatgaaaaagtaag
aaaccagttaaaaaacaatgccaaggaaattggaaacggctgctttgaattttaccacaaatgcgataacacatgcatggaaagtgtcaagaatgggact
tatgactacccaaaatactcagaggaagcaaaattaaacagagaaaaaatagatggagtaaagctggaatcaacaaggatctaccagattttggcgatct
attcaactgtcgccagttcattggtactggtagtctccctgggggcaatcagcttctggatgtgctctaatgggtctctacaatgtagaatatgtatt
>A/Michigan/45/2015                         
ATGAAGGCAATACTAGTAGTTCTGCTATATACATTTACAACCGCAAATGCAGACACATTATGTATAGGTTATCATGCGAACAATTCAACAGACACTGTAG
ACACAGTACTAGAAAAGAATGTAACAGTAACACACTCTGTTAACCTTCTGGAAGACAAGCATAACGGAAAACTATGCAAACTAAGAGGGGTAGCCCCATT
GCATTTGGGTAAATGTAACATTGCTGGCTGGATCCTGGGAAATCCAGAGTGTGAATCACTCTCCACAGCAAGTTCATGGTCCTACATTGTGGAAACATCT
AATTCAGACAATGGAACGTGTTACCCAGGAGATTTCATCAATTATGAGGAGCTAAGAGAGCAATTGAGCTCAGTGTCATCATTTGAAAGGTTTGAGATAT
TCCCCAAGACAAGTTCATGGCCCAATCATGACTCGAACAAAGGTGTAACGGCAGCATGTCCTCACGCTGGAGCAAAAAGCTTCTACAAAAACTTGATATG
GCTAGTTAAAAAAGGAAATTCATACCCAAAGCTTAACCAATCCTACATTAATGATAAAGGGAAAGAAGTCCTCGTGCTGTGGGGCATTCACCATCCATCT
ACTACTGCTGACCAACAAAGTCTCTATCAGAATGCAGATGCATATGTTTTTGTGGGGACATCAAGATACAGCAAGAAGTTCAAGCCGGAAATAGCAACAA
GACCCAAAGTGAGGGATCGAGAAGGGAGAATGAACTATTACTGGACACTAGTAGAGCCGGGAGACAAAATAACATTCGAAGCAACTGGAAATCTAGTGGT
ACCGAGATATGCATTCACAATGGAAAGAAATGCTGGATCTGGTATTATCATTTCAGATACACCAGTCCACGATTGCAATACAACTTGTCAGACACCCGAG
GGTGCTATAAACACCAGCCTCCCATTTCAGAATATACATCCGATCACAATTGGAAAATGTCCAAAGTATGTAAAAAGCACAAAATTGAGACTGGCCACAG
GATTGAGGAATGTTCCGTCTATTCAATCTAGAGGCCTATTCGGGGCCATTGCCGGCTTCATTGAAGGGGGGTGGACAGGGATGGTAGATGGATGGTACGG
TTATCACCATCAAAATGAGCAGGGGTCAGGATATGCAGCCGACCTGAAGAGCACACAAAATGCCATTGACAAGATTACTAACAAAGTAAATTCTGTTATT
GAAAAGATGAATACACAGTTCACAGCAGTGGGTAAAGAGTTCAACCACCTGGAAAAAAGAATAGAGAATCTAAATAAAAAAGTTGATGATGGTTTCCTGG
ACATTTGGACTTACAATGCCGAACTGTTGGTTCTATTGGAAAATGAAAGAACTTTGGACTATCACGATTCAAATGTGAAGAACTTGTATGAAAAAGTAAG
AAACCAGTTAAAAAACAATGCCAAGGAAATTGGAAACGGCTGCTTTGAATTTTACCACAAATGCGATAACACGTGCATGGAAAGTGTCAAAAATGGGACT
TATGACTACCCAAAATACTCAGAGGAAGCAAAATTAAACAGAGAAAAAATAGATGGGGTAAAGCTGGAATCAACAAGGATTTACCAGATTTTGGCGATCT
ATTCAACTGTCGCCAGTTCATTGGTACTGGTAGTCTCCCTGGGGGCAATCAGCTTCTGGATGTGCTCTAATGGGTCTCTACAGTGTAGAATATGTATT
>A/MB/Romania/3/2019                        
atgaaggcaatactagtagttctgctgtatacatttacaaccgcaaatgcagacacattatgtataggttatcatgcgaacaattcaacagacactgtag
acacagtactagaaaagaatgtaacagtaacacactctgtcaatcttctggaagacaagcataacggaaaactatgcaaactaagaggggtagccccatt
gcatttgggtaaatgtaacattgctggctggatcctgggaaatccagagtgtgaatcactctccacagcaagatcatggtcctacattgtggaaacatct
aattcagacaatggaacgtgttacccaggagatttcatcaattatgaggagctaagagagcaattgagctcagtgtcatcatttgaaaggtttgaaatat
tccccaaggcaagttcatggcctaatcatgactcggacaaaggtgtaacggcagcatgtcctcacgctggagcaaaaagcttctacaaaaacttgatatg
gctggttaaaaaaggaaattcatacccaaagctcaaccaaacctacattaatgataaagggaaagaagtcctcgtgctgtggggcattcaccatccacct
actattgctgcccaagaaagtctctatcagaatgcagatgcatatgtttttgtggggacatcaagatacagcaagaagttcaagccggaaatagcaacaa
gacccaaagtgagggatcaagaagggagaatgaactattactggacactagtagaaccgggagacaaaataacattcgaagcaactggaaatctagtggt
accgagatatgcattcacaatggaaagagatgctggatctggtattatcatttcagatacaccagtccacgattgcaacacaacttgtcagacacccgag
ggtgctataaacaccagccttccatttcagaatgtacatccgattacaattgggaaatgtccaaagtatgtaaaaagcacaaaattgagactggccacag
gattgaggaatgtcccgtctattcaatctagaggcctattcggggccattgctggcttcattgaaggggggtggacagggatggtagatggatggtacgg
ttatcaccatcaaaatgagcaggggtcaggatatgcagccgatctgaagagcacacaaaatgccattgataagattactaacaaagtaaattcagttatt
gaaaagatgaatacacagttcacagcagtgggtaaagagttcaaccaccttgaaaaaagaatagagaatctaaataaaaaagttgatgatggtttcctgg
acatttggacttacaatgccgaactgttggttctactggaaaacgaaagaactttggactatcacgattcaaatgtgaagaacttgtatgaaaaagtaag
aaaccagttaaaaaacaatgccaaggaagttggaaacggctgctttgaattttaccacaaatgcgacaacacatgcatggaaagtgtcaagaatgggact
tatgactacccaaaatactcagaggaagcaaaattaaacagagaaaaaatagatggagtaaagctggaatcaacaaggatctaccagattttggcgatct
attcaactgttgccagttcattggtactggtagtctccctgggggcaatcagcttctggatgtgctctaatgggtctctacagtgtagaatatgtatt
>A/MB/Romania/6/2019                        
atgaaggcaatactagtagttctgctgtatacatttacaaccgcaaatgcagacacattatgtataggttatcatgcgaacaattcaacagacactgtag
acacagtactagaaaagaatgtaacagtaacacactctgtcaatcttctggaagacaagcataacggaaaactatgcaaactaagaggggtagccccatt
gcatttaggtaaatgtaacattgctggctggatcctgggaaatccagagtgtgaatcactctccacagcaagatcatggtcctacattgtggaaacatct
aattcagacaatggaacgtgttacccaggagatttcatcaattatgaggagctaagagagcaattgagctcagtgtcatcatttgaaaggtttgaaatat
tccccaagacaagttcatggcctaatcatgactcggacaaaggtgtaacggcagcatgtcctcacgctggagcaaaaagcttctacaaaaacttgatatg
gctggttaaaaaaggaaattcatacccaaagctcaaccaaacctacattaatgataaagggaaagaagtcctcgtgctgtggggcattcaccatccacct
actattgctgcccaagaaagtctctatcagaatgcagatgcatatgtttttgtggggacatcaagatacagcaagaagttcaagccggaaatagcaacaa
gacccaaagtgagggatcaagaagggagaatgaactattactggacactagtagaaccgggagacaaaataacattcgaagcaactggaaatctagtggt
accgagatatgcattcacaatggaaagagatgctggatctggtattatcatttcagatacaccagtccacgattgcaatacaacttgtcagacacccgag
ggtgctataaacaccagccttccatttcagaatgtacatccgattacaattgggaaatgtccaaagtatgtaaaaagcacaaaattgagactggccacag
gattgaggaatgttccgtctattcaatctagaggcctattcggggccattgctggcttcattgaaggggggtggacagggatggtagatggatggtacgg
ttatcaccatcaaaatgagcaggggtcaggatatgcagccgatctgaagagcacacaaaatgccattgataagattactaacaaagtaaattctgttatt
gaaaagatgaatacacagttcacagcagtgggtaaagagttcaaccaccttgaaaaaagaatagagaatctaaataaaaaagttgatgatggtttcctgg
acatttggacttacaatgccgaactgttggttctactggaaaacgaaagaactttggactatcacgattcaaatgtgaagaacttgtatgaaaaagtaag
aaaccagttaaaaaacaatgccaaggaaattggaaacggctgctttgaattttaccacaaatgcgacaacacatgcatggaaagtgtcaagaatgggact
tatgactacccaaaatactcagaggaagcaaaattaaacagagaaaaaatagatggagtaaagctggaatcaacaaggatctaccagattttggcgatct
attcaactgttgccagttcgttggtactggtagtctccctgggggcaatcagcttctggatgtgctctaatgggtctctacagtgtagaatatgtatt
>A/MB/Romania/7/2019                        
atgaaggcaatactagtagttctgctgtatacatttacaaccgcaaatgcagacacattatgtataggttatcatgcgaacaattcaacagacactgtag
acacagtactagaaaagaatgtaacagtaacacactctgtcaatcttctggaagacaagcataacggaaaactatgcaaactaagaggggtagccccatt
gcatttgggtaaatgtaacattgctggctggatcctgggaaatccagagtgtgaatcactctccacagcaagatcatggtcctacattgtggaaacatct
aattcagacaatggaacgtgttacccaggagatttcatcaattatgaggagctaagagagcaattgagctcagtgtcatcatttgaaaggtttgaaatat
tccccaagacaagttcatggcctaatcatgactcggacaaaggtgtaacggcagcatgtcctcacgctggagcaaaaagcttctacaaaaacttgatatg
gctggttaaaaaaggaaattcatacccaaagatcaaccaaacctacattaatgataaagggaaagaagtcctcgtgctgtggggcattcaccatccacct
actattgctgaccaacaaagtctctaccagaatgcagatgcatatgtttttgtggggacatcaagatacagcaagaagttcaagccggaaatagcaacaa
gacccaaagtgagggatcaagaagggagaatgaactattactggacactagtagaaccgggagacaaaataacattcgaagcaactggaaatctagtggt
accgagatatgcattcacaatggaaagagacgctggatctggtattatcatttcagatacaccagtccacgattgcaatacaacttgtcagacacccgag
ggtgctataaacaccagcctcccatttcagaatgtacatccgatcacaattgggaaatgtccaaagtatgtaaaaagcacaaaattgagactggccacag
gattgaggaatgtcccgtctattcaatctagaggcctattcggggccattgctggcttcattgaaggggggtggacagggatggtagatggatggtacgg
ttatcaccatcaaaatgagcaggggtcaggatatgcagccgatctgaagagcacacaaaatgccattgataagattactaacaaagtaaattctgttatt
gaaaagatgaatacacagttcacagcagtgggtaaagagttcaaccaccttgaaaaaagaatagaaaatctaaataaaaaagttgatgatggtttcctgg
acatttggacttacaatgccgaactgttggttctactggaaaacgaaagaactttggactatcacgattcaaatgtgaagaacttgtatgaaaaagtaag
aaaccagttaaaaaacaatgccaaggaaattggaaacggctgctttgaattttaccacaaatgcgacaacacatgcatggaaagtgtaaagaatgggact
tatgactacccaaaatactcagaggaagcaaaattaaacagagaaaaaatagatggagtaaagctggaatcaacaaggatctaccagattttggcgatct
attcaactgttgccagttcattggtgctggtagtctccctgggggcaatcagcttctggatgtgctctaatgggtctctacagtgtagaatatgtatt
>A/Hawaii/68/2019
atgaaggcaatactagtagttctgctgtatacattcacaaccgcaaatgcagacacattatgtataggttatcatgcaaacaattcaacagacactgtag
acacagtactagaaaagaatgtaacagtaacacactctgttaatcttctggaagacaagcataacggaaaactatgcaaactaagaggggtagccccatt
gcatttgggtagatgtaacattgctggctggatcctgggaaatccagagtgtgaatcactctccacagcaagatcatggtcctacattgtggaaacatct
aattcagacaatggaacgtgttacccaggagatttcatcaattatgaggagctaagagagcagttgagctcagtgtcatcatttgaaaggtttgaaatat
tccccaagacaagttcatggcctaatcatgactcgaacaatggtgtaacagcagcatgtcctcatgctggagcaaaaagcttctacaaaaacttgatatg
gctggttaaaaaaggaaattcatacccaatgctcaaccaaacctacattaatgataaagggaaagaagtcctcgtgctgtggggcattcaccatccacct
actactgctgaccaacaaaatctctatcagaatgcagatgcatatgtttttgtggggacatcaagatacagcaagaagttcaagccggaaatagcaaaaa
gacccaaagtgagggatcaagaagggagaatgaactattactggacactagtagacccgggagacaaaataacattcgaggcaactggaaatctagtggt
accgagatatgcattcacaatggaaagagatgctggatctggtattatcatttcagatacaccagtccacgattgcaatacaacttgtcagacacctgag
ggtgctataaacaccagcctcccatttcagaatgtaaatccgatcacaattgggaaatgtccaaagtatgtaaaaagcacaaaattgagactggccacag
gattgaggaatatcccgtctattcaatctagaggcctattcggggccattgccggcttcattgaaggggggtggacaggaatggtagatggatggtacgg
ttatcaccatcaaaatgagcaggggtcaggatatgcagccgatctgaagagcacacaaaatgccattgataagattactaacaaagtaaattctgttatt
gaaaagatgaatacacagttcacagcagtgggtaaagagttcaaccaccttgaaaaaagaatagagaatctaaataaaaaagttgatgatggtttcctgg
acatttggacttacaatgccgaactgttggttctactggaaaacgaaagaactttggactatcacgattcaaatgtgaagaacctgtatgaaaaagtaag
aaaccaattaaaaaacaatgccaaggaaattggaaacggctgctttgaattttaccacaaatgcgacaacacatgcatggaaagtgtcaagaatgagact
tatgactacccaaaatactcagaggaagcaaaattaaacagagaaaaaatagatggagtaaagctggaatcaacaaggatctaccagattttggcgatct
attcaactgccgccagttcattggtactggtagtctccctgggggcaatcagcttctggatgtgctctaatgggtctctacagtgtagaatatgtatt
>A/England/285/2019/EPI_ISL_399795
atgaaggcaatactagtagttctgctgtatacatttacaaccgcaaatgcagacacattatgtataggttatcatgcgaacaattcaacagacactgtag
acacagtactagaaaagaatgtaacagtaacacactctgtcaatcttctggaagacaagcataacggaaaactatgcaaactaagaggggtagccccatt
gcatttgggtaaatgtaacattgctggctggatcctgggaaatccagagtgtgaatcactctccacagcaagatcatggtcctacattgtggaaacatct
aattcagacaatggaacgtgttacccaggagatttcatcaattatgaggagctaagagagcaattgagctcagtgtcatcatttgaaaggtttgaaatat
tccccaagacaagttcatggcctaatcatgactcagacaaaggtgtaacggcagcatgtcctcacgctggagcaaaaagcttctacaaaaacttgatatg
gctggttaaaaaaggaaattcatacccaaagctcaaccaaacctacattaatgataaagggaaagaagtcctcgtgctgtggggcattcaccatccacct
actattgctgaccaacaaagtctctatcagaatgcagatgcatatgtttttgtggggacatcaaaatacagcaagaagttcaagccggaaatagcaacaa
gacccaaagtgagggatcaagaagggagaatgaactattactggacactagtagaaccaggagacaaaataacattcgaagcaactggaaatctagtggt
accgagatatgcattcacaatggaaagagatgctggatctggtattatcatttcagatacaccagttcacgattgcaatacaacttgtcagacacccgag
ggtgctataaacaccagcctcccatttcagaatgtacatccgatcacaattgggaaatgtccaaagtatgtaaaaagcacaaaattgagactggccacag
gattgaggaatgtcccgtctattcaatctagaggcctattcggggccattgctggcttcattgaaggggggtggacagggatggtagatggatggtacgg
ttatcaccatcaaaatgagcaggggtcaggatatgcagccgatctgaagagcacacaaaatgccattgataagattactaacaaagtaaattctgttatt
gaaaagatgaatacacagttcacagcagtgggtaaagagttcaaccaccttgaaaaaagaatagagaatctaaataaaaaagttgatgatggtttcctgg
acatttggacttacaatgccgaactgttggttctactggaaaacgaaagaactttggactatcacgattcaaatgtgaagaacttgtatgaaaaagtaag
aaaccagttaaaaaacaatgccaaggaaattggaaacggctgctttgaattttaccacaaatgcgacaacacatgcatggaaagtgtcaagaatgggact
tatgactacccaaaatactcagaggaagcaaaattaaacagagaaaaaatagatggagtaaagctggaatcaacaaggatctaccagattttggcgatct
attcaactgttgccagttcattggtactggtagtctccctgggggcaatcagcttctggatgtgctctaatgggtctctacagtgtagaatatgtatt
>A/Dijon/2320/2019/EPI_ISL_398181
atgaaggcaatactagtagttctgctgtatacatttacaaccgcaaatgcagacacattatgtataggttatcatgcgaacaattcaacagacactgtag
acacagtactagaaaagaatgtaacagtaacacactctgtcaatcttctggaagacaagcataacggaaaactatgcaaactaagaggggtagccccatt
gcatttgggtaaatgtaacattgctggctggatcctgggaaatccagagtgtgaatcactctccacagcaagatcatggtcctacattgtggaaacatct
aattcagacaatggaacgtgttacccaggagatttcatcaattatgaggagctaagagagcaattgagctcagtgtcatcatttgaaaggtttgaaatat
tccccaagacaagttcatggcctaaccatgactcggacaaaggtgtaacggcagcatgtcctcacgctggagcaaaaagcttctacaaaaacttgatatg
gctgattaaaaaaggaaattcatacccaaagctcaaccaaacctacattaatgataaagggaaagaagtcctcgtgctgtggggcattcaccatccacct
actattgctgaccaacaaagtctctatcagaatgcagatgcatatgtttttgtggggacatcaagatacagcaagaagttcaagccggaaatagcaacaa
gacccaaagtgagggatcaagaagggagaatgaactattactggacactagtagaaccgggagacaaaataacattcgaagcaactggaaatctagtggt
accgagatatgcattcacaatggaaagagatgctggatctggtattatcatttcagatacaccagtccacgattgcaatacaacttgtcagacacccgag
ggtgctataaacaccagcctcccatttcagaatgtacatccgatcacaattgggaaatgtccaaagtatgtaaaaagcacaaaattgagactggccacag
gattgaggaatgtcccgtctattcaatctagaggcctattcggagccattgctggcttcattgaaggggggtggacagggatggtagatggatggtatgg
ttatcaccatcaaaatgagcaggggtcaggatatgcagccgatctgaagagcacacaaaatgccattgataagattactaacaaagtaaattctgttatt
gaaaagatgaatacacagttcacagcagtgggtaaggagttcaaccaccttgaaaaaagaatagagaatctaaataaaaaagttgatgatggtttcctgg
acatttggacttacaatgccgaactgttggttctactggaaaacgaaagaactttggactatcacgattcaaatgtgaagaacttgtatgaaaaagtaag
aaaccagttaaaaaacaatgccaaggaaattggaaacggctgctttgaattttaccacaaatgcgacaacacatgcatggaaagtgtcaagaatgggact
tatgactacccaaaatactcagaggaagcaaaattaaacagagaaaaaatagatggagtaaagctggaatcaacaaggatctaccagattttggcgatct
attcaactgttgccagttcattggtactggtagtctccctgggggcaatcagcttctggatgtgctctaatgggtctttacagtgtagaatatgtatt
>A/Stockholm/25/2019/EPI_ISL_391078
atgaaggcaatactagtagttctgctgtatacatttacaaccgcaaatgcagacacattatgtataggttatcatgcgaacaattcaacagacactgtag
acacagtactagaaaagaatgtaacagtaacacactctgtcaatcttctggaagacaagcataacggaaaactatgcaaactaagaggggtagccccatt
gcatttgggtaaatgtaacattgctggctggatcctgggaaatccagagtgtgaatcactctccacagcaagatcatggtcctacattgtggaaacatct
aattcagacaatggaacgtgttacccaggagatttcatcaattatgaggagctaagagagcaattgagctcagtgtcatcatttgaaaggtttgaaatat
tccccaagacaagttcatggcctaatcatgactcggacaaaggtgtaacggcagcatgtcctcacgctggagcaaaaagcttctacaaaaacttgatatg
gctggttaaaaaaggaaattcatacccaaagctcaaccaaacctacattaatgataaagggaaagaagtcctcgtgctgtggggcattcaccatccacct
actattgctgaccaacaaggcctctatcagaatgcagatgcatatgtttttgtggggacatcaagatacagcaagaagttcaagccggaaatagcaacaa
gacccaaagtgagggatcaagaagggagaatgaactattactggacactagtagaaccgggagacaaaataacattcgaagcaactggaaatctagtggt
accgagatatgcattcacaatggaaagagatgctgaatctggtattatcatttcagatacaccagtccacgattgcaatacaacttgtcagacacccgag
ggtgctataaacaccagcctcccatttcagaatgtacatccgatcacaattgggaaatgtccaaagtacgtaaaaagcacaaaattgagactggccacag
gattgaggaatgtcccgtctattcaatctagaggcctattcggggccattgctggcttcattgaaggggggtggacagggatggtagatggatggtacgg
ttatcaccatcaaaatgagcaggggtcaggatatgcagccgatctgaagagcacacaaaatgccattgataagattactaacaaagtaaattctgttatt
gaaaagatgaatacacagttcacagcagtgggtaaagagttcaaccaccttgaaaaaagaatagagaatctaaataaaaaagttgatgatggtttcctgg
acatttggacttacaatgccgaactgttggttctactggaaaacgaaagaactttggactatcacgattcaaatgtgaagaacttgtatgaaaaagtaag
aaaccagttaaaaaacaatgccaaggaaattggaaacggctgctttgaattttaccacaaatgcgacaacacatgcatggaaagtgtcaagaatgggact
tatgactacccaaaatactcagaggaagcaaaattaaacagagaaaaaatagatggagtaaagctggaatcaacaaggatctaccagattttggcgatct
attcaactgctgccagttcattggtactggtagtctccctgggggcaatcagcttctggatgtgctctaatgggtctctacagtgtagaatatgtatt
>A/Macedonia/1470/2019/EPI_ISL_377280
atgaaggcaatactagtagttctgctgtatacatttacaaccgcaaatgcagacacattatgtataggttatcatgcgaacaattcaacagacactgtag
acacagtactagaaaagaatgtaacagtaacacactctgtcaatcttctggaagacaagcataacggaaaactatgcaaactaagaggggtagccccatt
gcatttgggtaaatgtaacattgctggctggatcctgggaaatccagagtgtgaatcactctccacagcaagatcatggtcctacattgtggaaacatct
aattcagacaatggaacttgttacccaggagatttcatcaattatgaggagctaagagagcaattgagctcagtgtcatcatttgaaaggtttgaaatat
tccccaagacaagttcatggcctaatcatgactcggacaaaggtgtaacggcagcatgtcctcacgctggagcaaaaagcttctacaaaaacttgatatg
gctggttaaaaaaggaaattcatacccaaagctcaaccaaacctacattaatgataaagggaaagaagtcctcgtgctgtggggcattcaccatccacct
actattgctgaccaacaaagtctctatcagaatgcagatgcatatgtttttgtggggacatcaagatacagcaagaagttcaagccggaaatagcaacaa
gacccaaagtgagggatcaagaagggagaatgaactattactggacactagtagaaccgggagacaaaataacattcgaagcaactggaaatctagtggt
accgagatatgcattcacaatggaaagagatgctggatctggtattatcatttcagatacaccagtccacgattgcaatacaacttgtcagacacccgag
ggtgctataaacaccagcctcccatttcagaatgtacatccgatcacaattgggaaatgtccaaagtatgtaaaaagcacaaaattgagactggccacag
gattgaggaatgtcccgtctattcaatctagaggcctattcggggccattgctggcttcattgaaggggggtggacagggatggtagatggatggtacgg
ttatcaccatcaaaatgagcaggggtcaggatatgcagccgatctgaagagcacacaaaatgccattgataagattactaacaaagtaaattctgttatt
gaaaagatgaatacacagttcacagcagtgggtaaagagttcaaccaccttgaaaaaagaatagagaatctaaataaaaaagttgatgatggtttcctgg
acatttggacttacaatgccgaactgttggttctactggaaaacgaaagaactttggattatcacgattcaaatgtgaagaacttgtatgaaaaagtaag
aaaccagttaaaaaacaatgccaaggaaattggaaacggctgctttgaattttaccacaaatgcgacaacacatgcatggaaagtgtcaagaatgggact
tatgactacccaaaatactcagaggaagcaaaattaaacagagaaaaaatagatggagtaaagctggaatcaacaaggatctaccagattttggcgatct
attcaactgttgccagttcattggtactggtagtctccctgggggcaatcagcttctggatgtgctctaatgggtctctacagtgtagaatatgtatt
>A/England/290/2019/EPI_ISL_513955
atgaaggcaatactagtagttctgctgtatacatttacaaccgcaaatgcagacacattatgtataggttatcatgcgaacaattcaacagacactgtag
acacagtactagaaaagaatgtaacagtaacacactctgtcaatcttctggaagacaagcataacggaaaactatgcaaactaagaggggtagccccatt
gcatttgggtaaatgtaacattgctggctggatcctgggaaatccagagtgtgaatcactctccacagcaagatcatggtcctacattgtggaaacatct
aattcagacaatggaacgtgttacccaggagatttcatcaattatgaggagctaagagagcaattgagctcagtgtcatcatttgaaaggtttgaaatat
tccccaagacaagttcatggcctaatcatgactcggacaaaggtgtaacggcagcatgtcctcacgctggagcaaaaagcttctacaaaaacttgatatg
gctggttaaaaaaggaaattcatacccaaagctcaaccaaacctacattaatgataaagggaaagaagtcctcgtgctgtggggcattcaccatccacct
actattgctgaccaacaaagtctctatcagaatgcagatgcatatgtttttgtggggacatcaagatacagcaagaagttcaagccggaaatagcaacaa
gacccaaagtgagggatcaagaagggagaatgaactattactggacactagtagaaccgggagacaaaataacattcgaagcaactggaaatctagtggt
accgagatatgcattcacaatggaaagagatgctggatctggtattatcatttcagatacaccagtccacgattgcaatacaacttgtcagacacccgag
ggtgctataaacaccagcctcccatttcagaatgtacatccgatcacaattgggaaatgtccaaagtatgtaaaaagcacaaaattgagactggccacag
gattgaggaatgtcccgtctattcaatctagaggcctattcggggccattgctggcttcattgaaggggggtggacagggatggtagatggatggtacgg
ttatcaccatcaaaatgagcaggggtcaggatatgcagccgatctgaagagcacacaaaatgccattgataagattactaacaaagtaaattctgttatt
gaaaagatgaatacacagttcacagcagtgggtaaagagttcaaccaccttgaaaaaagaatagagaatctaaataaaaaagttgatgatggtttcctgg
acatttggacttacaatgccgaactgttggttctactggaaaacgaaagaactttggactatcacgattcaaatgtgaagaacttgtatgaaaaagtaag
aaaccagttaaaaaacaatgccaaggaaattggaaacggctgctttgaattttaccacaaatgcgacaacacatgcatggaaagtgtcaagaatgggact
tatgactacccaaaatactcagaggaagcaaaattaaacagagaaaaaatagatggagtaaagctggaatcaacaaggatctaccagattttggcgatct
attcaactgttgccagttcattggtactggtagtctccctgggggcaatcagcttctggatgtgctctaatgggtctctacagtgtagaatatgtatt
>A/England/93720694/2019/EPI_ISL_399801
atgaaggcaatactagtagttctgctgtatacatttacaaccgcaaatgcagacacattatgtataggttatcatgcgaacaattcaacagacactgtag
acacagtactagaaaagaatgtaacagtaacacactctgtcaatcttctggaagacaagcataacggaaaactatgcaaactaagaggggtagccccatt
gcatttgggtaaatgtaacattgctggctggatcctgggaaatccagagtgtgaatcactctccacagcaagatcatggtcctacattgtggaaacatct
aattcagacaatggaacgtgttacccaggagatttcatcaattatgaggagctaagggagcaattgagctcagtgtcatcatttgaaaggtttgaaatat
tccccaagacaagttcatggcctaatcatgactcggacaaaggtgtaacggcagcatgtcctcacgctggagcaaaaagcttctacaaaaacttgatatg
gctggttaaaaaaggaaattcatacccaaagctcaaccaaacctacattaatgataaagggaaagaagtcctcgtgctgtggggcattcaccatccacct
actattgctgaccaacaaagtctctatcagaatgcagatgcatatgtttttgtggggacatcaagatacagcaagaagttcaagccggaaatagcaacaa
gacccaaagtgagggatcaagaagggagaatgaactattactggacactagtagaaccgggagacaaaataacattcgaagcaactggaaatctagtggt
accgagatatgcattcacaatggaaagagatgctggatctggtattatcatttcagatacaccagtccacgattgcaatacaacttgtcagacacccgag
ggtgctataaacaccagcctcccatttcagaatgtacatccgatcacaattgggaaatgtccaaagtatgtaaaaagcacaaaattgagactggccacag
gattgaggaatgtcccgtctattcaatctagaggcctattcggggccattgctggcttcattgaaggggggtggacagggatggtagatggatggtacgg
ttatcaccatcaaaatgagcaggggtcaggatatgcagccgatctgaagagcacacaaaatgccattgataagattactaacaaagtaaattctgttatt
gaaaagatgaatacacagttcacagcagtgggtaaagagttcaaccaccttgaaaaaagaatagagaatctaaataaaaaagttgatgatggtttcctgg
acatttggacttacaatgccgaactgttggttctactggaaaacgaaagaactttggactatcacgattcaaatgtgaagaacttgtatgaaaaagtaag
aaaccagttaaaaaacaatgccaaggaaattggaaacggctgctttgaattttaccacaaatgcgacaacacatgcatggaaagtgtcaagaatgggact
tatgactacccaaaatactcagaggaagcaaaattaaacagagaaaaaatagatggagtaaagctggaatcaacaaggatctaccagattttggcgatct
attcgactgttgccagttcattggtactggtagtctccctgggggcaatcagcttctggatgtgctctaatgggtctctacagtgtagaatatgtatt
>A/Centre/2439/2019/EPI_ISL_400334
atgaaggcaatactagtagttctgctgtatacatttacaaccgcaaatgcagacacattatgtataggttatcatgcgaacaattcaacagacactgtag
acacagtactagaaaagaatgtaacagtaacacactctgtcaatcttctggaagacaagcataacggaaaactatgcaaactaagaggggtagccccatt
gcatttgggtaaatgtaacattgctggctggatcctgggaaatccagagtgtgaatcactctccacagcaagatcatggtcctacattgtggaaacatct
aattcagacaatggaacgtgttacccaggagatttcatcaattatgaggagctaagagagcaattgagctcagtgtcatcatttgaaaggtttgaaatat
tccccaagacaagttcatggcctaatcatgactcggacaaaggtgtaacggcagcatgtcctcacgctggagcaaaaagcttctacaaaaacttgatatg
gctggttaaaaaagggaattcatacccaaagctcaaccaaacctacattaatgataaagggaaagaagtcctcgtgctgtggggcattcaccatccacct
actattgctgaccaacaaagtctctatcagaatgcagatgcatatgtttttgtggggacatcaaaatacagcaagaagttcaagccggaaatagcaacaa
gacccaaagtgagggatcaagaagggagaatgaactattactggacactagtagaaccgggagacaaaataacattcgaagcaactggaaatctagtggt
accgagatatgcattcacaatggaaagagatgctggatctggtattatcatttcagatacaccagtccacgattgcaatacaacttgccagacacccgag
ggtgctataaacaccagcctcccatttcagaatgtacatccgatcacaattgggaaatgtccaaagtatgtaaaaagcacaaaattgagactggccacag
gattgaggaatgtcccgtctattcaatctagaggcctattcggggccattgctggcttcattgaaggggggtggacagggatggtagatggatggtacgg
ttatcaccatcaaaatgagcaggggtcaggatatgcagccgatctgaagagcacacaaaatgccattgataagattactaacaaagtaaattctgttatt
gaaaagatgaatacacagttcacagcagtgggtaaagagttcaaccaccttgaaaaaagaatagagaatctaaataaaaaagttgatgatggtttcctgg
acatttggacttacaatgccgaactgttggttctactggaaaacgaaagaactttggactatcacgattcaaatgtgaagaacttgtatgaaaaagtaag
aaaccaattaaaaaacaatgccaaggaaattggaaacggctgctttgaattttaccacaaatgcgacaacacatgcatggaaagtgtcaagaatgggact
tatgactacccaaaatactcagaggaagcaaaattaaacagagaaaaaatagatggagtaaagctggaatcaacaaggatctaccagattttggcgatct
attcaactgttgccagttcattggtactggtagtctccctgggggcaatcagcttctggatgtgctctaatgggtctctacagtgtagaatatgtatt
>A/MB/Romania/10/2019                       
atgaaggcaatactagtagttctgctgtatacatttacaaccgcaaatgcagacacattatgtataggttatcatgcgaacaattcaacagacactgtag
acacagtactagaaaagaatgtaacagtaacacactctgtcaatcttctggaagacaagcataacggaaaactatgcaaactaagaggggtatccccatt
gcatttgggtaaatgtaacattgctggctggatcctgggaaatccagagtgtgaatcactctccacagcaagatcatggtcctacattgtggaaacatct
aattcagacaatggaacgtgttacccaggagatttcatcaattatgaggagctaagagagcaattgagctcagtgtcatcatttgaaaggtttgaaatat
tccccaagacaagttcatggcctaatcatgactcggacaaaggtgtaacggcagcatgtcctcacgctggagcaaaaagcttctacaaaaacttgatatg
gctggttaaaaaaggaaattcatacccaaagctcaaccaaacctacattaatgataaagggaaagaagtcctcgtgctgtggggcattcaccatccacct
actattgctgaccaacaaagcctctatcagaatgcagatgcatatgtttttgtggggacatcaagatacagcaagaagttcaagccggaaatagcaacaa
gacccaaagtgagggatcaagaagggagaatgaactattactggacactagtagaaccgggagacaaaataacattcgaagcaactggaaatctagtggt
accgagatatgcattcacaatggaaagagatgctggatctggtattatcatttcagatacaccagtccacgattgcaatacaacttgtcagacacccgag
ggtgctataaacaccagcctcccatttcagaatgtacatccgatcacaattgggaaatgtccaaagtacgtaaaaagcacaaaattgagactggccacag
gattgaggaatgtcccgtctattcaatctagaggcctattcggggccattgctggcttcattgaaggggggtggacagggatggtagatggatggtacgg
ttatcaccatcaaaatgagcaggggtcaggatacgcagccgatctgaagagcacacaaaatgccattgataagattactaacaaagtaaattctgttatt
gaaaagatgaatacacagttcacagcagtgggtaaagagttcaaccaccttgaaaaaagaatagagaatctaaataaaaaagttgatgatggtttcctgg
acatttggacttacaatgctgaactgttggttctactggaaaacgaaagaactttggactatcacgattcaaatgtgaagaacttgtatgaaaaagtaag
aaaccagttaaaaaacaatgccaaggaaattggaaacggctgctttgaattttaccacaaatgcgacaacacatgcatggaaagtgtcaagaatgggact
tatgactacccaaaatactcagaggaagcaaaattaaacagagaaaaaatagatggagtaaagctggaatcaacaaggatctaccagattttggcgatct
attcaactgctgccagttcattggtactggtagtctccctgggggcaatcagcttctggatgtgctctaatgggtctttacagtgtagaatatgtatt
>A/MB/Romania/33/2020                       
atgaaggcaatactagtagttctgctgtatacatttacaaccgcaaatgcagacacattatgtataggttatcatgcgaacaattcaacagacactgtag
acacagtactagaaaagaatgtaacagtaacacactctgtcaatcttctggaagacaagcataacggaaaactatgcaaactaagaggggtagccccatt
gcatttgggtaaatgtaacattgctggctggatcctgggaaatccagagtgtgaatcactctccacagcaaggtcatggtcctacattgtggaaacatct
aattcagacaatggaacgtgttacccaggagatttcatcaattatgaggagctaagagagcaattgagctcagtgtcatcatttgaaaggtttgaaatat
tccccaagacaagttcatggcctaatcatgactcggacaaaggtgtaacggcagcatgtcctcacgctggagcaaaaagcttctacaaaaacttgatatg
gctggttaaaaaaggaaattcatacccaaagctcaaccaaacctacattaatgataaagggaaagaagtcctcgtgctgtggggcattcaccatccacct
actattgctgcccaagaaagtctctatcagaatgcagatgcatatgtttttgtggggacatcaagatacagcaagaagttcaagccggaaatagcaacaa
gacccaaagtgagggatcaagaagggagaatgaactattactggacactagtagaaccgggagacaaaataacattcgaagcaactggaaatctagtggt
accgagatatgcattcacaatggaaagagatgctggatctggtattatcatttcagatacaccagtccacgattgcaatacaacttgtcagacacccgag
ggtgctataaacaccagcctcccatttcagaatgtacatccgattacaattgggaaatgtccaaagtatgtaaaaagcacaaaattgagactggccacag
gattgaggaatgtcccgtctattcaatctagaggcctattcggggccattgctggcttcattgaaggggggtggacagggatggtagatggatggtacgg
ttatcaccatcaaaatgagcaggggtcaggatatgcagccgatctgaagagcacacaaaatgccattgataagattactaacaaagtaaattctgttatt
gaaaagatgaatacacagttcacagcagtgggtaaagagttcaaccaccttgaaaaaagaatagagaatctaaataaaaaagttgatgatggtttcctgg
acatttggacttacaatgccgaactgttggttctactggaaaacgaaagaactttggactatcacgattcaaatgtgaagaacttgtatgaaaaagtaag
aaaccagttaaaaaacaatgccaaggaaattggaaacggctgctttgaattttaccacaaatgcgacaacacatgcatggaaagtgtcaagaatgggact
tatgactacccaaaatactcagaggaagcaaaattaaacagagaaaaaatagatggagtaaagctggaatcaacaaggatctaccagattttggcgatct
attcaactgttgccagttcattggtactggtagtctccctgggggcaatcagcttctggatgtgctctaatgggtctctacagtgtagaatatgtatt
>A/MB/Romania/103/2020                      
atgaaggcaatactagtagttctgctgtatacatttacaaccgcaaatgcagacacattatgtataggttatcatgcgaacaattcaacagacactgtag
acacagtactagaaaagaatgtaacagtaacacactctgtcaatcttctggaagacaagcataacggaaaactatgcaaactaagaggggtagccccatt
gcatttgggtaaatgtaacattgctggctggatcctgggaaatccagagtgtgaatcactctccacagcaaggtcatggtcctacattgtggaaacatct
aattcagacaatggaacgtgttacccaggagatttcatcaattatgaggagctaagagagcaattgagctcagtgtcatcatttgaaaggtttgaaatat
tccccaagacaagttcatggcctaatcatgactcggacaaaggtgtgacggcagcatgtcctcacgctggagcaaaaagcttctacaaaaacttgatatg
gctggttaaaaaaggaaattcatacccaaagctcaaccaaacctacattaatgataaagggaaagaagtcctcgtgctgtggggcattcaccatccacct
actattgctgcccaagaaagtctctatcagaatgcagatgcatatgtttttgtggggacatcaagatacagcaagaagttcaagccggaaatagcaacaa
gacccaaagtgagggatcaagaagggagaatgaactattactggacactagtagaaccgggagacaaaataacattcgaagcaactggaaatctagtggt
accgagatatgcattcacaatggaaagagatgctggatctggtattatcatttcagatacaccagtccacgattgcaatacaacttgtcagacacccgag
ggtgctataaacaccagcctcccatttcagaatgtacatccgattacaattgggaaatgtccaaagtatgtaaaaagcacaaaattgagactggccacag
gattgaggaatgtcccgtctattcaatctagaggcctgttcggggccattgctggcttcattgaaggggggtggacagggatggtagatggatggtacgg
ttatcaccatcaaaatgagcaggggtcaggatatgcagccgatctgaagagcacacaaaatgccattgataagattactaacaaagtaaattctgttatt
gaaaagatgaatacacagttcacagcagtgggtaaagagttcaaccaccttgaaaaaagaatagagaatctaaataaaaaagttgatgatggtttcctgg
acatttggacttacaatgccgaactgttggttctactggaaaacgaaagaactttggactatcacgattcaaatgtgaagaacttgtatgaaaaagtaag
aaaccagttaaaaaacaatgccaaggaaattggaaacggctgctttgaattttaccacaaatgcgacaacacatgcatggaaagtgtcaagaatgggact
tatgactacccaaaatactcagaggaagcaaaattaaacagagaaaaaatagatggagtaaagctggaatcaacaaggatctaccagattttggcgatct
attcaactgttgccagttcattggtactggtagtctccctgggggcaatcagcttctggatgtgctctaatgggtctctacagtgtagaatatgtatt
>A/MB/Romania/156/2020                      
atgaaggcaatactagtagttctgctgtatacatttacaaccgcaaatgcagacacattatgtataggttatcatgcgaacaattcaacagacactgtag
acacagtactagaaaagaatgtaacagtaacacactctgtcaatcttctggaagacaagcataacggaaaactatgcaaactaagaggggtagccccatt
gcatttgggtaaatgtaacattgctggctggattctgggaaatccagagtgtgaatcactctccacagcaagatcatggtcctacattgtggaaacatct
aattcagacaatggaacgtgttacccaggagatttcatcaattatgaggagctaagagagcaattgagctcagtgtcatcatttgaaaggtttgaaatat
tccccaagacaagttcatggcctaatcatgactcggacaaaggtgtaacggcagcatgtcctcacgctggagcaaaaagcttctacaaaaacttgatatg
gctggttaaaaaaggaaattcatacccaaagctcaaccaaacctacattaatgataaagggaaagaagtcctcgtgctgtggggcattcaccatccacct
actattgctgaccaacaaagcctctatcagaatgcagatgcatatgtttttgtggggacatcaagatacagcaagaagttcaagccggaaatagcaacaa
gacccaaagtgagggatcaagaagggagaatgaactattactggacactattagaaccaggagacaaaataacattcgaagcaactggaaatctagtggt
accgagatatgcattcacaatggaaagagatgctggatctggtattatcatttcagatacaccagtccacgattgcaatacaacttgtcagacacccgag
ggtgctataaacaccagcctcccatttcagaatgtacatccgatcacaattgggaaatgtccaaagtacgtaaaaagcacaaaattgagactggccacag
gattgaggaatgtcccgtctattcaatctagaggcctattcggggccattgctggcttcattgaaggggggtggacagggatggtagatggatggtacgg
ttatcaccatcaaaatgagcaggggtcaggatatgcagccgatctgaagagcacacaaaatgccattgataagattactaacaaagtaaattctgttatt
gaaaagatgaatacacagttcacagcagtgggtaaagagttcaaccaccttgaaaaaagaatagagaatctaaataaaaaagttgatgatggtttcctgg
acatttggacttacaatgccgaactgttggttctactggaaaacgaaagaactttggactatcacgattcaaatgtgaagaacttgtatgaaaaagtaag
aaaccagttaaaaaacaatgccaaggaaattggaaacggctgctttgaattttaccacaaatgcgacaacacatgcatggaaagtgtcaagaatgggact
tatgactacccaaaatactcagaggaagcaaaattaaacagagaaaaaatagatggagtaaagctggaatcaacaaggatctaccagattttggcgatct
attcaactgctgccagttcattggtactggtagtctccctgggggcaatcagcttctggatgtgctctaatgggtctctacagtgtagaatatgtatt
>A/MB/Romania/205/2020                      
atgaaggcaatactagtagttctgctgtatacatttacaaccgcaaatgcagacacattatgtataggttatcatgcgaacaattcaacagacactgtag
acacagtactagaaaagaatgtaacagtaacacactctgtcaatcttctggaagacaagcataacggaaaactatgcaaactaagaggggtagccccatt
gcatttgggtaaatgtaacattgctggctggatcctgggaaatccagagtgtgaatcactctccacagcaaggtcatggtcctacattgtggaaacatct
aattcagacaatggaacgtgttacccaggagatttcatcaattatgaggagctaagagagcaattgagctcagtgtcatcatttgaaaggtttgaaatat
tccccaagacaagttcatggcctaatcatgactcggacaaaggtgtaacggcagcatgtcctcacgctggagcaaaaagcttctacaaaaacttgatatg
gctggttaaaaaaggaaattcatacccaaagctcaaccaaacctacattaatgataaagggaaagaagtcctcgtgctgtggggcattcaccatccacct
actattgctgcccaagaaagtctctatcagaatgcagatgcatatgtttttgtggggacatcaagatacagcaagaagttcaagccggaaatagcaacaa
gacccaaagtgagggatcaagaagggagaatgaactattactggacactagtagaaccgggagacaaaataacattcgaagcaactggaaatctagtggt
accgagatatgcattcacaatggaaagagatgctggatctggtattatcatttcagatacaccagtccacgattgcaatacaacttgtcagacacccgag
ggtgctataaacaccagcctcccatttcagaatgtacatccgattacaattgggaaatgtccaaagtatgtaaaaagcacaaaattgagactggccacag
gattgaggaatgtcccgtttattcaatctagaggcctattcggggccattgctggcttcattgaaggggggtggacagggatggtagatggatggtacgg
ttatcaccatcaaaatgagcaggggtcaggatatgcagccgatctgaagagcacacaaaatgccattgataagattactaacaaagtaaattctgttatt
gaaaagatgaatacacagttcacagcagtgggtaaagagttcaaccaccttgaaaaaagaatagagaatctaaataaaaaagttgatgatggtttcctgg
acatttggacttacaatgccgaactgttggttctactggaaaacgaaagaactttggactatcacgattcaaatgtgaagaacttgtatgaaaaagtaag
aaaccagttaaaaaacaatgccaaggaaattggaaacggctgctttgaattttaccacaaatgcgacaacacatgcatggaaagtgtcaagaatgggact
tatgactacccaaaatactcagaggaagcaaaattaaacagagaaaaaatagatggagtaaagctggaatcaacaaggatctaccagattttggcgatct
attcaactgttgccagttcattggtactggtagtctccctgggggcaatcagcttctggatgtgctctaatgggtctctacagtgtagaatatgtatt
>A/MB/Romania/297/2020                      
atgaaggcaatactagtagttctgctgtatacatttacaaccgcaaatgcagacaaattatgtataggttatcatgcgaacaattcaacagacactgtag
acacagtactagaaaagaatgtaacagtaacacactctgtcaatcttctggaagacaagcataacggaaaactatgcaaactaagaggggtagccccatt
gcatttgggtaaatgtaacattgctggctggatcctgggaaatccagagtgtgaatcactctccacagcaaggtcatggtcctacattgtggaaacatct
aattcagacaatggaacgtgttacccaggagatttcatcaattatgaggagctaagagagcaattgagctcagtgtcatcatttgaaaggtttgaaatat
tccccaagacaagttcatggcctaatcatgactcggacaaaggtgtaacggcagcatgtcctcacgctggagcaaaaagcttctacaaaaacttgatatg
gctggttaaaaaaggaaattcatacccaaagctcaaccaaacctacattaatgataaagggaaagaagtcctcgtgctgtggggcattcaccatccacct
actattgctgcccaagaaagtctctatcagaatgcagatgcatatgtttttgtggggacatcaagatacagcaagaagttcaagccggaaatagcaacaa
gacccaaagtgagggatcaagaagggagaatgaactattactggacactagtagaaccgggagacaaaataacattcgaagcaactggaaatctagtggt
accgagatatgcattcacaatggaaagagatgctggatctggtattatcatttcagatacaccagtccacgattgcaatacaacttgtcagacacccgag
ggtgctataaacaccagcctcccatttcagaatgtacatccgattacaattgggaaatgtccaaagtatgtaaaaagcacaaaattgagactggccacag
gattgaggaatgtcccgtctattcaatctagaggcctattcggggccattgctggcttcattgaaggggggtggacagggatggtagatggatggtacgg
ttatcaccatcaaaatgagcaggggtcaggatatgcagccgatctgaagagcacacaaaatgccattgataagattactaacaaagtaaattctgttatt
gaaaagatgaatacacagttcacagcagtgggtaaagagttcaaccaccttgaaaaaagaatagagaatctaaataaaaaagttgatgatggtttcctgg
acatttggacttacaatgccgaactgttggttctactggaaaacgaaagaactttggactatcacgattcaaatgtgaagaacttgtatgaaaaagtaag
aaaccagttaaaaaacaatgccaaggaaattggaaacggctgctttgaattttaccacaaatgcgacaacacatgcatggaaagtgtcaagaatgggact
tatgactacccaaaatactcagaggaagcaaaattaaacagagaaaaaatagatggagtaaagctggaatcaacaaggatctaccagattttggcgatct
attcaactgttgccagttcattggtactggtagtctccctgggggcaatcagcttctggatgtgctctaatgggtctctacagtgtagaatatgtatt
>A/MB/Romania/344/2020                      
atgaaggcaatactagtagttctgctgtatacatttacaaccgcaaatgcagacacattatgtataggttatcatgcgaacaattcaacagacactgtag
acacagtactagaaaagaatgtaacagtaacacactctgtcaatcttctggaagacaagcataacggaaaactatgcaaactaagaggggtagccccatt
gcatttgggtaaatgtaacattgctggctggatcctgggaaatccagagtgtgaatcactctccacagcaaggtcatggtcctacattgtggaaacatct
aattcagacaatggaacgtgttacccaggagatttcatcaattatgaggagctaagagagcaattgagctcagtgtcatcatttgaaaggtttgaaatat
tccccaagacaagttcatggcctaatcatgactcggacaaaggtgtaacggcagcatgtcctcacactggagcaaaaagcttctacaaaaacttgatatg
gctggttaaaaaaggaaattcatacccaaagctcaaccaaacctacattaatgataaagggaaagaagtcctcgtgctgtggggcattcaccatccacct
actattgctgcccaagaaagtctctatcagaatgcagatgcatatgtttttgtggggacatcaagatacagcaagaagttcaagccggaaatagcaacaa
gacccaaagtgagggatcaagaagggagaatgaactattactggacactagtagaaccgggagacaaaataacattcgaagcaactggaaatctagtggt
accgagatatgcattcacaatggaaagagatgctggatctggtattatcatttcagatacaccagtccacgattgcaatacaacttgtcagacacccgag
ggtgctataaacaccagcctcccatttcagaatgtacatccgattacaattgggaaatgtccaaagtatgtaaaaagcacaaaattgagactggccacag
gattaaggaatgtcccgtctattcaatctagaggcctattcggggccattgctggcttcattgaaggggggtggacagggatggtagatggatggtacgg
ttatcaccatcaaaatgagcaggggtcaggatatgcagccgatctgaagagcacacaaaatgccattgataagattactaacaaagtaaattctgttatt
gaaaagatgaatacacagttcacagcagtgggtaaagagttcaaccaccttgaaaaaagaatagagaatctaaataaaaaagttgatgatggtttcctgg
acatttggacttacaatgccgaactgttggttctactggaaaacgaaagaactttggactatcacgattcaaatgtgaagaacttgtatgaaaaagtaag
aaaccagttaaaaaacaatgccaaggaaattggaaacggctgctttgaattttaccacaaatgcgacaacacatgcatggaaagtgtcaagaatgggact
tatgactacccaaaatactcagaggaagcaaaattaaacagagaaaaaatagatggagtaaagctggaatcaacaaggatctaccagattttggcgatct
attcaactgttgccagttcattggtactggtagtctccctgggggcaatcagcttctggatgtgctctaatgggtctctacagtgtagaatatgtatt
>A/MB/Romania/388/2020                      
atgaaggcaatactagtagttctgctgtatacatttacaaccgcaaatgcagacacattatgtataggttatcatgcgaacaattcaacagacactgtag
acacagtactagaaaagaatgtaacagtaacacactctgtcaatcttctggaagacaagcataacggaaaactatgcaaactaagaggggtagccccatt
gcatttgggtaaatgtaacattgctggctggattctgggaaatccagagtgtgaatcactctccacagcaagatcatggtcctacattgtggaaacatct
aattcagacaatggaacgtgttacccaggagatttcatcaattatgaggagctaagagagcaattgagctcagtgtcatcatttgaaaggtttgaaatat
tccccaagacaagttcatggcctaatcatgactcggacaaaggtgtaacggcagcatgtcctcacgctggagcaaaaagcttctacaaaaacttgatatg
gctggttaaaaaaggaaattcatacccaaagctcaaccaaacctacattaatgataaagggaaagaagtcctcgtgctgtggggcattcaccatccacct
actattgctgaccaacaaagcctctatcagaatgcagatgcatatgtttttgtggggacatcaagatacagcaagaagttcaagccggaaatagcaacaa
gacccaaagtgagggatcaagaagggagaatgaactattactggacactagtagaaccaggagacaaaataacattcgaagcaactggaaatctagtggt
accgagatatgcattcacaatggaaagagatgctggatctggtattatcatttcagatacaccagtccacgattgcaatacaacttgtcagacacccgag
ggtgctataaacaccagcctcccatttcagaatgtacatccgatcacaattgggaaatgtccaaagtacgtaaaaagcacaaaattgagactggccacag
gattgaggaatgtcccgtctattcaatctagaggcctattcggggccattgctggcttcattgaaggggggtggacagggatggtagatggatggtacgg
ttatcaccatcaaaatgagcaggggtcaggatatgcagccgatctgaagagcacacaaaatgccattgataagattactaacaaagtaaattctgttatt
gaaaagatgaatacacagttcacagcagtgggtaaagagttcaaccaccttgaaaaaagaatagagaatctaaataaaaaagttgatgatggtttcctgg
acatttggacttacaatgccgaactgttggttctactggaaaacgaaagaactttggactatcacgattcaaatgtgaagaacttgtatgaaaaagtaag
aaaccagttaaaaaacaatgccaaggaaattggaaacggctgctttgaattttaccacaaatgcgacaacacatgcatggaaagtgtcaagaatgggact
tatgactacccaaaatactcagaggaagcaaaattaaacagagaaaaaatagatggagtaaagctggaatcaacaagaatctaccagattttggcgatct
attcaactgctgccagttcattggtactggtagtctccctgggggcaatcagcttctggatgtgctctaatgggtctctacagtgtagaatatgtatt
>A/MB/Romania/436/2020                      
atgaaggcaatactagtagttctgctgtatacatttacaaccgcaaatgcagacacattatgtataggttatcatgcgaacaattcaacagacactgtag
acacagtactagaaaagaatgtaacagtaacacactctgtcaatcttctggaagacaagcataacggaaaactatgcaaactaagaggggtagccccatt
gcatttgggtaaatgtaacattgctggctggatcctgggaaatccagagtgtgaatcactctccacagcaaggtcatggtcctacattgtggaaacatct
aattcagacaatggaacgtgttacccaggagatttcatcaattatgaggagctaagagagcaattgagctcagtgtcatcatttgaaaggtttgaaatat
tccccaagacaagttcatggcctaatcatgactcggacaaaggtgtaacggcagcatgtcctcacgctggagcaaaaagcttctacaaaaacttgatatg
gctggttaaaaaaggaaattcatacccaaagctcaaccaaacctacattaatgataaagggaaagaagtcctcgtgctgtggggcattcaccatccacct
actattgctgcccaagaaagtctctatcagaatgcagatgcatatgtttttgtggggacatcaagatacagcaagaagttcaagccggaaatagcaacaa
gacccaaagtgagggatcaagaagggagaatgaactattactggacactagtagaaccgggagacaaaataacattcgaagcaactggaaatctagtggt
accgagatatgcattcacaatggaaagagatgctggatctggtattatcatttcagatacaccagtccacgattgcaatacaacttgtcagacacccgag
ggtgctataaacaccagcctcccatttcagaatgtacatccgattacaattgggaaatgtccaaagtatgtaaaaagcacaaaattgagactggccacag
gattgaggaatgtcccgtctattcaatctagaggcctattcggggccattgctggcttcattgaaggggggtggacagggatggtagatggatggtacgg
ttatcaccatcaaaatgagcaggggtcaggatatgcagccgatctgaagagcacacaaaatgccattgataagattactaacaaagtaaattctgttatt
gaaaagatgaatacacagttcacagcagtgggtaaagagttcaaccaccttgaaaaaagaatagagaatctaaataaaaaagttgatgatggtttcctgg
acatttggacttacaatgccgaactgttggttctactggaaaacgaaagaactttggactatcacgattcaaatgtgaagaacttgtatgaaaaagtaag
aaaccagttaaaaaacaatgccaaggaaattggaaacggctgctttgaattttaccacaaatgcgacaacacatgcatggaaagtgtcaagaatgggact
tatgactacccaaaatactcagaggaagcaaaattaaacagagaaaaaatagatggagtaaagctggaatcaacaaggatctaccagattttggcgatct
attcaactgttgccagttcattggtactggtagtctccctgggggcaatcagcttctggatgtgctctaatgggtctctacagtgtagaatatgtatt
>A/MB/Romania/773/2020                      
atgaaggcaatactagtagttctgctgtatacatttacaaccgcaaatgcagacacattatgtataggttatcatgcgaacaattcaacagacactgtag
acacagtactagaaaagaatgtaacagtaacacactctgtcaatcttctggaagacaagcataacggaaaactatgcaaactaagaggggtagccccatt
gcatttgggtaaatgtaacattgctggctggatcctgggaaatccagagtgtgaatcactctccacagcaaggtcatggtcctacattgtggaaacatct
aattcagacaatggaacgtgttacccaggagatttcatcaattatgaggagctaagagagcaattgagctcagtgtcatcatttgaaaggtttgaaatat
tccccaagacaagttcatggcctaatcatgactcggacaaaggtgtaacggcagcatgtcctcacgctggagcaaaaagcttctacaaaaacttgatatg
gctggttaaaaaaggaaattcatacccaaagctcaaccaaacctacattaatgataaagggaaagaagtcctcgtgctgtggggcattcaccatccacct
actattgctgcccaagaaagtctctatcagaatgcagatgcatatgtttttgtggggacatcaagatacagcaagaagttcaagccggaaatagcaacaa
gacccaaagtgagggatcaagaagggagaatgaactattactggacactagtagaaccgggagacaaaataacattcgaagcaactggaaatctagtggt
accgagatatgcattcacaatggaaagagatgctggatctggtattatcatttcagatacaccagtccacgattgcaatacaacttgtcagacacccgag
ggtgctataaacaccagcctcccatttcagaatgtacatccgattacaattgggaaatgtccaaagtatgtaaaaagcacaaaattgagactggccacag
gattgaggaatgtcccgtctattcaatctagaggcctattcggggccattgctggcttcattgaaggggggtggacagggatggtagatggatggtacgg
ttatcaccatcaaaatgagcaggggtcaggatatgtagccgatctgaagagcacacaaaatgccattgataagattactaacaaagtaaattctgttatt
gaaaagatgaatacacagttcacagcagtgggtaaagagttcaaccaccttgaaaaaagaatagagaatctaaataaaaaagttgatgatggtttcctgg
acatttggacttacaatgccgaactgttggttctactggaaaacgaaagaactttggactatcacgattcaaatgtgaagaacttgtatgaaaaagtaag
aaaccagttaaaaaacaatgccaaggaaattggaaacggctgctttgaattttaccacaaatgcgacaacacatgcatggaaagtgtcaagaatgggact
tatgactacccaaaatactcagaggaagcaaaattaaacagagaaaaaatagatggagtaaagctggaatcaacaaggatctaccagattttggcgatct
attcaactgttgccagttcattggtactggtagtctccctgggggcaatcagcttctggatgtgctctaatgggtctctacagtgtagaatatgtatt
>A/MB/Romania/804/2020                      
atgaaggcaatactagtagttctgctgtatacatttacaaccgcaaatgcagacacattatgtataggttatcatgcgaacaattcaacagacactgtag
acacagtactagaaaagaatgtaacagtaacacactctgtcaatcttctggaagacaagcataacggaaaactatgcaaactaagaggggtagccccatt
gcatttgggtaaatgtaacattgctggctggatcctaggaaatccagagtgtgaatcactctccacagcaaggtcatggtcctacattgtggaaacatct
aattcagacaatggaacgtgttacccaggagatttcatcaattatgaggagctaagagagcaattgagctcagtgtcatcatttgaaaggtttgaaatat
tccccaagacaagttcatggcctaatcatgactcggacaaaggtgtaacggcagcatgtcctcacgctggagcaaaaagcttctacaaaaacttgatatg
gctggttaaaaaaggaaattcatacccaaagctcaaccaaacctacattaatgataaagggaaagaagtcctcgtgctgtggggcattcaccatccacct
actattgctgcccaagaaagtctctatcagaatgcagatgcatatgtttttgtggggacatcaagatacagcaagaagttcaagccggaaatagcaacaa
gacccaaagtgagggatcaagaagggagaatgaactattactggacactagtagaaccgggagacaaaataayattcgaagcaactggaaatctagtggt
accgagatatgcattcacaatggaaagagatgctggatctggtattatcatttcagatacrccagtccacgattgcaatacaacttgtcagacacccgag
ggtgctataaacaccagcctcccatttcagaatgtacatccgattacaattgggaaatgtccaaagtatgtaaaaagcacaaaattgagactggccacag
gattgaggaatgtcccgtctattcaatctagaggcctattcggggccattgctggcttcattgaaggggggtggacagggatggtagatggatggtacgg
ttatcaccatcaaaatgagcaggggtcaggatatgcagccgatctgaagagcacacaaaatgccattgataagattactaacaaagtaaattctgttatt
gaaaagatgaatacacagttcacagcagtrggtaaagagttcaaccaccttgaaaaaagaatagagaatctaaataaaaaagttgatgatggtttcctgg
acatttggacttacaatgccgaactgttggttctactggaaaacgaaagaacyttggactatcacgattcaaatgtgaagaacttgtatgaaaaagtaag
aaaccagttaaaaaacaatgccaaggaaattggaaacggctgctttgaattttaccacaaatgcgacaacacatgcatggaaagtgtcaagaatgggact
tatgactatccaaaatactcagaggaagcaaaattaaacagagaaaaaatagatggagtaaagctggaatcaacaaggatctaccagattttggcgatct
attcaactgttgccagttcattggtactggtagtctccctgggggcaatcagcttctggatgtgctctaatgggtctctacagtgtagaatatgtatt
>A/MB/Romania/814/2020                      
atgaaggcaatactagtagttctgctgtatacatttacaaccgcaaatgcagacacattatgtataggttatcatgcgaacaattcaacagacactgtag
acacagtactagaaaagaatgtaacagtaacacactctgtcaatcttctggaagacaagcataacggaaaactatgcaaactaagaggggtagccccatt
gcatttgggtaaatgtaacattgctggctggatcctgggaaatccagagtgtgaatcactctccacagcaaggtcatggtcctacattgtggaaacatct
aattcagacaatggaacgtgttacccaggagatttcatcaattatgaggagctaagagagcaattgagctcagtgtcatcatttgaaaggtttgaaatat
tccccaagacaagttcatggcctaatcatgactcggacaaaggtgtaacggcagcatgtcctcacgctggagcaaaaagcttctacaaaaacttgatatg
gctggttaaaaaaggaaattcatacccaaagctcaaccaaacctacattaatgataaagggaaagaagtcctcgtgctgtggggcattcaccatccacct
actattgctgcccaagaaagtctctatcagaatgcagatgcatatgtttttgtggggacatcaagatacagcaagaagttcaagccggaaatagcaacaa
gacccaaagtgagggatcaagaagggagaatgaactattactggacactagtagaaccgggagacaaaataacattcgaagcaactggaaatctagtggt
accgagatatgcattcacaatggaaagagatgctggatctggtattatcatttcagatacaccagtccacgattgcaatacaacttgtcagacacccgag
ggtgctataaacaccagcctcccatttcagaatgtacatccgattacaattgggaaatgtccaaagtatgtaaaaagcacaaaattgagactggccacag
gattgaggaatgtcccgtctattcaatctagaggcctattcggggccattgctggcttcattgaaggggggtggacagggatggtagatggatggtacgg
ttatcaccatcaaaatgagcaggggtcaggatatgcagccgatctgaagagcacacaaaatgccattgataagattactaacaaagtaaattctgttatt
gaaaagatgaatacacagttcacagcagtgggtaaagagttcaaccaccttgaaaaaagaatagagaatctaaataaaaaagttgatgatggtttcctgg
acatttggacttacaatgccgaactgttggttctactggaaaacgaaagaactttggactatcacgattcaaatgtgaagaacttgtatgaaaaagtaag
aaaccagttaaaaaacaatgccaaggaaattggaaacggctgctttgaattttaccacaaatgcgacaacacatgcatggaaagtgtcaagaatgggact
tatgactacccaaaatactcagaggaagcaaaattaaacagagaaaaaatagatggagtaaagctggaatcaacaaggatctaccagattttggcgatct
attcaactgttgccagttcattggtactggtagtctccctgggggcaatcagcttctggatgtgctctaatgggtctctacagtgtagaatatgtatt
>A/MB/Romania/975/2020                      
atgaaggcaatactagtagttctgctgtatacatttacaaccgcaaatgcagacacattatgtataggttatcatgcgaacaattcaacagacactgtag
acacagtactagaaaagaatgtagcagtaacacactctgtcaatcttctggaagacaagcataacggaaaactatgcaaactaagaggggtagccccatt
gcatttgggtaaatgtaacattgctggctggatcctgggaaatccagagtgtgaatcactctccacagcaaggtcatggtcctacattgtggaaacatct
aattcagacaatggaacgtgttacccaggagatttcatcaattatgaggagctaagagagcaattgagctcagtgtcatcatttgaaaggtttgaaatat
tccccaagacaagttcatggcctaatcatgactcggacaaaggtgtaacggcagcatgtcctcacgctggagcaaaaagcttctacaaaaacttgatatg
gctggttaaaaaaggaaattcatacccaaagctcaaccaaacctacattaatgataaagggaaagaagtcctcgtgctgtggggcattcaccatccacct
actattgctgcccaagaaagtctctatcagaatgcagatgcatatgtttttgtggggacatcaagatacagcaagaagttcaagccggaaatagcaacaa
gacccaaagtgagggatcaagaagggagaatgaactattgctggacactagtagaaccgggagacaaaataacattcgaagcaactggaaatctagtggt
accgagatatgcattcacaatggaaagagatgctggatctggtattatcatttcagatacaccagtccacgattgcaatacaacttgtcagacacccgag
ggtgctataaacaccagcctcccatttcagaatgtacatccgattacaattgggaaatgtccaaagtatgtaaaaagcacaaaattgagactggccacag
gattgaggaatgtcccgtctattcaatctagaggcctattcggggccattgctggcttcattgaaggggggtggacagggatggtagatggatggtacgg
ttatcaccatcaaaatgagcaggggtcaggatatgcagccgatctgaagagcacacaaaatgccattgataagattactaacaaagtaaattctgttatt
gaaaagatgaatacacagttcacagcagtgggtaaagagttcaaccaccttgaaaaaagaatagagaatctaaataaaaaagttgatgatggtttcctgg
acatttggacttacaatgccgaactgttggttctactggaaaacgaaagaactttggactatcacgattcaaatgtgaagaacttgtatgaaaaagtaag
aaaccagttaaaaaacaatgccaaggaaattggaaacggctgctttgaattttaccacaaatgcgacaacacatgcatggaaagtgtcaagaatgggact
tatgactacccaaaatactcagaggaagcaaaattaaacagagaaaaaatagatggagtaaagctggaatcaacaaggatctaccagattttggcgatct
attcaactgttgccagttcattggtactggtagtctccctgggggcaatcagcttctggatgtgttctaatgggtctctacagtgtagaatatgtatt
>A/MB/Romania/1200/2020                     
atgaaggcaatactagtagttctgctgtatacatttacaaccgcaaatgcagacacattatgtataggttatcatgcgaacaattcaacagacactgtag
acacagtactagaaaagaatgtaacagtaacacactctgtcaatcttctggaagacaagcataacggaaaactatgcaaactaagaggggtagccccatt
gcatttgggtaaatgtaacattgctggctggatcctgggaaatccagagtgtgaatcactctccacagcaaggtcatggtcctacattgtggaaacatct
aattcagacaatggaacgtgttacccaggagatttcatcaattatgaggagctaagagagcaattgagctcagtgtcatcatttgaaaggtttgaaatat
tccccaagacaagttcatggcctaatcatgactcggacaaaggtgtaacggcagcatgtcctcacgccggagcaaaaagcttctacaaaaacttgatatg
gctggttaaaaaaggaaattcatacccaaagctcaaccaaacctacattaatgataaagggaaagaagtcctcgtgctgtggggcattcaccatccacct
actattgctgcccaagaaagtctctatcagaatgcagatgcatatgtttttgtggggacatcaagatacagcaagaagttcaagccggaaatagcaacaa
gacccaaagtgagggatcaagaagggagaatgaactattactggacactagtagaaccgggagacaaaataacattcgaagcaactggaaatctagtggt
accgagatttgcattcacaatggaaagagatgctggatctggtattatcatttcagatacaccagtccacgattgcaatacaacttgtcagacacccgag
ggtgctataaacaccagcctcccatttcagaatgtacatccgattacaattgggaaatgtccaaagtatgtaaaaagcacaaaattgagactggccacag
gattgaggaatgtcccgtctattcaatctagaggcctattcggggccattgctggcttcattgaaggggggtggacagggatggtagatggatggtacgg
ttatcaccatcaaaatgagcaggggtcaggatatgcagccgatctgaagagcacacaaaatgccattgataagattactaacaaagtaaattctgttatt
gaaaagatgaatacacagttcacagcagtgggtaaagagttcaaccaccttgaaaaaagaatagagaatctaaataaaaaagttgatgatggtttcctgg
acatttggacttacaatgccgaactgttggttctactggaaaacgaaagaactttggactatcacgattcaaatgtgaagaacttgtatgaaaaagtaag
aaaccaattaaaaaacaatgccaaggaaattggaaacggctgctttgaattttaccacaaatgcgacaacacatgcatggaaagtgtcaagaatgggact
tatgactacccaaaatactcagaggaagcaaaattaaacagagaaaaaatagatggagtaaagctggaatcaacaaggatctaccagattttggcgatct
attcaactgttgccagttcattggtactggtagtctccctgggggcaatcagcttctggatgtgttctaatgggtctctacagtgtagaatatgtatt
>A/MB/Romania/956/2020                      
atgaaggcaatactagtagttctgctgtatacatttacaaccgcaaatgcagacacattatgtataggttatcatgcgaacaattcaacagacactgtag
acacagtactagaaaagaatgtaacagtaacacactctgtcaatcttctggaagacaagcataacggaaaactatgcaaactaagaggggtagccccatt
gcatttgggtaaatgtaacattgctggctggatcctgggaaatccagagtgtgaatcactctccacagcaaggtcatggtcctacattgtggaaacatct
aattcagacaatggaacgtgttacccaggagatttcatcaattatgaggagctaagagagcaattgagctcagtgtcatcatttgaaaggtttgaaatat
tccccaagacaagttcatggcctaatcatgactcggacaaaggtgtaacggcagcatgtcctcacgctggagcaaaaagcttctacaaaaacttgatatg
gctggttaaaaaaggaaattcatacccaaagctcaaccaaacctacattaatgataaagggaaagaagtcctcgtgctgtgggacattcaccatccacct
actattgctgcccaagaaagtctctatcagaatgcagatgcatatgtttttgtggggacatcaagatacagcaagaagttcaagccggaaatagcaacaa
gacccaaagtgagggatcaagaagggagaatgaactattactggacactagtagaaccgggagacaaaataacattcgaagcaactggaaatctagtggt
accgagatatgcattcacaatggaaagagatgctggatctggtattatcatttcagatacaccagtccacgattgcaatacaacttgtcagacacccgag
ggtgctataaacaccagcctcccatttcagaatgtacatccgattacaattgggaaatgtccaaagtatgtaaaaagcacaaaattgagactggccacag
gattgaggaatgtcccgtctattcaatctagaggcctattcggggccattgctggcttcattgaaggggggtggacagggatggtagatggatggtacgg
ttatcaccatcaaaatgagcaggggtcaggatatgcagccgatctgaagagcacacaaaatgctattgataagattactaacaaagtaaattctgttatt
gaaaagatgaatacacagttcacagcagtgggtaaagagttcaaccaccttgaaaaaagaatagagaatctaaataaaaaagttgatgatggtttcctgg
acatttggacttacaatgccgaactgttggttctactggaaaacgaaagaactttggactatcacgattcaaatgtgaagaacttgtatgaaaaagtaag
aaaccagttaaaaaacaatgccaaggaaattggaaacggctgctttgaattttaccacaaatgcgacaacacatgcatggaaagtgtcaagaatgggact
tatgactacccaaaatactcagaggaagcaaaattaaacagagaaaaaatagatggagtaaagctggaatcaacaaggatctaccagattttggcgatct
attcaactgttgccagttcattggtactggtagtctccctgggggcaatcagcttctggatgtgctctaatgggtctctacagtgtagaatatgtatt
>A/Romania/254499/2019                      
atgaaggcaatactagtagttctgctgtatacatttacaaccgcaaatgcagacacattatgtataggttatcatgcgaacaattcaacagacactgtag
acacagtactagaaaagaatgtaacagtaacacactctgtcaatcttctggaagacaagcataacggaaaactatgcaaactaagaggggtagccccatt
gcatttgggtaaatgtaacattgctggctggatcctgggaaatccagagtgtgaatcactctccacagcaaggtcatggtcctacattgtggaaacatct
aattcagacaatggaacgtgttacccaggagatttcatcaattatgaggagctaagagagcaattgagctcagtgtcatcatttgaaaggtttgaaatat
tccccaagacaagttcatggcctaatcatgactcggacaaaggtgtaacggcagcatgtcctcacgctggagcaaaaagcttctacaaaaacttgatatg
gctggttaaaaaaggaaattcatacccaaagctcaaccaaacctacattaatgataaagggaaagaagtcctcgtgctgtggggcattcaccatccacct
actattgctgcccaagaaagtctctatcagaatgcagatgcatatgtttttgtggggacatcaagatacagcaagaagttcaagccggaaatagcaacaa
gacccaaagtgagggatcaagaagggagaatgaactattactggacactagtagaaccgggagacaaaataacattcgaagcaactggaaatctagtggt
accgagatatgcattcacaatggaaagagatgctggatctggtattatcatttcagatacaccagtccacgattgcaatacaacttgtcagacacccgag
ggtgctataaacaccagcctcccatttcagaatgtacatccgattacaattgggaaatgtccaaagtatgtaaaaagcacaaaattgagactggccacag
gattgaggaatgtcccgtctattcaatctagaggcctattcggggccattgctggcttcattgaaggggggtggacagggatggtagatggatggtacgg
ttatcaccatcaaaatgagcaggggtcaggatatgcagccgatctgaagagcacacaaaatgccattgataagattactaacaaagtaaattctgttatt
gaaaagatgaatacacagttcacagcagtaggtaaagagttcaaccaccttgaaaaaagaatagagaatctaaataaaaaagttgatgatggtttcctgg
acatttggacttacaatgccgaactgttggttctactggaaaacgaaagaactttggactatcacgattcaaatgtgaagaacttgtatgaaaaagtaag
aaaccagttaaaaaacaatgccaaggaaattggaaacggctgctttgaattttaccacaaatgcgacaacacatgcatggaaagtgtcaagaatgggact
tatgactacccaaaatactcagaggaagcaaaattaaacagagaaaaaatagatggagtaaagctggaatcaacaaggatctaccagattttggcgatct
attcaactgttgccagttcattggtactggtagtctccctgggggcaatcagcttctggatgtgctctaatgggtctctacagtgtagaatatgtatt
>A/Romania/254922/2019                      
atgaaggcaatactagtagttctgctgtatacatttacaaccgcaaatgcagacacattatgtataggttatcatgcgaacaattcaacagacactgtag
acacagtactagaaaagaatgtaacagtaacacactctgtcaatcttctggaagacaagcataacggaaaactatgcaaactaagaggggtagccccatt
gcatttgggtaaatgtaacattgctggctggatcctgggaaatccagagtgtgaatcactctccacagcaagatcatggtcctacattgtggaaacatct
aattcagacaatggaacgtgttacccaggagatttcatcaattatgaggagctaagagagcaattgagctcagtgtcatcatttgaaaggtttgaaatat
tccccaaggcaagttcatggcctaatcatgactcggacaaaggtgtaacggcagcatgtcctcacgctggagcaaaaagcttctacaaaaacttgatatg
gctggttaaaaaaggaaattcatacccaaagctcaaccaaacctacattaatgataaagggaaagaagtcctcgtgctgtggggcattcaccatccacct
actattgctgcccaagaaagtctctatcagaatgcagatgcatatgtttttgtggggacatcaagatacagcaagaagttcaagccggaaatagcaacaa
gacccaaagtgagggatcaagaagggagaatgaactattactggacactagtagaaccgggagacaaaataacattcgaagcaactggaaatctagtggt
accgagatatgcattcacaatggaaagagatgctggatctggtattatcatttcagatacaccagtccacgattgcaacacaacttgtcagacacccgag
ggtgctataaacaccagccttccatttcagaatgtacatccgattacaattgggaaatgtccaaagtatgtaaaaagcacaaaattgagactggccacag
gattgaggaatgtcccgtctattcaatctagaggcctattcggggccattgctggcttcattgaaggggggtggacagggatggtagatggatggtacgg
ttatcaccatcaaaatgagcaggggtcaggatatgcagccgatctgaagagcacacaaaatgccattgataagattactaacaaagtaaattcagttatt
gaaaagatgaatacacagttcacagcagtgggtaaagagttcaaccaccttgaaaaaagaatagagaatctaaataaaaaagttgatgatggtttcctgg
acatttggacttacaatgccgaactgttggttctactggaaaacgaaagaactttggactatcacgattcaaatgtgaagaacttgtatgaaaaagtaag
aaaccagttaaaaaacaatgccaaggaagttggaaacggctgctttgaattttaccacaaatgcgacaacacatgcatggaaagtgtcaagaatgggact
tatgactacccaaaatactcagaggaagcaaaattaaacagagaaaaaatagatggagtaaagctggaatcaacaaggatctaccagattttggcgatct
attcaactgttgccagttcattggtactggtagtctccctgggggcaatcagcttctggatgtgctctaatgggtctctacagtgtagaatatgtatt
>A/Romania/255857/2019                      
atgaaggcaatactagtagttctgctgtatacatttacaaccgcaaatgcagacacattatgtataggttatcatgcgaacaattcaacagacactgtag
acacagtactagaaaagaatgtaacagtaacacactctgtcaatcttctggaagacaagcataacggaaaactatgcaaactaagaggggtagccccatt
gcatttgggtaaatgtaacattgctggctggatcctgggaaatccagagtgtgaatcactctccacagcaaggtcatggtcctacattgtggaaacatct
aattcagacaatggaacgtgttacccaggagatttcatcaattatgaggagctaagagagcaattgagctcagtgtcatcatttgaaaggtttgaaatat
tccccaagacaagttcatggcctaatcatgactcggacaaaggtgtgacggcagcatgtcctcacgctggagcaaaaagcttctacaaaaacttgatatg
gctggttaaaaaaggaaattcatacccaaagctcaaccaaacctacattaatgataaagggaaagaagtcctcgtgctgtggggcattcaccatccacct
actattgctgcccaagaaagtctctatcagaatgcagatgcatatgtttttgtggggacatcaagatacagcaagaagttcaagccggaaatagcaacaa
gacccaaagtgagggatcaagaagggagaatgaactattactggacactagtagaaccgggagacaaaataacattcgaagcaactggaaatctagtggt
accgagatatgcattcacaatggaaagagatgctggatctggtattatcatttcagatacaccagtccacgattgcaatacaacttgtcagacacccgag
ggtgctataaacaccagcctcccatttcagaatgtacatccgattacaattgggaaatgtccaaagtatgtaaaaagcacaaaattgagactggccacag
gattgaggaatgtcccgtctattcaatctagaggcctgttcggggccattgctggcttcattgaaggggggtggacagggatggtagatggatggtacgg
ttatcaccatcaaaatgagcaggggtcaggatatgcagccgatctgaagagcacacaaaatgccattgacaagattactaacaaagtaaattctgttatt
gaaaagatgaatacacagttcacagcagtgggtaaagagttcaaccaccttgaaaaaagaatagagaatctaaataaaaaagttgatgatggtttcctgg
acatttggacttacaatgccgaactgttggttctactggaaaacgaaagaactttggactatcacgattcaaatgtgaagaacttgtatgaaaaagtaag
aaaccagttaaaaaacaatgccaaggaaattggaaacggctgctttgaattttaccacaaatgcgacaacacatgcatggaaagtgtcaagaatgggact
tatgactacccaaaatactcagaggaagcaaaattaaacagagaaaaaatagatggagtaaagctggaatcaacaaggatctaccagattttggcgatct
attcaactgttgccagttcattggtactggtagtctccctgggggcaatcagcttctggatgtgctctaatgggtctctacagtgtagaatatgtatt
>A/Romania/255908/2020                      
atgaaggcaatactagtagttctgctgtatacatttacaaccgcaaatgcagacacattatgtataggttatcatgcgaacaattcaacagacactgtag
acacagtactagaaaagaatgtaacagtaacacactctgtcaatcttctggaagacaagcataacggaaaactatgcaaactaagaggggtagccccatt
gcatttgggtaaatgtaacattgctggctggatcctgggaaatccagagtgtgaatcactctccacagcaaggtcatggtcctacattgtggaaacatct
aattcagacaatggaacgtgttacccaggagatttcatcaattatgaggagctaagagagcaattgagctcagtgtcatcatttgaaaggtttgaaatat
tccccaagacaagttcatggcctaatcatgactcggacaaaggtgtgacggcagcatgtcctcacgctggagcaaaaagcttctacaaaaacttgatatg
gctggttaaaaaaggaaattcatacccaaagctcaaccaaacctacattaatgataaagggaaagaagtcctcgtgctgtggggcattcaccatccacct
actattgctgcccaagaaagtctctatcagaatgcagatgcatatgtttttgtggggacatcaagatacagcaagaagttcaagccggaaatagcaacaa
gacccaaagtgagggatcaagaagggagaatgaactattactggacactagtagaaccgggagacaaaataacattcgaagcaactggaaatctagtggt
accgagatatgcattcacaatggaaagagatgctggatctggtattatcatttcagatacaccagtccacgattgcaatacaacttgtcagacacccgag
ggtgctataaacaccagcctcccatttcagaatgtacatccgattacaattgggaaatgtccaaagtatgtaaaaagcacaaaattgagactggccacag
gattgaggaatgtcccgtctattcaatctagaggcctgttcggggccattgctggcttcattgaaggggggtggacagggatggtagatggatggtacgg
ttatcaccatcaaaatgagcaggggtcaggatatgcagccgatctgaagagcacacaaaatgccattgataagattactaacaaagtaaattctgttatt
gaaaagatgaatacacagttcacagcagtgggtaaagagttcaaccaccttgaaaaaagaatagagaatctaaataaaaaagttgatgatggtttcctgg
acatttggacttacaatgccgaactgttggttctactggaaaacgaaagaactttggactatcacgattcaaatgtgaagaacttgtatgaaaaagtaag
aaaccagttaaaaaacaatgccaaggaaattggaaacggctgctttgaattttaccacaaatgcgacaacacatgcatggaaagtgtcaagaatgggact
tatgactacccaaaatactcagaggaagcaaaattaaacagagaaaaaatagatggagtaaagctggaatcaacaaggatctaccagattttggcgatct
attcaactgttgccagttcattggtactggtagtctccctgggggcaatcagcttctggatgtgctctaatgggtctctacagtgtagaatatgtatt
>A/Romania/256132/2020                      
atgaaggcaatactagtagttctgctgtatacatttacaaccgcaaatgcagacacattatgtataggttatcatgcgaacaattcaacagacactgtag
acacagtactagaaaagaatgtaacagtaacacactctgtcaatcttctggaagacaagcataatggaaaactatgcaaactaagaggggtagccccatt
gcatttgggtaaatgtaacattgctggctggatcctgggaaatccagagtgtgaatcactctccacagcaaggtcatggtcctacattgtggaaacatct
aattcagacaatggaacgtgttacccaggagatttcatcaattatgaggagctaagagagcaattgagctcagtgtcatcatttgaaaggtttgaaatat
tccccaagacaagttcatggcctaatcatgactcggacaaaggtgtaacggcagcatgtcctcacgctggagcaaaaagcttctacaaaaacttgatatg
gctggttaaaaaaggaaattcatacccaaagctcaaccaaacctacattaatgataaagggaaagaagtcctcgtgctgtggggcattcaccatccacct
actattgctgaccaacaaagcctctatcagaatgcagatgcatatgtttttgtggggacatcaagatacagcaagaagttcaagccggaaatagcaacaa
gacccaaagtgagggatcaagaagggagaatgaactattactggacactagtagaaccgggagacaaaataacattcgaagcaactggaaatctagtggt
accgagatatgcattcacaatggaaagagatgctggatctggtattatcatttcagatacaccagtccacgattgcaatacaacttgtcagacacccgag
ggtgctataaacaccagcctcccatttcagaatgtacatccgatcacaattgggagatgtccaaagtacgtaaaaagcacaaaattgagactggccacag
gattgaggaatgtcccgtctattcaatctagaggcctattcggggccattgctggcttcattgaaggggggtggacagggatggtagatggatggtacgg
ttatcaccatcaaaatgagcaggggtcaggatatgcagccgatctgaagagcacacaaaatgccattgataagattactaacaaagtaaattctgttatt
gaaaagatgaatacacagttcacagcagtgggtaaagagttcaaccaccttgaaaaaagaatagagaatctaaataaaaaagttgatgatggtttcctgg
acatttggacttacaatgccgaactgttggttctactggaaaacgaaagaactttggactatcacgattcaaatgtgaagaacttgtatgaaaaagtaag
aaaccagttaaaaaacaatgccaaggaaattggaaacggctgctttgaattttaccacaaatgcgacaacacatgcatggaaagtgtcaagaatgggact
tatgactacccaaaatactcagaggaagcaaaattaaacagagaaaaaatagatggagtaaagctggaatcaacaaggatctaccagattttggcgatct
attcaactgctgccagttcattggtactggtagtctccctgggggcaatcagcttctggatgtgctctaatgggtctctacagtgtagaatatgtatt
>A/Romania/256171/2020                      
atgaaggcaatactagtagttctgctgtatacatttacaaccgcaaatgcagacacattatgtataggttatcatgcgaacaattcaacagacactgtag
acacagtactagaaaagaatgtaacagtaacacactctgtcaatcttctggaagacaagcataacggaaaactatgcaaactaagaggggtagccccatt
gcatttgggtaaatgtaacattgctggctggatcctgggaaatccagagtgtgaatcactctccacagcaaggtcatggtcctacattgtggaaacatct
aattcagacaatggaacgtgttacccaggagatttcatcaattatgaggagctaagagagcaattgagctcagtgtcatcatttgaaaggtttgaaatat
tccccaagacaagttcatggcctaatcatgactcggacaaaggtgtaacggcagcatgtcctcacgctggagcaaaaagcttctacaaaaacttgatatg
gctggttaaaaaaggaaattcatacccaaagctcaaccaaacctacattaatgataaagggaaagaagtcctcgtgctgtggggcattcaccatccacct
actattgctgcccaagaaagtctctatcagaatgcagatgcatatgtttttgtggggacatcaagatacagcaagaagttcaagccggaaatagcaacaa
gacccaaagtgagggatcaagaagggagaatgaactattactggacactagtagaaccgggagacaaaataacattcgaagcaactggaaatctagtggt
accgagatatgcattcacaatggaaagagatgctggatctggtattatcatttcagatacaccagtccacgattgcaatacaacttgtcagacacccgag
ggtgctataaacaccagcctcccatttcagaatgtacatccgattacaattgggaaatgtccaaagtatgtaaaaagcacaaaattgagactggccacag
gattgaggaatgtcccgtctattcaatctagaggcctattcggggccattgctggcttcattgaaggggggtggacagggatggtagatggatggtacgg
ttatcaccatcaaaatgagcaggggtcaggatatgcagccgatctgaagagcacacaaaatgccattgataagattactaacaaagtaaattctgttatt
gaaaagatgaatacacagttcacagcagtgggtaaagagttcaaccaccttgaaaaaagaatagagaatctaaataaaaaagttgatgatggtttcctgg
acatttggacttacaatgccgaactgttggttctactggaaaacgaaagaactttggactatcacgattcaaatgtgaagaacttgtatgaaaaagtaag
aaaccagttaaaaaacaatgccaaggaaattggaaacggctgctttgaattttaccacaaatgcgacaacacatgcatggaaagtgtcaagaatgggact
tatgactacccaaaatactcagaggaagcaaaattaaacagagaaaaaatagatggagtaaagctggaatcaacaaggatctaccagattttggcgatct
attcaactgttgccagttcattggtactggtagtctccctgggggcaatcagcttctggatgtgctctaatgggtctctacagtgtagaatatgtatt
>A/Romania/256259/2020                      
atgaaggcaatactagtagttctgctgtatacatttacaaccgcaaatgcagacacattatgtataggttatcatgcgaacaattcaacagacactgtag
acacagtactagaaaagaatgtaacagtaacacactctgtcaatcttctggaagacaagcataacggaaaactatgcaaactaagaggggtagccccatt
gcatttgggtaaatgtaacattgctggctggatcctgggaaatccagagtgtgaatcactctccacagcaaggtcatggtcctacattgtggaaacatct
aattcagacaatggaacgtgttacccaggagatttcatcaattatgaggagctaagagagcaattgagctcagtgtcatcatttgaaaggtttgaaatat
tccccaagacaatttcatggcctaatcatgactcggacaaaggtgtaacggcagcatgtcctcacgctggagcaaaaagcttctacaaaaacttgatatg
gctggttaaaaaaggaaattcatacccaaagctcaaccaaacctacattaatgataaagggaaagaagtcctcgtgctgtggggcattcaccatccacct
actattgctgcccaagaaagtctctatcagaatgcagatgcatatgtttttgtggggacatcaagatacagcaagaagttcaaaccggaaatagcaacaa
gacccaaagtgagggatcaagaagggagaatgaactattactggacactagtagaaccgggagacaaaataacattcgaagcaactggaaatctagtggt
accgagatatgcattcacaatggaaagagatgctggatctggtattatcatttcagatacaccagtccacgattgcaatacaacttgtcagacacccgag
ggtgctataaacaccagcctcccatttcagaatgtacatccgattacaattgggaaatgtccaaagtatgtaaaaagcacaaaattgagactggccacag
gattgaggaatgtcccgtctattcaatctagaggcctattcggggccattgctggcttcattgaaggggggtggacagggatggtagatggatggtacgg
ttatcaccatcaaaatgagcaggggtcaggatatgcagccgatctgaagagcacacaaaatgccattgataagattactaacaaagtaaattctgttatt
gaaaagatgaatacacagttcacagcagtgggtaaagagttcaaccaccttgaaaaaagaatagagaatctaaataaaaaagttgatgatggtttcctgg
acatttggacttacaatgccgaactgttggttctactggaaaacgaaagaactttggactatcacgattcaaatgtgaagaacttgtatgaaaaagtaag
aaaccagttaaaaaacaatgccaaggaaattggaaacggctgctttgaattttaccacaaatgcgacaacacatgcatggaaagtgtcaagaatgggact
tatgactacccaaaatactcagaggaagcaaaattaaacagagaaaaaatagatggagtaaagctggaatcaacaaggatctaccagattttggcgatct
attcaactgttgccagttcattggtactggtagtctccctgggggcaatcagcttctggatgtgctctaatgggtctctacagtgtagaatatgtatt
>A/Romania/256272/2020                      
atgaaggcaatactagtagttctgctgtatacatttacaaccgcaaatgcagacacattatgtataggttatcatgcgaacaattcaacagacactgtag
acacagtactagaaaagaatgtaacagtaacacactctgtcaatcttctggaagacaagcataacggaaaactatgcaaactaagaggggtagccccatt
gcatttgggtaaatgtaacattgctggctggatcctgggaaatccagagtgtgaatcactctccacagcaaggtcatggtcctacattgtggaaacatct
aattcagacaatggaacgtgttacccaggagatttcatcaattatgaggagctaagagagcaattgagctcagtgtcatcatttgaaaggtttgaaatat
tccccaagacaagttcatggcctaatcatgactcggacaaaggtgtaacggcagcatgtcctcacgctggagcaaaaagcttctacaaaaacttgatatg
gctggttaaaaaaggaaattcatacccaaagctcaaccaaacctacattaatgataaagggaaagaagtcctcgtgctgtggggcattcaccatccacct
actattgctgcccaagaaagtctctatcagaatgcagatgcatatgtttttgtggggacatcaagatacagcaagaagttcaagccggaaatagcaacaa
gacccaaagtgagggatcaagaagggagaatgaactattactggacactagtagaaccgggagacaaaataacattcgaagcaactggaaatctagtggt
accgagatatgcattcacaatggaaagagatgctggatctggtattatcatttcagatacaccagtccacgattgcaatacaacttgtcagacacccgag
ggtgctataaacaccagcctcccatttcagaatgtacatccgattacaattgggaaatgtccaaagtatgtaaaaagcacaaaattgagactggccacag
gattgaggaatgtcccgtctattcaatctagaggcctattcggggccattgctggcttcattgaaggggggtggacagggatggtagatggatggtacgg
ttatcaccatcaaaatgagcaggggtcaggatatgcagccgatctgaagagcacacaaaatgccattgataagattactaacaaagtaaattctgttatt
gaaaagatgaatacacagttcacagcagtgggtaaagagttcaaccaccttgaaaaaagaatagagaatctaaataaaaaagttgatgatggtttcctgg
acatttggacttacaatgccgaactgttggttctactggaaaatgaaagaactttggactatcacgattcaaatgtgaagaacttgtatgaaaaagtaag
aaaccagttaaaaaacaatgccaaggaaattggaaacggctgctttgaattttaccacaaatgcgacaacacatgcatggaaagtgtcaagaatgggact
tatgactacccaaaatactcagaggaagcaaaattaaacagagaaaaaatagatggagtaaagctggaatcaacaaggatctaccagattttggcgatct
attcaactgttgccagttcattggtactggtagtctccctgggggcaatcagcttctggatgtgctctaatgggtctctacagtgtagaatatgtatt
>A/Romania/256303/2020                      
atgaaggcaatactagtagttctgctgtatacatttacaaccgcaaatgcagacacattatgtataggttatcatgcgaacaattcaacagacactgtag
acacagtactagaaaagaatgtaacagtaacacactctgtcaatcttctggaagacaagcataacggaaaactatgcaaactaagaggggtagccccatt
gcatttgggtaaatgtaacattgctggctggatcctgggaaatccagagtgtgaatcactctccacagcaaggtcatggtcctacattgtggaaacatct
aattcagacaatggaacgtgttacccaggagatttcatcaattatgaggagctaagagagcaattgagctcagtgtcatcatttgaaaggtttgaaatat
tccccaagacaagttcatggcctaatcatgactcggacaaaggtgtaacggcagcatgtcctcacgctggagcaaaaagcttctacaaaaacttgatatg
gctggttaaaaaaggaaattcatacccaaagctcaaccaaacctacattaatgataaagggaaagaagtcctcgtgctgtggggcattcaccatccacct
actattgctgcccaagaaagtctctatcagaatgcagatgcatatgtttttgtggggacatcaagatacagcaagaagttcaagccggaaatagcaacaa
gacccaaagtgagggatcaagaagggagaatgaactattactggacactagtagaaccgggagacaaaataacattcgaagcaactggaaatctagtggt
accgagatatgcattcacaatggaaagagatgctggatctggtattatcatttcagatacaccagtccacgattgcaatacaacttgtcagacacccgag
ggtgctataaacaccagcctcccatttcagaatgtacatccgattacaattgggaaatgtccaaagtatgtaaaaagcacaaaattgagactggccacag
gattgaggaatgtcccgtctattcaatctagaggcctattcggggccattgctggcttcattgaaggggggtggacagggatggtagatggatggtacgg
ttatcaccatcaaaatgagcaggggtcaggatatgcagccgatctgaagagcacacaaaatgccattgataagattactaacaaagtaaattctgttatt
gaaaagatgaatacacagttcacagcagtgggtaaagagttcaaccaccttgaaaaaagaatagagaatctaaataaaaaagttgatgatggtttcctgg
acatttggacttacaatgccgaactgttggttctactggaaaacgaaagaactttggactatcacgattcaaatgtgaagaacttgtatgaaaaagtaag
aaaccagttaaaaaacaatgccaaggaaattggaaacggctgctttgaattttaccacaaatgcgacaacacatgcatggaaagtgtcaagaatgggact
tatgactacccaaaatactcagaggaagcaaaattaaacagagaaaaaatagatggagtaaagctggaatcaacaaggatctaccagattttggcgatct
attcaactgttgccagttcattggtactggtagtctccctgggggcaatcagcttctggatgtgctctaatgggtctctacagtgtagaatatgtatt
>A/Targu-Mures/256559/2020                  
atgaaggcaatactagtagttctgctgtatacatttacaaccgcaaatgcagacacattatgtataggttatcatgcgaacaattcaacagacactgtag
acacagtactagaaaagaatgtaacagtaacacactctgtcaatcttctggaagacaagcataacggaaaactatgcaaactaagaggggtatccccatt
gcatttgggtaaatgtaacattgctggctggatactgggaaatccagagtgtgaatcactctccacagcaagatcatggtcctacattgtggaaacatct
aattcagacaatggaacgtgttacccaggagatttcatcaattatgaggagctaagagagcaattgagctcagtgtcatcatttgaaaggtttgaaatat
tccccaagacaagttcatggcctaatcatgactcggacaaaggtgtaacggcagcatgtcctcacgctggagcaaaaagcttctacaaaaacttgatatg
gctggttaaaaaaggaaattcatacccaaagctcaaccaaacctacattaatgataaagggaaagaagtcctcgtgctgtggggcattcaccatccacct
actattgctgcccaagaaagtctctatcagaatgcagatgcatatgtttttgtggggacatcaagatacagcaagaagttcaagccggaaatagcaacaa
gacccaaagtgagggatcaagaagggagaatgaactattactggacactagtagaaccgggagacaaaataacattcgaagcaactggaaatctagtggt
accgagatatgcattcacaatggaaagagatgctggatctggtattgtcatttcagatacaccagtccacgattgcaatacaacttgtcagacacccgag
ggtgctataaacaccagccttccatttcagaatgtacatccgattacaattgggaaatgtccaaagtatgtaaaaagcacaaaattgagactggccacag
gattgaggaatgtcccgtctattcaatctagaggcctattcggggccattgctggcttcattgaaggggggtggacagggatggtagatggatggtacgg
ttatcaccatcaaaatgagcaggggtcaggatatgcagccgatctgaagagcacacaaaatgccattgataagattactaacaaagtaaattctgttatt
gaaaagatgaatacacagttcacagcagtgggtaaagagttcaaccaccttgaaaaaagaatagagaatctaaataaaaaagttgatgatggtttcctgg
acatttggacttacaatgccgaactgttggttctactggaaaacgaaagaactttggactatcacgattcaaatgtgaagaacttgtatgaaaaagtaag
aaaccagttaaaaaacaatgccaaggaaattggaaacggctgctttgaattttaccacaaatgcgacaacacatgcatggaaagtgtcaagaatgggact
tatgactacccaaaatactcagaggaagcaaaattaaacagagaaaaaatagatggagtaaagctggaatcaacaaggatctaccagattttggcgatct
attcaactgttgccagttcattggtactggtagtctccctgggggcaatcagcttctggatgtgctctaatgggtctctacagtgtagaatatgtatt
>A/Romania/256568/2020                      
atgaaggcaatactagtagttctgctgtatacatttacaaccgcaaatgcagacacattatgtataggttatcatgcgaacaattcaacagacactgtag
acacagtactagaaaagaatgtaacagtaacacactctgtcaatcttctggaagacaagcataacggaaaactatgcaaactaagaggggtagccccatt
gcatttgggtaaatgtaacattgctggctggatcctgggaaatccagagtgtgaatcactctccacagcaagatcatggtcctacattgtggaaacatct
aattcagacaatggaacgtgttacccaggagatttcatcaattatgaggagctaagagagcaattgagctcagtgtcatcatttgaaaggtttgaaatat
tccccaagacaagttcatggcctaatcatgactcggacaaaggtgtaacggcagcatgtcctcacgctggagcaaaaagcttctacaaaaacttgatatg
gctggttaaaaaaggaaattcatacccaaagctcaaccaaacctacattaatgataaagggaaagaagtcctcgtgctgtggggcattcaccatccacct
actattgctgcccaagaaagtctctatcagaatgcagatgcatatgtttttgtggggacatcaagatacagcaagaagttcaagccggaaatagcaacaa
gacccaaagtgagggatcaagaagggagaatgaactattactggacactagtagaaccgggagacaaaataacattcgaagcaactggaaatctagtggt
accgagatatgcattcacaatggaaagagatgctggatctggtattatcatttcagatacaccagtccacgattgcaatacaacttgtcagacacccgag
ggtgctataaacaccagccttccatttcagaatgtacatccgattacaattgggaaatgtccaaagtatgtaaaaagcacaaaattgagactggccacag
gattgaggaatgttccgtctattcaatctagaggcctattcggggccattgctggcttcattgaaggggggtggacagggatggtagatggatggtacgg
ttatcaccatcaaaatgagcaggggtcaggatatgcagccgatctgaagagcacacaaaatgccattgataagattactaacaaagtaaattctgttatt
gaaaagatgaatacacagttcacagcagtgggtaaagagttcaaccaccttgaaaaaagaatagagaatctaaataaaaaagttgatgatggtttcctgg
acatttggacttacaatgccgaactgttggttctactggaaaacgaaagaactttggactatcacgattcaaatgtgaagaacttgtatgaaaaagtaag
aaaccagttaaaaaacaatgccaaggaaattggaaacggctgctttgaattttaccacaaatgcgacaacacatgcatggaaagtgtcaagaatgggact
tatgactacccaaaatactcagaggaagcaaaattaaacagagaaaaaatagatggagtaaagctggaatcaacaaggatctaccagattttggcgatct
attcaactgttgccagttcgttggtactggtagtctccctgggggcaatcagcttctggatgtgctctaatgggtctctacagtgtagaatatgtatt
>A/Romania/256670/2020                      
???aaggcaatactagtagttctgctgtatacatttacaaccgcaaatgcagacacattatgtataggttatcatgcgaacaattcaacagacactgtag
acacagtactagaaaagaatgtaacagtaacacactctgtcaatcttctggaagacaagcataacggaaaactatgcaaactaagaggggtagccccatt
gcatttgggtaaatgtaacattgctggctggatcctgggaaatccagagtgtgaatcactctccacagcaaggtcatggtcctacattgtggaaacatct
aattcagacaatggaacgtgttacccaggagatttcatcaattatgaggagctaagagagcaattgagctcagtgtcatcatttgaaaggtttgaaatat
tccccaagacaagttcatggcctaatcatgactcggacaaaggtgtaacggcagcatgtcctcacgctggagcaaaaagcttctacaaaaacttgatatg
gctggttaaaaaaggaaattcatacccaaagctcaaccaaacctacattaatgataaagggaaagaagtcctcgtgctgtggggcattcaccatccacct
actattgctgcccaagaaagtctctatcagaatgcagatgcatatgtttttgtggggacatcaagatacagcaagaagttcaagccggaaatagcaacaa
gacccaaagtgagggatcaagaagggagaatgaactattactggacactagtagaaccgggagacaaaataacattcgaagcaactggaaatctagtggt
accgagatatgcattcacaatggaaagagatgctggatctggtattatcatttcagatacaccagtccacgattgcaatacaacttgtcagacacccgag
ggtgctataaacaccagcctcccatttcagaatgtacatccgattacaattgggaaatgtccaaagtatgtaaaaagcacaaaattgagactggccacag
gattgaggaatgtcccgtctattcaatctagaggcctattcggggccattgctggcttcattgaaggggggtggacagggatggtagatggatggtacgg
ttatcaccatcaaaatgagcaggggtcaggatatgcagccgatctgaagagcacacaaaatgccattgataagattactaacaaagtaaattctgttatt
gaaaagatgaatacacagttcacagcagtgggtaaagagttcaaccaccttgaaaaaagaatagagaatctaaataaaaaagttgatgatggtttcctgg
acatttggacttacaatgccgaactgttggttctactggaaaacgaaagaactttggactatcacgattcaaatgtgaagaacttgtatgaaaaagtaag
aaaccagttaaaaaacaatgccaaggaaattggaaacggctgctttgaattttaccacaaatgcgacaacacatgcatggaaagtgtcaagaatgggact
tatgactacccaaaatactcagaggaagcaaaattaaacagagaaaaaatagatggagtaaagctggaatcaacaaggatctaccagattttggcgatct
attcaactgttgccagttcattggtactggtagtctccctgggggcaatcagcttctggatgtgctctaatgggtctctacagtgtagaatatgtatt
>A/Romania/256678/2020                      
???aaggcaatactagtagttctgctgtatacatttacaaccgcaaatgcagacacattatgtataggttatcatgcgaacaattcaacagacactgtag
acacagtactagaaaagaatgtaacagtaacacactctgtcaatcttctggaagacaagcataacggaaaactatgcaaactaagaggggtagccccatt
gcatttgggtaaatgtaacattgctggctggatcctgggaaatccagagtgtgaatcactctccacagcaaggtcatggtcctacattgtggaaacatct
aattcagacaatggaacgtgttacccaggagatttcatcaattatgaggagctaagagagcaattgagctcagtgtcatcatttgaaaggtttgaaatat
tccccaagacaagttcatggcctaatcatgactcggacaaaggtgtaacggcagcatgtcctcacgctggagcaaaaagcttctacaaaaacttgatatg
gctggttaaaaaaggaaattcatacccaaagctcaaccaaacctacattaatgataaagggaaagaagtcctcgtgctgtggggcattcaccatccacct
actattgctgcccaagaaagtctctatcagaatgcagatgcatatgtttttgtggggacatcaagatacagcaagaagttcaagccggaaatagcaacaa
gacccaaagtgagggatcaagaagggagaatgaactattactggacactagtagaaccgggagacaaaataacattcgaagcaactggaaatctagtggt
accgagatatgcattcacaatggaaagagatgctggatctggtattatcatttcagatacaccagtccacgattgcaatacaacttgtcagacacccgag
ggtgctataaacaccagcctcccatttcagaatgtacatccgattacaattgggaaatgtccaaagtatgtaaaaagcacaaaattgagactggccacag
gattgaggaatgtcccgtctattcaatctagaggcctattcggggccattgctggcttcattgaaggggggtggacagggatggtagatggatggtacgg
ttatcaccatcaaaatgagcaggggtcaggatatgcagccgatctgaagagcacacaaaatgccattgataagattactaacaaagtaaattctgttatt
gaaaagatgaatacacagttcacagcagtgggtaaagagttcaaccaccttgaaaaaagaatagagaatctaaataaaaaagttgatgatggtttcctgg
acatttggacttacaatgccgaactgttggttctactggaaaacgaaagaactttggactatcacgattcaaatgtgaagaacttgtatgaaaaagtaag
aaaccagttaaaaaacaatgccaaggaaattggaaacggctgctttgaattttaccacaaatgcgacaacacatgcatggaaagtgtcaagaatgggact
tatgactacccaaaatactcagaggaagcaaaattaaacagagaaaaaatagatggagtaaagctggaatcaacaaggatctaccagattttggcgatct
attcaactgttgccagttcattggtactggtagtctccctgggggcaatcagcttctggatgtgctctaatgggtctctacagtgtagaatatgtatt
>A/Romania/257049/2020                      
atgaaggcaatactagtagttctgctgtatacatttacaaccgcaaatgcagacacattatgtataggttatcatgcgaacaattcaacagacactgtag
acacagtactagaaaagaatgtaacagtaacacactctgtcaatcttctggaagacaagcataacggaaaactatgcaaactaagaggggtagccccatt
gcatttgggtaaatgtaacattgctggctggatcctgggaaatccagagtgtgaatcactctccacagcaaggtcatggtcctacattgtggaaacatct
aattcagacaatggaacgtgttacccaggagatttcatcaattatgaggagctaagagagcaattgagctcagtgtcatcatttgagaggtttgaaatat
tccccaagacaagttcatggcctaatcatgactcggacaaaggtgtaacggcagcatgtcctcacgctggagcaaaaagcttctacaaaaacttgatatg
gctggttaaaaaaggaaattcatacccaaagctcaaccaaacctacattaatgataaagggaaagaagtcctcgtgctgtggggcattcaccatccacct
actattgctgcccaagaaagtctctatcagaatgcagatgcatatgtttttgtggggacatcaagatacagcaagaagttcaagccggaaatagcaacaa
gacccaaagtgagggatcaagaagggagaatgaactattactggacactagtagaaccgggagacaaaataacattcgaagcaactggaaatctagtggt
accgagatatgcattcacaatggaaagagatgctggatctggtattatcatttcagatacaccagtccacgattgcaatacaacttgtcagacacccgag
ggtgctataaacaccagcctcccatttcagaatgtacatccgattacaattgggaaatgtccaaagtatgtaaaaagcacaaaattgagactggccacag
gattgaggaatgtcccgtctattcaatctagaggcctattcggggccattgctggcttcattgaaggggggtggacagggatggtagatggatggtacgg
ttatcaccatcaaaatgagcaggggtcaggatatgcagccgatctgaagagcacacaaaatgccattgataagattactaacaaagtaaattctgttatt
gaaaagatgaatacacagttcacagcagtgggtaaagagttcaaccaccttgaaaaaagaatagagaatctaaataaaaaagttgatgatggtttcctgg
acatttggacttacaatgccgaactgttggttctactggaaaacgaaagaactttggactatcacgattcaaatgtgaagaacttgtatgaaaaagtaag
aaaccagttaaaaaacaatgccaaggaaattggaaacggctgctttgaattttaccacaaatgcgacaacacatgcatggaaagtgtcaagaatgggact
tatgactacccaaaatactcagaggaagcaaaattaaacagagaaaaaatagatggagtaaagctggaatcaacaaggatctaccagattttggcgatct
attcaactgttgccagttcattggtactggtagtctccctgggggcaatcagcttctggatgtgctctaatgggtctctacagtgtagaatatgtatt
>A/Romania/257132/2020                      
atgaaggcaatactagtagttctgctgtatacatttacaaccgcaaatgcagacacattatgtataggttatcatgcgaacaattcaacagacactgtag
acacagtactagaaaagaatgtaacagtaacacactctgtcaatcttctggaagacaagcataatggaaaactatgcaaactaagaggggtagccccatt
gcatttgggtaaatgtaacattgctggctggatcctgggaaatccagagtgtgaatcactctccacagcaagatcatggtcctacattgtggaaacatct
aattcagacaatggaacgtgttacccaggagatttcatcaattatgaggagctaagagagcaattgagctcagtgtcatcatttgaaaggtttgaaatat
tccccaagacaagttcatggcctaatcatgactcggacaaaggtgtaacagcagcatgtcctcacgctggagcaaaaagcttctacaaaaacttgatatg
gctggttaaaaaaggaaattcatacccaaagctcaaccaaacctacattaatgataaagggaaagaagtcctcgtgctgtggggcattcaccatccacct
actattgctgaccaacaaagcctctatcagaatgcagatgcatatgtttttgtggggacatcaagatacagcaagaagttcaagccggaaatagcaacaa
gacccaaagtgagggatcaagaagggagaatgaactattactggacactagtagaaccgggagacaaaataacattcgaagcaactggaaatctagtggt
accgagatatgcattcacaatggaaagagatgctggatctggtattatcatttcagatacaccagtccacgattgcaatacaacttgtcagacacccgag
ggtgctataaacaccagcctcccatttcagaatgtacatccgatcacaattgggagatgtccaaagtacgtaaaaagcacaaaattgagactggccacag
gattgaggaatgtcccgtctattcaatctagaggcctattcggggccattgctggcttcattgaaggggggtggacagggatggtagatggatggtacgg
ttatcaccatcaaaatgagcaggggtcaggatatgcagccgatctgaagagcacacaaaatgccattgataagattactaacaaagtaaattctgttatt
gaaaagatgaatacacagttcacagcagtgggtaaagagttcaaccaccttgaaaaaagaatagagaatctaaataaaaaagttgatgatggtttcctgg
acatttggacttacaatgccgaactgttggttctactggaaaacgaaagaactttggactatcacgattcaaatgtgaagaacttgtatgaaaaagtaag
aaaccagttaaaaaacaatgccaaggaaattggaaacggctgctttgaattttaccacaaatgcgacaacacatgcatggaaagtgtcaagaatgggact
tatgactacccaaaatactcagaggaagcaaaattaaacagagaaaaaatagatggagtaaagctggaatcaacaaggatctaccagattttggcgatct
attcaactgctgccagttcattggtactggtagtctccctgggggcaatcagcttctggatgtgctctaatgggtctctacagtgtagaatatgtatt
>A/Romania/257271/2020                      
atgaaggcaatactagtagttctgctgtatacatttacaaccgcaaatgcagacacattatgtataggttatcatgcgaacaattcaacagacactgtag
acacagtactagaaaagaatgtaacagtaacacactctgtcaatcttctggaagacaagcataacggaaaactatgcaaactaagaggggtagccccatt
gcatttgggtaaatgtaacattgctggctggatcctgggaaatccagagtgtgaatcactctccacagcaaggtcatggtcctacattgtggaaacatct
aattcagacaatggaacgtgttacccaggagatttcatcaattatgaggagctaagagagcaattgagctcagtgtcatcatttgaaaggtttgaaatat
tccccaagacaagttcatggcctaatcatgactcggacaaaggtgtaacggcagcatgtcctcacgctggagcaaaaagcttctacaaaaacttgatatg
gctggttaaaaaaggaaattcatacccaaagctcaaccaaacctacattaatgataaagggaaagaagtcctcgtgctgtggggcattcaccatccacct
actattgctgcccaagaaagtctctatcagaatgcagatgcatatgtttttgtggggacatcaagatacagcaagaagttcaagccggaaatagcaacaa
gacccaaagtgagggatcaagaagggagaatgaactattactggacactagtagaaccgggagacaaaataacattcgaagcaactggaaatctagtggt
accgagatatgcattcacaatggaaagagatgctggatctggtattatcatttcagatacaccagtccacgattgcaatacaacttgtcagacacccgag
ggtgctataaacaccagcctcccatttcagaatgtacatccgattacaattgggaaatgtccaaagtatgtaaaaagcacaaaattgagactggccacag
gattgaggaatgtcccgtctattcaatctagaggcctattcggggccattgctggcttcattgaaggggggtggacagggatggtagatggatggtacgg
ttatcaccatcaaaatgagcaggggtcaggatatgcagccgatctgaagagcacacaaaatgccattgataagattactaacaaagtaaattctgttatt
gaaaagatgaatacacagttcacagcagtgggtaaagagttcaaccaccttgaaaaaagaatagagaatctaaataaaaaagttgatgatggtttcctgg
acatttggacttacaatgccgaactgttggttctactggaaaacgaaagaactttggactatcacgattcaaatgtgaagaacttgtatgaaaaagtaag
aaaccagttaaaaaacaatgccaaggaaattggaaacggctgttttgaattttaccacaaatgcgacaacacatgcatggaaagtgtcaagaatgggact
tatgactacccaaaatactcagaggaagcaaaattaaacagagaaaaaatagatggagtaaagctggaatcaacaaggatctaccagattttggcgatct
attcaactgttgccagttcattggtactggtagtctccctgggggcaatcagcttctggatgtgctctaatgggtctctacagtgtagaatatgtatt
>A/Romania/257376/2020                      
atgaaggcaatactagtagttctgctgtatacatttacaaccgcaaatgcagacacattatgtataggttatcatgcgaacaattcaacagacactgtag
acacagtactagaaaagaatgtaacagtaacacactctgtcaatcttctggaagacaagcataacggaaaactatgcaaactaagaggggtagccccatt
gcatttgggtaaatgtaacattgctggctggatcctgggaaatccagagtgtgaatcactctccacagcaaggtcatggtcctacattgtggaaacatct
aattcagacaatggaacgtgttacccaggagatttcatcaattatgaggagctaagagagcaattgagctcagtgtcatcatttgagaggtttgaaatat
tccccaagacaagttcatggcctaatcatgactcggacaaaggtgtaacggcagcatgtcctcacgctggagcaaaaagcttctacaaaaacttgatatg
gctggttaaaaaaggaaattcatacccaaagctcaaccaaacctacattaatgataaagggaaagaagtcctcgtgctgtggggcattcaccatccacct
actattgctgcccaagaaagtctctatcagaatgcagatgcatatgtttttgtggggacatcaagatacagcaagaagttcaagccggaaatagcaacaa
gacccaaagtgagggatcaagaagggagaatgaactattactggacactagtagaaccgggagacaaaataacattcgaagcaactggaaatctagtggt
accgagatatgcattcacaatggaaagagatgctggatctggtattatcatttcagatacaccagtccacgattgcaatacaacttgtcagacacccgag
ggtgctataaacaccagcctcccatttcagaatgtacatccgattacaattgggaaatgtccaaagtatgtaaaaagcacaaaattgagactggccacag
gattgaggaatgtcccgtctattcaatctagaggcctgttcggggccattgctggcttcattgaaggggggtggacagggatggtagatggatggtacgg
ttatcaccatcaaaatgagcaggggtcaggatatgcagccgatctgaagagcacacaaaatgccattgataagattactaacaaagtaaattctgttatt
gaaaagatgaatacacagttcacagcagtgggtaaagagttcaaccaccttgaaaaaagaatagagaatctaaataaaaaagttgatgatggtttcctgg
acatttggacttacaatgccgaactgttggttctactggaaaacgaaagaactttggactatcacgattcaaatgtgaagaacttgtatgaaaaagtaag
aaaccagttaaaaaacaatgccaaggaaattggaaacggctgctttgaattttaccacaaatgcgacaacacatgcatggaaagtgtcaagaatgggact
tatgactacccaaaatactcagaggaagcaaaattaaacagagaaaaaatagatggagtaaagctggaatcaacaaggatctaccagattttggcgatct
attcaactgttgccagttcattggtactggtagtctccctgggggcaatcagcttctggatgtgctctaatgggtctctacagtgtagaatatgtatt
>A/Romania/257589/2020                      
atgaaggcaatactagtagttctgctgtatacatttacaaccgcaaatgcagacacattatgtataggttatcatgcgaacaattcaacagacactgtag
acacagtactagaaaagaatgtaacagtaacacactctgtcaatcttctggaagacaagcataacggaaaactatgcaaactaagaggggtagccccatt
gcatttgggtaaatgtaacattgctggctggatcctgggaaatccagagtgtgaatcactctccacagcaaggtcatggtcctacattgtggaaacatct
aattcagacaatggaacgtgttacccaggagatttcatcaattatgaggagctaagagagcaattgagctcagtgtcatcatttgaaaggtttgaaatat
tccccaagacaagttcatggcctaatcatgactcggacaaaggtgtaacggcagcatgtcctcacgctggagcaaaaagcttctacaaaaacttgatatg
gctggttaaaaaaggaaattcatacccaaagctcaaccaaacctacattaatgataaagggaaagaagtcctcgtgctgtggggcattcaccatccacct
actattgctgcccaagaaagtctctatcagaatgcagatgcatatgtttttgtggggacatcaagatacagcaagaagttcaagccggaaatagcaacaa
gacccaaagtgagggatcaagaagggagaatgaactattactggacactagtagaaccgggagacaaaataacattcgaagcaactggaaatctagtggt
accgagatatgcattcacaatggaaagagatgctggatctggtattatcatttcagatacaccagtccacgattgcaatacaacttgtcagacacccgag
ggtgctataaacaccagcctcccatttcagaatgtacatccgattacaattgggaaatgtccaaagtatgtaaaaagcacaaaattgagactggccacag
gattgaggaatatcccgtctattcaatctagaggcctattcggggccattgctggcttcattgaaggggggtggacagggatggtagatggatggtacgg
ttatcaccatcaaaatgagcaggggtcaggatatgcagccgatctgaagagcacacaaaatgccattgataagattactaacaaagtaaattctgttatt
gaaaagatgaatacacagttcacagcagtgggtaaagagttcaaccaccttgaaaaaagaatagagaatctaaataaaaaggttgatgatggtttcctgg
acatttggacttacaatgccgaactgttggttctactggaaaacgaaagaactttggactatcacgattcaaatgtgaagaacttgtatgaaaaagtaag
aaaccagttaaaaaacaatgccaaggaaattggaaacggctgctttgaattttaccacaaatgcgacaacacatgcatggaaagtgtcaagaatgggact
tatgactacccaaaatactcagaggaagcaaaattaaacagagaaaaaatagatggagtaaagctggaatcaacaaggatctaccagattttggcgatct
attcaactgttgccagttcattggtactggtagtctccctgggggcaatcagcttctggatgtgctctaatgggtctctacagtgtagaatatgtatt
>A/Romania/257659/2020                      
atgaaggcaatactagtagttctgctgtatacatttacaaccgcaaatgcagacacattatgtataggttatcatgcgaacaattcaacagacactgtag
acacagtactagaaaagaatgtaacagtaacacactctgtcaatcttctggaagacaagcataacggaaaactatgcaaactaagaggggtagccccatt
gcatttgggtaaatgtaacattgctggctggatcctgggaaatccagagtgtgaatcactctccaaagcaaggtcatggtcctacattgtggaaacatct
aattcagacaatggaacgtgttacccaggagatttcatcaattatgaggagctaagagagcaattgagctcagtgtcatcatttgaaaggtttgaaatat
tccccaagacaagttcatggcctaatcatgactcggacaaaggtgtgacggcagcatgtcctcacgctggagcaaaaagcttctacaaaaacttgatatg
gctggttaaaaaaggaaattcatacccaaagctcaaccaaacctacattaatgataaagggaaagaagtcctcgtgctgtggggcattcaccatccacct
actattgctgcccaagaaagtctctatcagaatgcagatgcatatgtttttgtggggacatcaagatacagcaagaagttcaagccggaaatagcaacaa
gacccaaagtgagggatcaagaagggagaatgaactattactggacactagtagaaccgggagacaaaataacattcgaagcaactggaaatctagtggt
accgagatatgcattcacaatggaaagagatgctggatctggtattatcatttcagatacaccagtccacgattgcaatacaacttgtcagacacccgag
ggtgctataaacaccagcctcccatttcagaatgtacatccgattacaattgggaaatgtccaaagtatgtaaaaagcacaaaattgagactggccacag
gattgaggaatgtcccgtctattcaatctagaggcctgttcggggccattgctggcttcattgaaggggggtggacagggatggtagatggatggtacgg
ttatcaccatcaaaatgagcaggggtcaggatatgcagccgatctgaagagcacacaaaatgccattgataagattactaacaaagtaaattctgttatt
gaaaagatgaacacacagttcacagcagtgggtaaagagttcaaccaccttgaaaaaagaatagagaatctaaataaaaaagttgatgatggtttcctgg
acatttggacttacaatgccgaactgttggttctactggaaaacgaaagaactttggactatcacgattcaaatgtgaagaacttgtatgaaaaagtaag
aaaccagttaaaaaacaatgccaaggaaattggaaacggctgctttgaattttaccacaaatgcgacaacacatgcatggaaagtgtcaagaatgggact
tatgactacccaaaatactcagaggaagcaaaattaaacagagaaaaaatagatggagtaaagctggaatcaacaaggatctaccagattttggcgatct
attcaactgttgccagttcattggtactggtagtctccctgggggcaatcagcttctggatgtgctctaatgggtctctacagtgtagaatatgtatt
>A/Romania/257798/2020                      
atgaaggcaatactagtagttctgctgtatacatttacaaccgcaaatgcagacacattatgtataggttatcatgcgaacaattcaacagacactgtag
acacagtactagaaaagaatgtaacagtaacacactctgtcaatcttctggaagacaagcataacggaaaactatgcaaactaagaggggtagccccatt
gcatttgggtaaatgtaacattgctggctggatcctgggaaatccagagtgtgaatcactctccacagcaaggtcatggtcctacattgtggaaacatct
aattcagacaatggaacgtgttacccaggagatttcatcaattatgaggagctaagagagcaattgagctcagtgtcatcatttgaaaggtttgaaatat
tccccaagacaagttcatggcctaatcatgactcggacaaaggtgtaacggcagcatgtcctcacgctggagcaaaaagcttctacaaaaacttgatatg
gctggttaaaaaaggaaattcatacccaaagctcaaccaaacctacattaatgataaagggaaagaagtcctcgtgctgtggggcattcaccatccacct
actattgctgcccaagaaagtctctatcagaatgcagatgcatatgtttttgtggggacatcaagatacagcaagaagttcaagccggaaatagcaacaa
gacccaaagtgagggatcaagaagggagaatgaactattactggacactagtagaaccgggagacaaaataacattcgaagcaactggaaatctagtggt
accgagatatgcattcacaatggaaagagatgctggatctggtattatcatttcagatacaccagtccacgattgcaatacaacttgtcagacacccgag
ggtgctataaacaccagcctcccatttcagaatgtacatccgattacaattgggaaatgtccaaagtatgtaaaaagcacaaaattgagactggccacag
gattgaggaatgtcccgtctattcaatctagaggcctattcggggccattgctggcttcattgaaggggggtggacagggatggtagatggatggtacgg
ttatcaccatcaaaatgagcaggggtcaggatatgcagccgatctgaagagcacacaaaatgccattgataagattactaacaaagtaaattctgttatt
gaaaagatgaatacacagttcacagcagtgggtaaagagttcaaccaccttgaaaaaagaatagagaatctaaataaaaaagttgatgatggtttcctgg
acatttggacttacaatgccgaactgttggttctactggaaaacgaaagaactttggactatcacgattcaaatgtgaagaacttgtatgaaaaagtaag
aaaccagttaaaaaacaatgccaaggaaattggaaacggctgctttgaattttaccacaaatgcgacaacacatgcatggaaagtgtcaagaatgggact
tatgactacccaaaatactcagaggaagcaaaattaaacagagaaaaaatagatggagtaaagctggaatcaacaaggatctaccagattttggcgatct
attcaactgttgccagttcattggtactggtagtctccctgggggcaatcagcttctggatgtgctctaatgggtctctacagtgtagaatatgtatt
>A/Romania/258340/2020                      
atgaaggcaatactagtagttctgctgtatacatttacaaccgcaaatgcagacacattatgtataggttatcatgcgaacaattcaacagacacagtag
acacagtactagaaaagaatgtaacagtaacacactctgtcaatcttctggaagacaagcataacggaaaactatgcaaactaagaggggtagccccatt
gcatttgggtaaatgtaacattgctggctggatcctgggaaatccagagtgtgaatcactctccacagcaagatcatggtcctacattgtggaaacatct
aattcagacaatggaacgtgttacccaggagatttcatcaattatgaggagctaagagagcaattgagctcagtgtcatcatttgaaaggtttgaaatat
tccccaaggcaagttcatggcctaatcatgactcggacaaaggtgtaacggcagcatgtcctcacgctggagcaaaaggcttctacaaaaacttgatatg
gctggttaaaaaaggaaattcatacccaaagctcaaccaaacctacattaatgataaagggaaagaagtcctcgtgctgtggggcattcaccatccacct
actattgctgcccaagaaagtctctatcagaatgcagatgcatatgtttttgtggggacatcaagatacagcaagaagttcaagccggaaatagcaacaa
gacccaaagtgagggatcaagaagggagaatgaactattactggacactagtagaaccgggagacaaaataacattcgaagcaactggaaatctagtggt
accgagatatgcattcacaatggaaagagatgctggatctggtattatcatttcagatacaccagtccacgattgcaatacaacttgtcagacacccgag
ggtgctataaacaccagccttccatttcagaatgtacatccgattacaattgggaaatgtccaaagtatgtaaaaagcacaaaattgagactggccacag
gattgaggaatgtcccgtctattcaatctagaggcctattcggggccattgctggcttcattgaaggggggtggacagggatggtagatggatggtacgg
ttatcaccatcaaaatgagcaggggtcaggatatgcagccgatctgaagagcacacaaaatgccattgataagattactaacaaagtaaattcagttatt
gaaaagatgaatacacagttcacagcagtgggtaaagagttcaaccaccttgaaaaaagaatagagaatctaaataaaaaagttgatgatggtttcctgg
acatttggacttacaatgccgaactgttggttctactggaaaacgaaagaactttggactatcacgattcaaatgtgaagaacttgtatgaaaaagtaag
aaaccagttaaaaaacaatgccaaggaaattggaaacggctgctttgaattttaccacaaatgcgacaacacatgcatggaaagtgtcaagaatgggact
tatgactacccaaaatactcagaggaagcaaaattaaacagagaaaaaatagatggagtaaagctggaatcaacaaggatctaccagattttggcgatct
attcaactgttgccagttcatttgtactggtagtctccctgggggcaatcagcttctggatgtgctctaatgggtctctacagtgtagaatatgtatt
>A/Romania/258878/2020                      
atgaaggcaatactagtagttctgctgtatacatttacaaccgcaaatgcagacacattatgtataggttatcatgcgaacaattcaacagacactgtag
acacagtactagaaaagaatgtaacagtaacacactctgtcaatcttctggaagacaagcataacggaaaactatgcaaactaagaggggtagccccatt
gcatttgggtaaatgtaacattgctggctggatcctgggaaatccagagtgtgaatcactctccacagcaagatcatggtcctacattgtggaaacatct
aattcagacaatggaacgtgttacccaggagatttcatcaattatgaggagctaagagagcaattgagctcagtgtcatcatttgaaaggtttgaaatat
tccccaaggcaagttcatggcctaatcatgactcggacaaaggtgtaacggcagcatgtcctcacgctggagcaaaaagcttctacaaaaacttgatatg
gctggttaaaaaaggaaattcatacccaaagctcaaccaaacctacattaatgataaagggaaagaagtcctcgtgctgtggggcattcaccatccacct
actattgctgcccaagaaagtctctatcagaatgcagatgcatatgtttttgtggggacatcaagatacagcaagaagttcaagccggaaatagcaacaa
gacccaaagtgagggatcaagaagggagaatgaactattactggacactagtagaaccgggagacaaaataacattcgaagcaactggaaatctagtggt
accgagatatgcattcacaatggaaagagatgctggatctggtattatcatttcagatacaccagtccacgattgcaacacaacttgtcagacacccgag
ggtgctataaacaccagccttccatttcagaatgtacatccgattacaattgggaaatgtccaaagtatgtaaaaagcacaaaattgagactggccacag
gattgaggaatgtcccgtctattcaatctagaggcctattcggggccattgctggcttcattgaaggggggtggacagggatggtagatggatggtacgg
ttatcaccatcaaaatgagcaggggtcaggatatgcagccgatctgaagagcacacaaaatgccattgataagattactaacaaagtaaattcagttatt
gaaaagatgaatacacagttcacagcagtgggtaaagagttcaaccaccttgaaaaaagaatagagaatctaaataaaaaagttgatgatggtttcctgg
acatttggacttacaatgccgaactgttggttctactggaaaacgaaagaactttggactatcacgattcaaatgtgaagaacttgtatgaaaaagtaag
aaaccagttaaaaaacaatgccaaggaagttggaaacggctgctttgaattttaccacaaatgcgacaacacatgcatggaaagtgtcaagaatgggact
tatgactacccaaaatactcagaggaagcaaaattaaacagagaaaaaatagatggagtaaagctggaatcaacaaggatctaccagattttggcgatct
attcaactgttgccagttcattggtactggtagtctccctgggggcaatcagcttctggatgtgctctaatgggtctctacagtgtagaatatgtatt
>A/Romania/259046/2020                      
atgaaggcaatactagtagttctgctgtatacatttacaaccgcaaatgcagacacattatgtataggttatcatgcgaacaattcaacagacactgtag
acacagtactggaaaagaatgtaacagtaacacactctgtcaatcttctggaagacaagcataacggaaaactatgcaaactaagaggggtagccccatt
gcatttgggtaaatgtaacattgctggctggatcctgggaaatccagagtgtgaatcactctccacagcaaggtcatggtcctacattgtggaaacatct
aattcagacaatggaacgtgttacccaggagatttcatcaattatgaggagctaagagagcaattgagctcagtgtcatcatttgaaaggtttgaaatat
tccccaagacaagttcatggcctaatcatgactcggacaaaggtgtaacggcagcatgtcctcacgctggagcaaaaagcttttacaaaaacttgatatg
gctggttaaaaaaggaaattcatacccaaagctcaaccaaacctacattaatgataaagggaaagaagtcctcgtgctgtggggcattcaccatccacct
actattgctgcccaagaaagtctctatcagaatgcagatgcatatgtttttgtggggacatcaagatacagcaagaagttcaagccggaaatagcaacaa
gacccaaagtgagggatcaagaagggagaatgaactattactggacactagtagaaccgggagacaaaataacattcgaagcaactggaaatctagtggt
accgagatatgcattcacaatggaaagagatgctggatctggtattatcatttcagatacaccagtccacgattgcaatacaacttgtcagacacccgag
ggtgctataaacaccagcctcccatttcagaatgtacatccgattacaattgggaaatgtccaaagtatgtaaaaagcacaaaattgagactggccacag
gattgaggaatgtcccgtctattcaatctagaggcctattcggggccattgctggcttcattgaaggggggtggacagggatggtagatggatggtacgg
ttatcaccatcaaaatgagcaggggtcaggatatgcagccgatctgaagagcacacaaaatgccattgataagattactaataaagtaaattctgttatt
gaaaagatgaatacacagttcacagcagtgggtaaagagttcaaccaccttgaaaaaagaatagagaatctaaataaaaaagttgatgatggtttcctgg
acatttggacttacaatgccgaactgttggttctactggaaaacgaaagaactttggactatcacgattcaaatgtaaagaacttgtatgaaaaagtaag
aaaccagttaaaaaacaatgccaaggaaattggaaacggctgctttgaattttaccacaaatgcgacaacacatgcatggaaagtgtcaagaatgggact
tatgactacccaaaatactcagaggaagcaaaattaaacagagaaaaaatagatggagtaaagctggaatcaacaaggatctaccagattttggcgatct
attcaactgttgccagttcattggtactggtagtctccctgggggcaatcagcttctggatgtgctctaatgggtctctacagtgtagaatatgtatt
>A/Romania/259047/2020                      
atgaaggcaatactagtagttctgctgtatacatttacaaccgcaaatgcagacacattatgtataggttatcatgcgaacaattcaacagacactgtag
acacagtactagaaaagaatgtaacagtaacacactctgtcaatcttctggaagacaagcataacggaaaactatgcaaactaagaggggtagccccatt
gcatttgggtaaatgtaacattgctggctggatcctgggaaatccagagtgtgaatcactctccacagcaaggtcatggtcctacattgtggaaacatct
aattcagacaatggaacgtgttacccaggagatttcatcaattatgaggagctaagagagcaattgagctcagtgtcatcatttgaaaggtttgaaatat
tccccaagacaagttcatggcctaatcatgactcggacaaaggtgtaacggcagcatgtcctcacgctggagcaaaaagcttctacaaaaacttgatatg
gctggttaaaaaaggaaattcatacccaaagctcaaccaaacctacattaatgataaagggaaagaagtcctcgtgctgtggggcattcaccatccacct
actattgctgcccaagaaagtctctatcagaatgcagatgcatatgtttttgtggggacatcaagatacagcaagaagttcaagccggaaatagcaacaa
gacccaaagtgagggatcaagaagggagaatgaactattactggacactagtagaaccgggagacaaaataacattcgaagcaactggaaatctagtggt
accgagatatgcattcacaatggaaagagatgctggatctggtattatcatttcagatacaccagtccacgattgcaatacaacttgtcagacacccgag
ggtgctataaacaccagcctcccatttcagaatgtacatccgattacaattgggaaatgtccaaagtatgtaaaaagcacaaaattgagactggccacag
gattgaggaatgtcccgtctattcaatctagaggcctattcggggccattgctggcttcattgaaggggggtggacaggaatggtagatggatggtacgg
ttatcaccatcaaaatgatcaggggtcaggatatgcagccgatctgaagagcacacaaaatgccattgataagattactaacaaagtaaattctgttatt
gaaaagatgaatacacagttcacagcagtgggtaaagagttcaaccaccttgaaaaaagaatagagaatctaaataaaaaagttgatgatggtttcctgg
acatttggacttacaatgccgaactgttggttctactggaaaacgaaagaactttggactatcacgattcaaatgtgaagaacttgtatgaaaaagtaag
aaaccagttaaaaaacaatgccaaggaaattggaaacggctgctttgaattttaccacaaatgcgacaacacatgcatggaaagtgtcaagaatgggact
tatgactacccaaaatactcagaggaagcaaaattaaacagagaaaaaatagatggagtaaagctggaatcaacaaggatctaccagattttggcgatct
attcaactgttgccagttcattggtactggtagtctccctgggggcaatcagcttctggatgtgctctaatgggtctctacagtgtagaatatgtatt
>A/Romania/259124/2020                      
atgaaggcaatactagtagttctgctgtatacatttacaaccgcaaatgcagacacattatgtataggttatcatgcgaacaattcaacaaacactgtag
acacagtactagaaaagaatgtaacagtaacacactctgtcaatcttctggaagacaagcataacggaaaactatgcaaactaagaggggtagccccatt
gcatttgggtaaatgtaacattgctggctggatcctgggaaatccagagtgtgaatcactctccacagcaagatcatggtcctacattgtggaaacatct
aattcagacaatggaacgtgttacccaggagatttcatcaattatgaggagctaagagagcaattgagctcagtgtcatcatttgaaaggtttgaaatat
tccccaagacaagttcatggcctaatcatgactcggacaaaggtgtaacggcagcatgtcctcacgctggagcaaaaagcttctacaaaaacttgatatg
gctggttaaaaaaggaaattcatacccaaagctcaaccaaacctacattaatgataaagggaaagaagtcctcgtgctgtggggcattcaccatccacct
actattgctgcccaagaaagtctctatcagaatgcagatgcatatgtttttgtggggacatcaagatacagcaagaagttcaagccggaaatagcaacaa
gacccaaagtgagggatcaagaagggagaatgaactattactggacactagtagaaccgggagacaaaataacattcgaagcaactggaaatctagtggt
accgagatatgcattcacaatggaaagagatgctggatctggtattatcatttcagatacaccagtccacgattgcaatacaacttgtcagacacccgag
ggttctataaacaccagccttccatttcagaatgtacatccgattacaattgggaaatgtccaaagtatgtaaaaagcacaaaattgagactggccacag
gattgaggaatgtcccgtctattcaatctagaggcctattcggggccattgctggcttcattgaaggggggtggacagggatggtagatggatggtacgg
ttatcaccatcaaaatgaacaggggtcaggatatgcagccgatctgaagagcacacaaaatgccattgataagattactaacaaagtaaattctgttatt
gaaaagatgaatacacagttcacagcagtgggtaaagagttcaaccaccttgaaaaaagaatagagaatctaaataaaaaagttgatgatggtttcctgg
acatttggacttacaatgccgaactgttggttctactggaaaacgaaagaactttggactatcacgattcaaatgtgaagaacttgtatgaaaaagtaag
aaaccagttaaaaaacaatgccaaggaaattggaaacggctgctttgaattttaccacaaatgcgacaacacatgcatggaaagtgtcaagaatgggact
tatgactacccaaaatactcagaggaagcaaaattaaacagagaaaaaatagatggagtaaagctggaatcaacaaggatctaccagattttggcgatct
attcaactgttgccagttcgttggtactggtagtctccctgggggcaatcagcttctggatgtgctctaatgggtctctacagtgtagaatatgtatt
>A/Romania/259355/2020                      
atgaaggcaatactagtagttctgctgtatacatttacaaccgcaaatgcagacacattatgtataggttatcatgcgaacaattcaacagacactgtag
acacagtactagaaaagaatgtaacagtaacacactctgtcaatcttctggaagacaagcataacggaaaactatgcaaactaagaggggtagccccatt
gcatttgggtaaatgtaacattgctggctggatcctgggaaatccagagtgtgaatcactctccacagcaagatcatggtcctacattgtggaaacatct
aattcagacaatggaacgtgttacccaggagatttcatcaattatgaggagctaagagagcaattgagctcagtgtcatcatttgaaaggtttgaaatat
tccccaagacaagttcatggcctaatcatgactcggacaaaggtgtaacggcagcatgtcctcacgctggagcaaaaagcttctacaaaaacttgatatg
gctggttaaaaaaggaaattcatacccaaagctcaaccaaacctacattaatgataaagggaaagaagtcctcgtgctgtggggcattcaccatccacct
actattgctgatcaacaaagcctctatcagaatgcagatgcatatgtttttgtggggacatcaagatacagcaagaagttcaagccggaaatagcaacaa
gacccaaagtgagggatcaagaagggagaatgaactattactggacactagtagaaccgggagacaaaataacattcgaagcaactggaaatctagtggt
accgagatatgcattcacaatggaaagagatgctggatctggtattatcatttcagatacaccagtccacgattgcaatacaacttgtcagacacccgag
ggtgctataaacaccagcctcccatttcagaatgtacatccgatcacaattgggaaatgtccaaagtacgtaaaaagcacaaaattgagactggccacag
gattgaggaatgtcccgtctattcaatctagaggcctattcggggccattgctggcttcattgaaggggggtggacagggatggtagatggatggtacgg
ttatcaccatcaaaatgagcaggggtcaggatatgcagccgatctgaagagcacacaaaatgctattgataagattactaacaaagtaaattctgttatt
gaaaagatgaatacacagttcacagcagtgggtaaagagttcaaccaccttgaaaaaagaatagagaatctaaataaaaaagttgatgatggtttcctgg
acatttggacttacaatgccgaactgttggttctactggaaaacgaaagaactttggactatcacgattcaaatgtgaagaacttgtatgaaaaggtaag
aaaccagttaaaaaacaatgccaaggaaattggaaacggctgctttgaattttaccacaaatgcgacaacacatgcatggaaagtgtcaagaatgggact
tatgactacccaaaatactcagaggaagcaaaattaaacagagaaaaaatagatggagtaaagctggaatcaacaaggatctaccagattttggcgatct
attcaactgctgccagttcattggtactggtagtctccctgggggcaatcagcttctggatgtgctctaatgggtctctacagtgtagaatatgtatt
>A/Romania/259547/2020                      
atgaaggcaatactagtagttctgctgtatacatttacaaccgcaaatgcagacacattatgtataggttatcatgcgaacaattcaacagacactgtag
acacagtactagaaaagaatgtaacagtaacacactctgtcaatcttctggaagacaagcataacggaaaactatgcaaactaagaggggtagccccatt
gcatttgggtaaatgtaacattgctggctggatcctgggaaatccagagtgtgaatcactctccacagcaaggtcatggtcctacattgtggaaacatct
aattcagacaatggaacgtgttacccaggagatttcatcaattatgaggagctaagagagcaattgagctcagtgtcatcatttgaaaggtttgagatat
tccccaagacaagttcatggcctaatcatgactcggacaaaggtgtaacggcagcatgtcctcacgctggagcaaaaagcttctacaaaaacttgatatg
gctggttaaaaaaggaaattcatacccaaagctcaaccaaacctacattaatgataaagggaaagaagtcctcgtgctgtggggcattcaccatccacct
actattgctgcccaagaaagtctctatcagaatgcagatgcatatgtttttgtggggacatcaagatacagcaagaagttcaagccggaaatagcaacaa
gacccaaagtgagggatcaagaagggagaatgaactattactggacactagtagaaccgggagacaaaataacattcgaagcaactggaaatctagtggt
accgagatatgcattcacaatggaaagagatgctggatctggtattatcatttcagatacaccagtccacaattgcaatacaacttgtcagacacccgag
ggtgctataaacaccagcctcccatttcagaatgtacatccgattacaattgggaaatgtccaaagtatgtaaaaagcacaaaattgagactggccacag
gattgaggaatgtcccgtctattcaatctagaggcctattcggggccattgctggcttcattgaaggggggtggacagggatggtagatggatggtacgg
ttatcaccatcaaaatgagcaggggtcaggatatgcagccgatctgaagagcacacaaaatgccattgataagattactaacaaagtaaattctgttatt
gaaaagatgaatacacagttcacagcagtgggtaaagagttcaaccaccttgaaaaaagaatagagaatctaaataaaaaagttgatgatggtttcctgg
acatttggacttacaatgccgaactgttggttctactggaaaacgaaagaactttggactatcacgattcaaatgtgaagaacttgtatgaaaaagtaag
aaaccagttaaaaaacaatgccaaggaaattggaaacggctgctttgaattttaccacaaatgcgacaacacatgcatggaaagtgtcaagaatgggact
tatgactacccaaaatactcagaggaagcaaaattaaacagagaaaaaatagatggagtaaagctggaatcaacaaggatctaccagattttggcgatct
attcaactgttgccagttcattggtactggtagtctccctgggggcaatcagcttctggatgtgctctaatgggtctctacagtgtagaatatgtatt
>A/Romania/259549/2020                      
atgaaggcaatactagtagttctgctgtatacatttacaaccgcaaatgcagacacattatgtataggttatcatgcgaacaattcaacagacactgtag
acacagtactggaaaagaatgtaacagtaacacactctgtcaatcttctggaagacaagcataacggaaaactatgcaaactaagaggggtagccccatt
gcatttgggtaaatgtaacattgctggctggatcctgggaaatccagagtgtgaatcactctccacagcaaggtcatggtcctacattgtggaaacatct
aattcagacaatggaacgtgttacccaggagatttcatcaattatgaggagctaagagagcaattgagctcagtgtcatcatttgaaaggtttgaaatat
tccccaagacaagttcatggcctaatcatgactcggacaaaggtgtaacggcagcatgtcctcacgctggagcaaaaagcttttacaaaaacttgatatg
gctggttaaaaaaggaaattcatacccaaagctcaaccaaacctacattaatgataaagggaaagaagtcctcgtgctgtggggcattcaccatccacct
actattgctgcccaagaaagtctctatcagaatgcagatgcatatgtttttgtggggacatcaagatacagcaagaagttcaagccggaaatagcaacaa
gacccaaagtgagggatcaagaagggagaatgaactattactggacactagtagaaccgggagacaaaataacattcgaagcaactggaaatctagtggt
accgagatatgcattcacaatggaaagagatgctggatctggtattatcatttcagatacaccagtccacgattgcaatacaacttgtcagacacccgag
ggtgctataaacaccagcctcccatttcagaatgtacatccgattacaattgggaaatgtccaaagtatgtaaaaagcacaaaattgagactggccacag
gattgaggaatgtcccgtctattcaatctagaggcctattcggggccattgctggcttcattgaaggggggtggacagggatggtagatggatggtacgg
ttatcaccatcaaaatgagcaggggtcaggatatgcagccgatctgaagagcacacaaaatgccattgataagattactaataaagtaaattctgttatt
gaaaagatgaatacacagttcacagcagtgggtaaagagttcaaccaccttgaaaaaagaatagagaatctaaataaaaaagttgatgatggtttcctgg
acatttggacttacaatgccgaactgttggttctactggaaaacgaaagaactttggactatcacgattcaaatgtaaagaacttgtatgaaaaagtaag
aaaccagttaaaaaacaatgccaaggaaattggaaacggctgctttgaattttaccacaaatgcgacaacacatgcatggaaagtgtcaagaatgggact
tatgactacccaaaatactcagaggaagcaaaattaaacagagaaaaaatagatggagtaaagctggaatcaacaaggatctaccagattttggcgatct
attcaactgttgccagttcattggtactggtagtctccctgggggcaatcagcttctggatgtgctctaatgggtctctacagtgtagaatatgtatt
>A/Ukraine/8770/2020
atgaaggcaatactagtagttctgctgtatacatttacaaccgcaaatgcagacacattatgtataggttatcatgcgaacaattcaacagacactgtag
acacagtactagaaaagaatgtaacagtaacacactctgtcaatcttctggaagacaagcataacggaaaactatgcaaactaaaaggggtagccccatt
gcatttgggtaaatgtaacattgctggctggatcctgggaaatccagagtgtgaatcactctccacagcaagatcatggtcctacattgtggaaacatct
aattcagacaatggaacgtgttacccaggagatttcatcaattatgaggagctaagagagcaattgagctcagtgtcatcatttgaaaggtttgaaatat
tccccaagataagttcatggcctaatcatgwctcggacaaaggtgtaacggcagcatgtcctcacgctggagcaaaaagtttctacaaaaacttgatatg
gctggttaaaaaaggaaattcatacccaaagctcaaccaaacctacattaatgataaagggaaagaagtcctcgtgctgtggggcattcaccatccacct
actattgctgcccaagaaagtctctatcagaatgcagatgcatatgtttttgtggggacatcaagatacagcaagaagttcaagccggaaatagcaacaa
gacccaaagtgagggatcaagaagggagaatgaactattactggacactagtagaaccgggagacaaaataacattcgaagcaactggaaatctagtggt
accgagatatgcattcacaatggaaagagatgctggatctggtattatcatttcagatacaccagtccacgattgcaatacaacttgtcagacacccgag
ggtgctataaacaccagcctaccatttcagaatgtacatccgattacaattgggaaatgtccaaagtatgtaaaaagcacaaaattgagactggccacag
gattgaggaatgtcccgtctattcaatctagaggcctattcggggccattgctggcttcattgaaggggggtggacagggatggtagatggatggtacgg
ttatcaccatcaaaatgagcaggggtcaggatatgcagccgatctgaagagcacacaaaatgccattgataagattactaacaaagtaaattctgttatt
gaaaagatgaatacacagttcacagcagtgggtaaagagttcaaccaccttgaaaaaagaatagagaatctaaataaaaaagttgatgatggtttcctgg
acatttggacttacaatgccgaactgttggttctactggaaaacgaaagaactttggactatcacgattcaaatgtgaagaacttgtatgaaaaagtaag
aaaccagttaaaaaacaatgccaaggaaattggaaacggctgctttgaattttaccacaaatgcgacaacacatgcatggaaagtgtcaagaatgggact
tatgactacccaaaatactcagaggaagcaaaattaaacagagaaaaaatagatggagtaaagctggaatcaacaaggatctaccagattttggcgatct
attcaactgttgccagttcattggtactggtagtctccctgggggcaatcagcttctggatgtgctctaatgggtctctacagtgtagaatatgtatt
>A/Lithuania/MB39709/2019
atgaaggcaatactagtagttctgctgtatacatttacaaccgcaaatgcagacacattatgtataggttatcatgcgaacaattcaacagacactgtag
acacagtactagaaaagaatgtaacagtaacacactctgtcaatcttctggaagacaagcataacggaaaactatgcaaactaaaaggggtagccccatt
gcatttgggtaaatgtaacattgctggctggatcctgggaaatccagagtgtgaatcactctccacagcaagatcatggtcctacattgtggaaacatct
aattcagacaatggaacgtgttacccaggagatttcatcaattatgaggagctaagagagcaattgagctcagtgtcatcatttgaaaggtttgaaatat
tccccaagataagttcatggcctaatcatgactcggacaaaggtgtaacggcagcatgtcctcacgctggagcaaaaagtttctacaaaaacttgatatg
gctggttaaaaaaggaaattcatacccaaagctcaamcaaacctacattaatgataaagggaaagaagtcctcgtgctgtggggcattcaccatccacct
actattgctgcccaagaaagtctctatcagaatgcagatgcatatgtttttgtggggacatcaagatacagcaagaagttcaagccggaaatagcaacaa
gacccaaagtgagggatcaagaagggagaatgaactattactggacactagtagaaccgggagacaaaataacattcgaagcaactggaaatctagtggt
accgagatatgcattcacaatggaaagagatgctggatctggtattatcatttcagatacaccagtccacgattgcaatacaacttgtcagacacccgag
ggtgctataaacaccagcctaccatttcagaatgtacatccgattacaattgggaaatgtccaaagtatgtaaaaagcacaaaattgagactggccacag
gattgaggaatgtcccgtctattcaatctagaggcctattcggggccattgctggcttcattgaaggggggtggacagggatggtagatggatggtacgg
ttatcaccatcaaaatgagcaggggtcaggatatgcagccgatctgaagagcacacaaaatgccattgataagattactaacaaagtaaattctgttatt
gaaaagatgaatacacagttcacagcagtgggtaaagagttcaaccaccttgaaaaaagaatagagaatctaaataaaaaagttgatgatggtttcctgg
acatttggacttacaatgccgaactgttggttctactggaaaacgaaagaactttggactatcacgattcaaatgtgaagaacttgtatgaaaaagtaag
aaaccagttaaaaaacaatgccaaggaaattggaaacggctgctttgaattttaccacaaatgcgacaacacatgcatggaaagtgtcaagaatgggact
tatgactacccaaaatactcagaggaagcaaaattaaacagagaaaaaatagatggagtaaagctggaatcaacaaggatctaccagattttggcgatct
attcaactgttgccagttcattggtactggtagtctccctgggggcaatcagcttctggatgtgctctaatgggtctctacagtgtagaatatgtatt
>A/Lyon/CHU_0116905/2020
atgaaggcaatactagtagttctgctgtatacatttacaaccgcaaatgcagacacattatgtataggttatcatgcgaacaattcaacagacactgtag
acacagtactagaaaagaatgtaacagtaacacactctgtcaatcttctggaagacaagcataacggaaaactatgcaaactaaaaggggtagccccatt
gcatttgggtaaatgtaacattgctggctggatcctgggaaatccagagtgtgaatcactctccacagcaagatcatggtcctacattgtggaaacatct
aattcagacaatggaacgtgttacccaggagatttcatcaattatgaggagctaagagagcaattgagctcagtgtcatcatttgaaaggtttgaaatat
tccccaagataagttcatggcctaatcatgactcggacaaaggtgtaacggcagcatgtcctcacgctggagcaaaaagtttctacaaaaacttgatatg
gctggttaaaaaaggaaattcatacccaaagctcaaccaaacctacattaatgataaagggaaagaagtcctcgtgctgtggggcattcaccatccacct
actattgctgcccaagaaagtctctatcagaatgcagatgcatatgtttttgtggggacatcaagatacagcaagaagttcaagccggaaatagcaacaa
gacccaaagtgagggatcaagaagggagaatgaactattactggacactagtagaaccgggagacaaaataacattcgaagcaactggaaatctagtggt
accgagatatgcattcacaatggaaagagatgctggatctggtattatcatttcagatacaccagtccacgattgcaatacaacttgtcagacacccgag
ggtgctataaacaccagcctaccatttcagaatgtacatccgattacaattgggaaatgtccaaagtatgtaaaaagcacaaaattgagactggccacag
gattgaggaatgtcccgtctattcaatctagaggcctattcggggccattgctggcttcattgaaggggggtggacagggatggtagatggatggtacgg
ttatcaccatcaaaatgagcaggggtcaggatatgcagccgatctgaagagcacacaaaatgccattgataagattactaacaaagtaaattctgttatt
gaaaagatgaatacacagttcacagcagtgggtaaagagttcaaccaccttgaaaaaagaatagagaatctaaataaaaaagttgatgatggtttcctgg
acatttggacttacaatgccgaactgttggttctactggaaaacgaaagaactttggactatcacgattcaaatgtgaagaacttgtatgaaaaagtaag
aaaccagttaaaaaacaatgccaaggaaattggaaacggctgctttgaattttaccacaaatgcgacaacacatgcatggaaagtgtcaagaatgggact
tatgactacccaaaatactcagaggaagcaaaattaaacagagaaaaaatagatggagtaaagctggaatcaacaaggatctaccagattttggcgatct
attcaactgttgccagttcattggtactggtagtctccctgggggcaatcagcttctggatgtgctctaatgggtctctacagtgtagaatatgtatt
>A/Spain/10882/2019
atgaaggcaatactagtagttctgctgtatacatttacaaccgcaaatgcagacacattatgtataggttatcatgcgaacaattcaacagacactgtag
acacagtactagaaaagaatgtaacagtaacacactctgtcaatcttctggaagacaagcataacggaaaactatgcaaactaagaggggtagccccatt
gcatttgggtaaatgtaacattgctggctggatcctgggaaatccagagtgtgaatcactctccacagcaaggtcatggtcctacattgtggaaacatct
aattcagacaatggaacgtgttacccaggagatttcatcaattatgaggagctaagagagcaattgagctcagtgtcatcatttgaaaggtttgaaatat
tccccaagacaagttcatggcctaatcatgactcggacaaaggtgtgacggcagcatgtcctcacgctggagcaaaaagcttctacaaaaacttgatatg
gctggttaaaaaaggaaattcatacccaaagctcaaccaaacctacattaatgataaagggaaagaagtcctcgtgctgtggggcattcaccatccacct
actattgctgcccaagaaagtctctatcagaatgcagatgcatatgtttttgtggggacatcaagatacagcaagaagttcaagccggaaatagcaacaa
gacccaaagtgagggatcaagaagggagaatgaactattactggacactagtagaaccgggagacaaaataacattcgaagcaactggaaatctagtggt
accgagatatgcattcacaatggaaagagatgctggatctggtattatcatttcagatacaccagtccacgattgcaatacaacttgtcagacacccgag
ggtgctataaacaccagcctcccatttcagaatgtacatccgattacaattgggaaatgtccaaagtatgtaaaaagcacaaaattgagactggccacag
gattgaggaatgtcccgtctattcaatctagaggcctattcggggccattgctggcttcattgaaggggggtggacagggatggtagatggatggtacgg
ttatcaccatcaaaatgagcaggggtcaggatatgcagccgatctgaagagcacacaaaatgccattgataagattactaacaaagtaaattctgttatt
gaaaagatgaatacacagttcacagcagtgggtaaagagttcaaccaccttgaaaaaagaatagagaatctaaataaaaaagttgatgatggtttcctgg
acatttggacttacaatgccgaactgttggttctactggaaaacgaaagaactttggactatcacgattcaaatgtgaagaacttgtatgaaaaagtaag
aaaccagttaaaaaacaatgccaaggaaattggaaacggctgctttgaattttaccacaaatgcgacaacacatgcatggaaagtgtcaagaatgggact
tatgactacccaaaatactcagaggaagcaaaattaaacagagaaaaaatagatggagtaaagctggaatcaacaaggatctaccagattttggcgatct
attcaactgttgccagttcattggtactggtagtctccctgggggcaatcagcttctggatgtgctctaatgggtctctacagtgtagaatatgtatt
>A/Portugal/EVA343/2020
atgaaggcaatactagtagttctgctgtatacatttacaaccgcaaatgcagacacattatgtataggttatcatgcgaacaattcaacagacactgtag
acacagtactagaaaagaatgtaacagtaacacactctgtcaatcttctggaagacaagcataacggaaaactatgcaaactaagaggggtagccccatt
gcatttgggtaaatgtaacattgctggctggatcctgggaaatccagagtgtgaatcactctccacagcaaggtcatggtcctacattgtggaaacatct
aattcagacaatggaacgtgttacccaggagatttcatcaattatgaggagctaagagagcaattgagctcagtgtcatcatttgaaaggtttgaaatat
tccccaagacaagttcatggcctaatcatgactcggacaaaggtgtaacggcagcatgtcctcacgctggagcaaaaagcttctacaaaaacttgatatg
gctggttaaaaaaggaaattcatacccaaagctcaaccaaacctacattaatgataaagggaaagaagtcctcgtgctgtggggcattcaccatccacct
actattgctgcccaagaaagtctctatcagaatgcagatgcatatgtttttgtggggacatcaagatacagcaagaagttcaaaccggaaatagcaacaa
gacccaaagtgagggatcaagaagggagaatgaactattactggacactagtagaaccgggagacaaaataacattcgaagcaactggaaatctagtggt
accgagatatgcattcacaatggaaagagatgctggatctggtattatcatttcagatacaccagttcacgattgcaatacaacttgtcagacacccgag
ggtgctataaacaccagcctcccatttcagaatgtacatccgattacaattgggaaatgtccaaagtatgtaaaaagcacaaaattgagactggccacag
gattgaggaatgtcccgtctattcaatctagaggcctattcggggccattgctggcttcattgaaggggggtggacagggatggtagatggatggtacgg
ttatcaccatcaaaatgagcaggggtcaggatatgcagccgatctgaagagcacacaaaatgccattgataagattactaacaaagtaaattctgttatt
gaaaagatgaatacacagttcacagcagtgggtaaagagttcaaccaccttgaaaaaagaatagagaatctaaataaaaaagttgatgatggtttcctgg
acatttggacttacaatgccgaactgttggttctactggaaaacgaaagaactttggactatcacgattcaaatgtgaagaacttgtatgaaaaagtaag
aaaccagttaaaaaacaatgccaaggaaattggaaacggctgctttgaattttaccacaaatgcgacaacacatgcatggaaagtgtcaagaatgggact
tatgactacccaaaatactcagaggaagcaaaattaaacagagaaaaaatagatggagtaaagctggaatcaacaaggatctaccagattttggcgatct
attcaactgttgccagttcattggtactggtagtctccctgggggcaatcagcttctggatgtgctctaatgggtctctacagtgtagaatatgtatt
>A/Lyon/1758/2020
atgaaggcaatactagtagttctgctgtatacatttacaaccgcaaatgcagacacattatgtataggttatcatgcgaacaattcaacagacactgtag
acacagtactagaaaagaatgtaacagtaacacactctgtcaatcttctggaagacaagcataacggaaaactatgcaaactaagaggggtagccccatt
gcatttgggtaaatgtaacattgctggctggatcctgggaaatccagagtgtgaatcactctccacagcaaggtcatggtcctacattgtggaaacatct
aattcagacaatggaacgtgttacccaggagatttcatcaattatgaggagctaagagagcaattgagctcagtgtcatcatttgaaaggtttgaaatat
tccccaagacaagttcatggcctaatcatgactcggacaaaggtgtaacggcagcatgtcctcacgctggagcaaaaagcttctacaaaaacttgatatg
gctggttaaaaaaggaaattcatacccaaagctcaaccaaacctacattaatgataaagggaaagaagtcctcgtgctgtggggcattcaccatccacct
actattgctgcccaagaaagtctctatcagaatgcagatgcctatgtttttgtggggacatcaagatacagcaagaagttcaagccggaaatagcaacaa
gacccaaagtgagggatcaagaaggaagaatgaactattactggacactagtagaaccgggagacaaaataacattcgaagcaactggaaatctagtggt
accgagatatgcattcacaatggaaagagatgctggatctggtattatcatttcagatacaccagtccacgattgcaatacaacttgtcagacacccgag
ggtgctataaacaccagcctcccatttcagaatgtacatccgattacaattgggaaatgtccaaagtatgtaaaaagcacaaaattgagactggccacag
gattgaggaatgtcccgtctattcaatctagaggcctattcggggccattgctggcttcattgaaggggggtggacagggatggtagatggatggtacgg
ttatcaccatcaaaatgagcaggggtcaggatatgcagccgatctgaagagcacacaaaatgccattgataagattactaacaaagtaaattctgttatt
gaaaagatgaatacacagttcacagcagtgggtaaagagttcaaccaccttgaaaaaagaatagagaatctgaataaaaaagttgatgatggtttcctgg
acatttggacttacaatgccgaactgttggttctactggaaaacgaaagaactttggactatcacgattcaaatgtgaagaacttgtatgaaaaagtaag
aaaccagttaaaaaacaatgccaaggaaattggaaacggctgctttgaattttaccacaaatgcgacaacacatgcatggaaagtgtcaagaatgggact
tatgactacccaaaatactcagaggaagcaaaattaaacagagaaaaaatagatggagtaaagctggaatcaacaaggatctaccagattttggcgatct
attcaactgttgccagttcattggtactggtagtctccctgggggcaatcagcttctggatgtgctctaatgggtctctacagtgtagaatatgtatt
>A/Poland/159/2020
atgaaggcaatactagtagttctgctgtatacatttacaaccgcaaatgcagacacattatgtataggttatcatgcgaacaattcaacagacactgtag
acacagtactagaaaagaatgtaacagtaacacactctgtcaatcttctggaagacaagcataacggaaaactatgcaaactaagaggggtagccccatt
gcatttgggtaaatgtaacattgctggctggatcctgggaaatccagagtgtgaatcactctccacagcaaggtcatggtcctacattgtggaaacatct
aattcagacaatggaacgtgttacccaggagatttcatcaattatgaggagctaagagagcaattgagctcagtgtcatcatttgaaaggtttgaaatat
tccccaagacaagttcatggcctaatcatgactcggacaaaggtgtaacggcagcatgtcctcacgctggagcaaaaagcttctacaaaaacttgatatg
gctggttaaaaaaggaaattcatacccaaagctcaaccaaacctacattaatgataaagggaaagaagtcctcgtgctgtggggcattcaccatccacct
actattgctgcccaagaaagtctctatcagaatgcagatgcatatgtttttgtggggacatcaagatacagcaagaagttcaagccggaaatagcaacaa
gacccaaagtgagggatcaagaagggagaatgaactattactggacactagtagaaccgggagacaaaataacattcgaagcaactggaaatctagtggt
accgagatatgcattcacaatggaaagagatgctggatctggtattatcatttcagatacaccagtccacgattgcagtacaacttgtcagacacccgag
ggtgctataaacaccagcctcccatttcagaatgtacatccgattacaattgggaaatgtccaaagtatgtaaaaagcacaaaattgagactggccacag
gattgaggaatgtcccgtctattcaatctagaggcctattcggggccattgctggcttcattgaaggggggtggacaggaatggtagatggatggtacgg
ttatcaccatcaaaatgagcaggggtcaggatatgcagccgatctgaagagcacacaaaatgccattgataagattactaacaaagtaaattctgttatt
gaaaagatgaatacacagttcacagcagtgggtaaagagttcaaccaccttgaaaaaagaatagagaatctaaataaaaaagttgatgatggtttcctgg
acatttggacttacaatgccgaactgttggttctactggaaaacgaaagaactttggactatcacgattcaaatgtgaagaacttgtatgaaaaagtaag
aaaccagttaaaaaacaatgccaaggaaattggaaacggctgctttgaattttaccacaaatgcgacaacacatgcatggaaagtgtcaagaatgggact
tatgactacccaaaatactcagatgaagcaaaattaaacagagaaaaaatagatggagtaaagctggaatcaacaaggatctaccagattttggcgatct
attcaactgttgccagttcattggtactggtagtctccctgggggcaatcagcttctggatgtgctctaatgggtctctacagtgtagaatatgtatt
>A/Valencia/10_0956_20200117
atgaaggcaatactagtagttctgctgtatacatttacaaccgcaaatgcagacacattatgtataggttatcatgcgaacaattcaacagacactgtag
acacartactagaaaagaatgtaacagtaacacactctgtcaatcttctggaagacaagcataacggaaaactatgcaaactaagaggggtagccccatt
gcatttgggtaaatgtaacattgctggctggatcctgggaaatccagagtgtgaatcactctccacagcaaggtcatggtcctacattgtggaaacatct
aattcagacaatggaacgtgttacccaggagatttcatcaattatgaggagctaagagagcaattgagctcagtgtcatcatttgaaaggtttgaaatat
tccccaagacaagttcatggcctaatcatgactcggacaaaggtgtaacggcagcatgtcctcacgctggagcaaaaagcttctacaaaaacttgatatg
gctggttaaaaaaggaaattcatacccaaagctcaaccaaacctacattaatgataaagggaaagaagtcctcgtgctgtggggcattcaccatccacct
actattgctgcccaagaaagtctctatcagaatgcagatgcatatgtttttgtggggacatcaagatacagcaagaagttcaagccggaaatagcaacaa
gacccaaagtgagggatcaagaagggagaatgaactattactggacactagtagaaccgggagacaaaataacattcgaagcaactggaaatctagtggt
accgagatatgcattcacaatggaaagagatgctggatctggtattatcatttcagatacaccagtccacgattgcaatacaacttgtcagacacccgag
ggtgctataaacaccagcctcccatttcagaatgtacatccgattacaattgggaaatgtccaaagtatgtaaaaagcacaaaattgagactggccacag
gattgaggaatgtcccgtctattcaatctagaggcctattcggggccattgctggcttcattgaaggggggtggrcagggatggtagatggatggtacgg
ttatcaccatcaaaatgagcaggggtcaggatatgcagccgatctgaagagcacacaaaatgccattgataagattactaacaaagtaaattctgttatt
gaaaagatgaatacacagttcacagcagtgggtaaagagttcaaccaccttgaaaaaagaatagagaatctaaataaaaaagttgatgatggtttcctgg
acatttggacttacaatgccgaactgttggttctactggaaaacgaaagaactttggactatcacgattcaaatgtgaagaacttgtatgaaaaagtaag
aaaccagttaaaaaacaatgccaaggaaattggaaacggctgctttgaattttaccacaaatgcgacaacacatgcatggaaagtgtcaagaatgggact
tatgactacccaaaatactcagaggaagcaaaattaaacagagaaaaaatagatggagtaaagctggaatcaacaaggatctaccagattttggcgatct
attcaactgttgccagttcattggtactggtagtctccctgggggcaatcagcttctggatgtgctctaatgggtctctacagtgtagaatatgtatt
>A/Finland/154/2020
atgaaggcaatactagtagttctgctgtatacatttacaaccgcaaatgcagacacattatgtataggttatcatgcgaacaattcaacagacactgtag
acacagtactagaaaagaatgtaacagtaacacactctgtcaatcttctggaagacaagcataacggaaaactatgcaaactaaaaggggtagccccatt
gcatttgggtaaatgtaacattgctggctggatcctgggaaatccagagtgtgaatcactctccacagcaagatcatggtcctacattgtggaaacatct
aattcagacaatggaacgtgttacccaggagatttcatcaattatgaggagctaagagagcaattgagctcagtgtcatcatttgaaaggtttgaaatat
tccccaagataagttcatggcctaatcatgactcggacaaaggtgtaacggcagcatgtcctcacgctggagcaaaaagtttctacaaaaacttgatatg
gctggttaaaaaaggaaattcatacccaaagctcaaccaaacctacattaatgataaagggaaagaagtcctcgtgctgtggggcattcaccatccacct
actattgctgcccaagaaagtctctatcagaatgcagatgcatatgtttttgtggggacatcaagatacagcaagaagttcaagccggaaatagcaacaa
gacccaaagtgagggatcaagaagggagaatgaactattactggacactagtagaaccgggagacaaaataacattcgaagcaactggaaatctagtggt
accgagatatgcattcacaatggaaagagatgctggatctggtattatcatttcagatacaccagtccacgattgcaatacaacttgtcagacacccgag
ggtgctataaacaccagcctaccatttcagaatgtacatccgattacaattgggaaatgtccaaagtatgtaaaaagcacaaaattgagactggccacag
gattgaggaatgtcccgtctattcaatctagaggcctattcggggccattgctggcttcattgaaggggggtggacagggatggtagatggatggtatgg
ttatcaccatcaaaatgagcaggggtcaggatatgcagccgatctgaagagcacacaaaatgccattgataagattactaacaaagtaaattctgttatt
gaaaagatgaatacacagttcacagcagtgggtaaagagttcaaccaccttgaaaaaagaatagagaatctaaataaaaaagttgatgatggtttcctgg
acatttggacttacaatgccgaactgttggttctactggaaaacgaaagaactttggactatcacgattcaaatgtgaagaacttgtatgaaaaagtaag
aaaccagttaaaaaacaatgccaaggaaattggaaacggctgctttgaattttaccacaaatgcgacaacacatgcatggaaagtgtcaagaatgggact
tatgactacccaaaatactcagaggaagcaaaattaaacagagaaaaaatagatggagtaaagctggaatcaacaaggatctaccagattttggcgatct
attcaactgttgccagttcattggtactggtagtctccctgggggcaatcagcttctggatgtgctctaatgggtctctacagtgtagaatatgtatt
>A/Athens.GR/164/2020
atgaaggcaatactagtagttctgctgtatacatttacaaccgcaaatgcagacacattatgtataggttatcatgcgaacaattcaacagacactgtag
acacagtactagaaaagaatgtaacagtaacacactctgtcaatcttctggaagacaagcataacggaaaactatgcaaactaagaggggtagccccatt
gcatttgggtaaatgtaacattgctggctggatcctgggaaatccagagtgtgaatcactctccacagcaagatcatggtcctacattgtggaaacatct
aattcagacaatggaacgtgttacccaggagatttcatcaattatgaggagctaagagagcaattgagctcagtgtcatcatttgaaaggtttgaaatat
tccccaagacaagttcatggcctaatcatgactcggacaaaggtgtaacggcagcatgtcctcacgctggagcaaaaagcttctacaaaaacttgatatg
gctggttaaaaaaggaaattcatacccaaagctcaaccaaacctacattaatgataaagggaaagaagtcctcgtgctgtggggcattcaccatccacct
actattgctgcccaagaaagtctctatcagaatgcagatgcatatgtttttgtggggacatcaagatacagcaagaagttcaagccggaaatagcaacaa
gacccaaagtgagggatcaagaagggagaatgaactattactggacactagtagaaccgggagacaaaataacattcgaagcaactggaaatctagtggt
accgagatatgcattcacaatggaaagagatgctggatctggtattatcatttcagatacaccagtccacgattgcaatacaacttgtcagacacccgag
ggtgctataaacaccagcctcccatttcagaatgtacatccgattacaattgggaaatgtccaaagtatgtaaaaagcacaaaattgagactggccacag
gattgaggaatgtcccgtctattcaatctagaggcctattcggggccattgctggcttcattgaaggggggtggacagggatggtagatggatggtacgg
ttatcaccatcaaaatgagcaggggtcaggatatgcagccgatctgaagagcacacaaaatgccattgataagattactaacaaagtaaattctgttatt
gaaaagatgaatacacagttcacagcagtgggtaaagagttcaaccaccttgaaaaaagaatagagaatctaaataaaaaagttgatgatggtttcctgg
acatttggacttacaatgccgaactgttggttctactggaaaacgaaagaactttggactatcacgattcaaatgtgaagaacttgtatgaaaaagtaag
aaaccagttaaaaaacaatgccaaggaaattggaaacggctgctttgaattttaccacaaatgcgacaacacatgcatggaaagtgtcaagaatgggact
tatgactacccaaaatactcagaggaagcaaaattaaacagagaaaaaatagatggagtaaagctggaatcaacaaggatctaccagattttggcgatct
attcaactgttgccagttcattggtactggtagtctccctgggggcaatcagcttctggatgtgctctaatgggtctctacagtgtagaatatgtatt
>A/Lisboa/niSU080_19-20/2019
atgaaggcaatactagtagttctgctgtatacatttacaaccgcaaatgcagacacattatgtataggttatcatgcgaacaattcaacagacactgtag
acacagtactagaaaagaatgtaacagtaacacactctgtcaatcttctggaagacaagcataacggaaaactatgcaaactaagaggggtagccccatt
gcatttgggtaaatgtaacattgctggctggatcctgggaaatccagagtgtgaatcactctccacagcaaggtcatggtcctacattgtggaaacatct
aattcagacaatggaacgtgttacccaggagatttcatcaattatgaggagctaagagagcaattgagctcagtgtcatcatttgaaaggtttgaaatat
tccccaagacaagttcatggcctaatcatgactcggacaaaggtgtaacggcagcatgtcctcacgctggagcaaaaagcttctacaaaaacttgatatg
gctggttaaaaaaggaaattcatacccaaagctcaaccaaacctacattaatgataaagggaaagaagtcctcgtgctgtggggcattcaccatccacct
actattgctgcccaagaaagtctctatcagaatgcagatgcatatgtttttgtggggacatcaagatacagcaagaagttcaagccggaaatagcaacaa
gacccaaagtgagggatcaagaagggagaatgaactattactggacactagtagaaccgggagacaaaataacattcgaagcaactggaaatctagtggt
accgagatatgcattcacaatggaaagagatgctggatctggtattatcatttcagatacaccagtccacgattgcaatacaacttgtcagacacccgag
ggtgctataaacaccagcctcccatttcagaatgtacatccgattacaattgggaaatgtccaaagtatgtaaaaagcacaaaattgagactggccacag
gattgaggaatgtcccgtctattcaatctagaggcctattcggggccattgctggcttcattgaaggggggtggacagggatggtagatggatggtacgg
ttatcaccatcaaaatgagcaggggtcaggatatgcagccgatctgaagagcacacaaaatgccattgataagattactaacaaagtaaattctgttatt
gaaaagatgaatacacagttcacagcagtgggtaaagagttcaaccaccttgaaaaaagaatagagaatctaaataaaaaagttgatgatggtttcctgg
acatttggacttacaatgccgaactgttggttctactggaaaacgaaagaactttggactatcacgattcaaatgtgaagaacttgtatgaaaaagtaag
aaaccagttaaaaaacaatgccaaggaaattggaaacggctgctttgaattttaccacaaatgcgacaacacatgcatggaaagtgtcaagaatgggact
tatgactacccaaaatactcagaggaagcaaaattaaacagagaaaaaatagatggagtaaagctggaatcaacaaggatctaccagattttggcgatct
attcaactgttgccagttcattggtactggtaatctccctgggggcaatcagcttctggatgtgctctaatgggtctctacagtgtagaatatgtatt
>A/Belgium/G0255/2020
atgaaggcaatactagtagttctgctgtatacatttacaaccgcaaatgcagacacattatgtataggttatcatgcgaacaattcaacagacactgtag
acacagtactagaaaagaatgtaacagtaacacactctgtcaatcttctggaagacaagcataacggaaaactatgcaaactaagaggggtagccccatt
gcatttgggtaaatgtaacattgctggctggatcctgggaaatccagagtgtgaatcactctccacagcaagatcatggtcctacattgtggaaacatct
aattcagacaatggaacgtgttacccaggagatttcatcaattatgaggagctaagagagcaattgagctcagtgtcatcatttgaaaggtttgaaatat
tccccaagacaagttcatggcctaatcatgactcggacaaaggtgtaacggcagcatgtcctcacgctggagcaaaaagcttctacaaaaacttgatatg
gctggttaaaaaaggaaattcatacccaaagctcaaccaaacctacattaatgataaagggaaagaagtcctcgtgctgtggggcattcaccatccacct
actattgctgcccaagaaagtctctatcagaatgcagatgcatatgtttttgtggggacatcaagatacagcaaaaagttcaagccggaaatagcaacaa
gacccaaagtgagggatcaagaagggagaatgaactattactggacactagtagaacckggagacaaaataacattcgaagcaactggaaatctagtggt
accgagatatgcattcacaatggaaagagatgctggatctggtattatcatttcagatacaccagtccacgattgcaatacaacttgtcagacacccgag
ggtgctataaacaccagcctcccatttcagaatgtacatccgattacaattgggaaatgtccaaagtatgtaaaaagcacaaaattgagactggccacag
gattgaggaatgtcccgtctattcaatctagaggcctattcggggccattgctggcttcattgaaggggggtggacagggatggtagatggatggtacgg
ttatcaccatcaaaatgagcaggggtcaggatatgcagccgatctgaagagcacacaaaatgccattgataagattactaacaaagtaaattctgttatt
gaaaagatgaatacacagttcacagcagtgggtaaagagttcaaccaccttgaaaaaagaatagagaatctaaataaaaaagttgatgatggtttcctgg
acatttggacttacaatgccgaactgttggttctactggaaaacgaaagaactttggactatcacgattcaaatgtgaagaacttgtatgaaaaagtaag
aaaccagttaaaaaacaatgccaaggaaattggaaacggctgctttgaattttaccacaaatgcgacaacacatgcatggaaagtgtcaagaatgggact
tatgactacccaaaatactcagaggaagcaaaattaaacagagaaaaaatagatggagtaaagctggaatcaacaaggatctaccagattttggcgatct
attcaactgttgccagttcattggtactggtagtctccctgggggcaatcagcttctggatgtgctctaatgggtctctacagtgtagaatatgtatt
>A/Belgium/S0255/2020
atgaagacaatactagtagttctgctgtatacatttacaaccgcaaatgcagacacattatgtataggttatcatgcgaacaattcaacagacactgtag
acacagtactagaaaagaatgtaacagtaacacactctgtcaatcttctggaagacaagcataacggaaaactatgcaaactaagaggggtagccccatt
gcatttgggtaaatgtaacattgctggctggatcctgggaaatccagagtgtgaatcactctccacagcaagatcatggtcctacattgtggaaacgtct
aattcagacaatggaacgtgttacccaggagatttcatcaattatgaggagctaagagagcaattgagctcagtgtcatcatttgaaaggtttgaaatat
tccccaagacaagttcatggcctaatcatgactcggacaaaggtgtaacggcagcatgtcctcacgctggagcaaaaagcttctacaaaaacttgatatg
gctggttaaaaaaggaaattcatacccaaagctcaaccaaacctacattaatgataaagggaaagaagtcctcgtgctgtggggcattcaccatccacct
actattgccgcccaagaaagtctctatcagaatgcagatgcatatgtttttgtggggacatcaagatacagcaagaagttcaagccggaaatagcaacaa
gacccaaagtgagggatcaagaagggagaatgaactattactggacactagtagaaccgggagacaaaataacattcgaagcaactggaaatctagtggt
accgagatatgcattcacaatggaaagagatgctggatctggtattatcatttcagatacaccagtccacgattgcaacacaacttgtcagacacccgag
ggtgctataaacaccagccttccatttcagaatgtacatccgattacaattgggaaatgtccaaagtatgtaaaaagcacaaaattgagactggccacag
gattgaggaatgtcccgtctattcaatctagaggcctattcggggccattgctggcttcattgaaggggggtggacagggatggtagatggatggtacgg
ttatcaccatcaaaatgagcaggggtcaggatatgcagccgatctgaagagcacacaaaatgccattgataagattactaacaaagtaaattctgttatt
gaaaagatgaatacacagttcacagcagtgggtaaagagttcaaccaccttgaaaaaagaatagagaatctaaataaaaaagttgatgatggtttcctgg
acatttggacttacaatgccgaactgttggttctattggaaaacgaaagaactctggactatcacgattcaaatgtgaagaacttgtatgaaaaagtaag
aaaccagttaaaaaacaatgccaaggaaattggaaacggctgctttgaattttaccacaaatgcgacaacacatgcatggaaagtgtcaagaatgggact
tatgactacccaaaatactcagaggaagcaaaattaaacagagaaaaaatagatggagtaaagctggaatcaacaaggatctaccagattttggcgatct
attcaactgttgccagttcattggtactggtagtctccctgggggcaatcagcttctggatgtgctctaatgggtctctacagtgtagaatatgtatt
>A/Denmark/323/2020         
atgaaggcaatactagtagttctgctgtatacattcacaaccgcaaatgcagacacattatgtataggttatcatgcgaacaactcgacagacactgtag
acacagtactagaaaagaatgtaacagtaacacactctgttaatcttctggaagacaagcataacggaaaactatgcaaactaagaggggtagccccatt
gcatttgggtaaatgtaacattgctggctggatcctgggaaatccagagtgtgaatcactctccacagcaagatcatggtcctacattgtggaaacatct
aattcagacaatggaacgtgttacccaggagatttcatcaattatgaggagctaagagagcagttgagctcagtgtcatcatttgaaaggtttgaaatat
tccccaagacaagttcatggcctaatcatgactcgaacaatggtgtaacggcagcatgtcctcatgctggagcaaaaagcttctacaaaaacttgatatg
gctggttaaaaaaggaaattcatacccaatgctcaaccaaacctacattaatgataaagggaaagaagtcctcgtgctgtggggcattcaccatccacct
actactgctgaccaacaaagtctctatcagaatgcagatgcatatgtttttgtggggacatcaagatacagcaagaagttcaaaccggaaatagcaaaaa
gacccaaagtgagggatcaagaagggagaatgaactattactggacactagtagacccgggagacaaaataacattcgaagcaactggaaatctagtggt
accgagatatgcattcacaatggaaagagatgctggatctggtattatcatttcagatacaccagtccacgattgcaatacaacttgtcagacacctgag
ggtgctataaacaccagcctcccatttcagaatgtaaatccgatcacaattgggaaatgtccaaagtatgtaaaaagcacaaaattgagactggccacag
gattgaggaatgtcccgtctattcaatctagaggcctattcggggccattgctggcttcattgaaggggggtggacaggaatggtagatggatggtacgg
ttatcaccatcaaaatgagcaggggtcaggatatgcagccgatctgaagagcacacaaaatgccattgataagattactaacaaagtaaattctgttatt
gaaaagatgaatacacagttcacagcagtgggtaaagagttcaaccaccttgaaaaaagaatagagaatctaaataaaaaagttgatgatggtttcctgg
acatttggacttacaatgccgaactgttggttctactggaaaacgaaagaactttggactatcatgattcaaatgtgaagaacttgtatgaaaaagtaag
aaaccaattaaaaaacaatgccaaggaaattggaaacggctgctttgaattttaccacaaatgcgacaacacatgcatggaaagtgtcaagaatgggact
tatgactacccaaaatactcagaggaagcaaaattaaacagagaaaaaatagatggagtaaagctggaatcaacaaggatctaccagattttggcgatct
attcaactgccgccagttcattggtactggtagtctccctgggggcaatcagcttctggatgtgctctaatgggtctctacagtgtagaatatgtatt
>A/Iceland/24/2020
atgaaggcaatactagtagttctgctgtatacatttacaaccgcaaatgcagacacattatgtataggttatcatgcgaacaattcaacagacactgtag
acacagtactagaaaagaatgtaacagtaacacactctgtcaatcttctggaagacaagcataacggaaaactatgcaaactaagaggggtagccccatt
gcatttgggtaaatgtaacattgctggctggatcctgggaaatccagagtgtgaatcactctccacagcaagatcatggtcctacattgtggaaacatct
aattcagacaatggaacgtgttacccaggagatttcatcaattatgaggagctaagagagcaattgagctcagtgtcatcatttgaaaggtttgaaatat
tccccaagacaagttcatggcctaatcatgactcggacaaaggtgtaacggcagcatgtcctcacgctggagcaaaaagcttctacaaaaacttgatatg
gctggttaaaaaaggaaattcatacccaaagctcaaccaaacctacattaatgataaagggaaagaagtcctcgtgctgtggggcattcaccatccacct
actattgctgcccaagaaagtctctatcagaatgcagatgcatatgtttttgtggggacatcaagatacagcaagaagttcaagccggaaatagcaacaa
gacccaaagtgagggatcaagaagggagaatgaactattactggacactagtagaaccgggagacaaaataacattcgaagcaactggaaatctagtggt
accgagatatgcattcacaatggaaagagatgctggatctggtattatcatttcagatacaccagtccacgattgcaatacaacttgtcagacacccgag
ggtgctataaacaccagcctcccatttcagaatgtacatccgattacaatggggaaatgtccaaagtatgtaaaaagcacaaaattgagactggccacag
gattgaggaatgtcccgtctattcaatctagaggcctattcggggccattgctggcttcattgaaggggggtggacagggatggtagatggatggtacgg
ttatcaccatcaaaatgagcaggggtcaggatatgcagccgatctgaagagcacacaaaatgccattgataagattactaacaaagtaaattctgttatt
gaaaagatgaatacacagttcacagcagtgggtaaagagttcaaccaccttgaaaaaagaatagagaatctaaataaaaaagttgatgatggtttcctgg
acatttggacttacaatgccgaactgttggttctactggaaaacgaaagaactttggactatcacgattcaaatgtgaagaacttgtatgaaaaagtaag
aaaccagttaaaaaataatgccaaggaaattggaaacggctgctttgaattttaccacaaatgcgacaacacatgcatggaaagtgtcaagaatgggact
tatgactacccaaaatactcagaggaagcaaaattaaacagagaaaaaatagatggagtaaagctggaatcaacaaggatctaccagattttggcgatct
attcaactgttgccagttcattggtactggtagtctccctgggggcaatcagcttctggatgtgctctaatgggtctctacagtgtagaatatgtatt
>A/S.Petersburg/RII-179/2020
atgaaggcaatactagtagttctgctgtatacatttacaaccgcaaatgcagacacattatgtataggttatcatgcgaacaattcaacagacactgtag
acacagtactagaaaagaatgtaacagtaacacactctgtcaatcttctggaagacaagcataacggaaaactatgcaaactaagaggggtagccccatt
gcatttgggtaaatgtaacattgctggctggatcctgggaaatccagagtgtgaatcactctccacagcaaggtcatggtcctacattgtggaaacatct
aattcagacaatggaacgtgttacccaggagatttcatcaattatgaggagctaagagagcaattgagctcagtgtcatcattagaaaggtttgaaatat
tccccaagacaagttcatggcctaatcatgactcggacaaaggtgtaacggcagcatgtcctcacgctggagcaaaaagcttctacaaaaacttgatatg
gctggttaaaaaagggaattcatacccaaagctcaaccaaacctacattaatgataaagggaaagaagtcctcgtgctgtggggcattcaccatccacct
actattgctgcccaagaaagtctctatcagaatgcagatgcatatgtttttgtggggacatcaagatacagcaagaagttcaagccggaaatagcaacaa
gacccaaagtgagggatcaagaagggagaatgaactattactggacactagtagaaccgggagacaaaataacattcgaagcaactggaaatctagtggt
accgagatatgcattcacaatagaaagagatgctggatctggtattatcatttcagatacaccagtccacgattgcaatacaacttgtcagacacccgag
ggtgctataaacaccagcctcccatttcagaatgtacatccgattacaattgggaaatgtccaaagtatgtaaaaagcacaaaattgagactggccacag
gattgaggaatgtcccgtctattcaatctagaggcctattcggggccattgctggcttcattgaaggggggtggacagggatggtagatggatggtacgg
ttatcaccatcaaaatgagcaggggtcaggatatgcagccgatctgaagagcacacaaaatgccattgataagattactaacaaagtaaattctgttatt
gaaaagatgaatacacagttcacagcagtgggtaaagagttcaaccaccttgaaaaaagaatagagaatctaaataaaaaagttgatgatggtttcctgg
acatttggacttacaatgctgaactgttggttctactggaaaacgaaagaactttggactatcacgattcaaatgtgaagaacttgtatgaaaaagtaag
aaaccagttaaaaaacaatgccaaggaaattggaaacggctgctttgaattttaccacaaatgcgacaacacatgcatggaaagtgtcaagaatgggact
tatgactacccaaaatactcagaggaagcaaaattaaacagagaaaaaatagatggagtaaagctgggatcaacarggatctaccagattttggcgatct
attcaactgttgccagttcattggtactggtagtctccctgggggcaatcagcttctggatgtgctctaatgggtctctacagtgtagaatatgtatt
>A/Estonia/126130/2020
atgaaggcaatactagtagttctgctgtatacatttacaaccgcaaatgcagacacattatgtataggttatcatgcgaacaattcaacagacactgtag
acacagtactagaaaagaatgtaacagtaacacactctgtcaatcttctggaagacaagcataacggaaaactatgcaaactaagaggggtagccccatt
gcatttgggtaaatgtaatattgctggctggatcctgggaaatccagagtgtgaatcactctccacagcaagatcatggtcctacattgtggaaacatct
aattcagacaatggaacgtgttacccaggagatttcatcaactatgaggagctaagagagcaattgagctcagtgtcatcatttgaaaggtttgaaatat
tccccaagacaagttcatggcctaatcatgactcggacaaaggtgtaacggcagcatgtcctcacgctggagcaaaaagcttctacaaaaacttgatatg
gctggttaaaaaaggaaattcatacccaaagctcaaccaaacctacattaatgataaagggaaagaagtcctcgtgctgtggggcattcaccatccacct
actattgctgaccaacaaagcctctatcagaatgcagatgcatatgtttttgtggggacatcaagatacagcaagaagttcaagccggaaatagcaacaa
gacccaaagtgagggaccaagaagggagaatgaactattactggacactagtagaaccgggagacaaaataacattcgaagcaactggaaatctagtggt
accgagatatgcattcacaatggaaagagatgctggatctggtattatcatttcagatacaccagtccacgattgcaatacaacttgtcagacacccgag
ggtgctataaacaccagcctcccatttcagaatgtacatccgatcacaattgggaaatgtccaaagtacgtaaaaagcacaaaattgagactggccacag
gattgaggaatgtcccgtctattcaatctagaggcctattcggggccattgctggcttcattgaaggggggtggacagggatggtagatggatggtacgg
ttatcaccatcaaaatgagcaggggtcaggatatgcagccgatctgaagagcacacaaaatgccattgataagattactaacaaagtaaattctgttatt
gaaaagatgaatacacagttcacagcagtgggtaaagagttcaaccaccttgaaaaaagaatagagaatctaaataaaaaagttgatgatggtttcctgg
acatttggacttacaatgccgaactgttggttctactggaaaacgaaagaactttggactatcacgattcaaatgtgaagaacttgtatgaaaaagtaag
aaaccagttaaaaaacaatgccaaggaaattggaaacggctgctttgaattttaccacaaatgcgacaacacatgcatggaaagtgtcaagaatgggact
tatgactacccaaaatactcagaggaagcaaaattaaacagagaaaaaatagatggagtaaagctggaatcaacaaggatctaccagattttggcgatct
attcaactgctgccagttcattggtactggtagtctccctgggggcaatcagcttctggatgtgctctaatgggtctttacagtgtagaatatgtatt
>A/Estonia/126178/2020
atgaaggcaatactagtagttctgctgtatacatttacaaccgcaaatgcagacacattatgtataggttatcatgcgaacaattcaacagacactgtag
acacagtactagaaaagaatgtaacagtaacacactctgtcaatcttctggaagacaagcataacggaaaactgtgcaaactaagaggggtagccccatt
gcatttgggtaaatgtaacattgctggctggatcctgggaaatccagagtgtgaatcactctccacagcaagatcatggtcctacattgtggaaacatct
aattcagacaatggaacgtgttacccaggagatttcatcaattatgaggagctaagagagcaattgagctcagtgtcatcatttgaaaggtttgaaatat
tccccaagacaagttcatggcctaatcatgactcggacaaaggtgtaacggcagcatgtcctcacgctggagcaaaaagcttctacaaaaacttgatatg
gctggttaaaaaaggaaattcatacccaaagctcaaccaaacctacattaatgataaagagaaagaagtcctcgtgctgtggggcattcaccatccacct
actattgctgcccaagaaagtctctatcagaatgcagatgcatatgtttttgtggggacatcaagatacagcaagaagttcaagccggaaatagcaacaa
gacccaaagtgagggatcaagaagggagaatgaactattactggacactagtagaaccgggagacaaaataacattcgaagcaactggaaatctagtggt
accgagatatgcattcacaatggaaagagatgctggatctggtattatcatttcagatacaccagtccacgattgcaatacaacttgtcagacacccgag
ggtgctataaacaccagccttccatttcagaatgtacatccgattacaattgggaaatgtccaaagtatgtaaaaagcacaaaattgagactggccacag
gattgaggaatgtcccgtctattcaatctagaggcctattcggggccattgctggcttcattgaaggggggtggacagggatggtagatggatggtacgg
ttatcaccatcaaaatgagcaggggtcaggatatgcagccgatctgaagagcacacaaaatgccattgataagattactaacaaagtaaattctgttatt
gaaaagatgaatacacagttcacagcagtgggtaaagagttcaaccaccttgaaaaaagaatagagaatctaaataaaaaagttgatgatggtttcctgg
acatttggacttacaatgccgaactgttggttctactggaaaacgaaagaactttggactatcacgattcaaatgtgaagaacttgtatgaaaaagtaag
aaaccagttaaaaaacaatgccaaggaaattggaaacggctgctttgaattttaccacaaatgcgacaacacatgcatggaaagtgtcaagaatgggact
tatgactacccaaaatactcagaggaagcaaaattaaacagagaaaaaatagatggagtaaagctggaatcaacaaggatctaccagattttggcgatct
attcaactgttgccagttcgttggtactggtagtctccctgggggcaatcagcttctggatgtgctctaatgggtctctacagtgtagaatatgtatt
>A/Norway/2969/2019
atgaaggcaatactagtagttctgctgtatacatttacaaccgcaaatgcagacacattatgtataggttatcatgcgaacaattcaacagacactgtag
acacagtactagaaaagaatgtaacagtaacacactctgtcaatcttctggaagacaagcataacggaaaactatgcaaactaagaggggtagccccatt
gcatttgggtaaatgtaacattgctggctggatcctgggaaatccagagtgtgaatcactttccacagcaagatcatggtcctacattgtggaaacatct
aattcagacaatggaacgtgttacccaggagatttcatcaattatgaggagctaagagagcaattgagctcagtgtcatcatttgaaaggtttgaaatat
tccccaagacaagttcatggcctaatcatgactcggacaaaggtgtaacggcagcatgtcctcacgctggagcaaaaagcttctacaaaaacttgatatg
gctgattaaaaaaggaaattcatacccaaagctcaaccaaacctacattaatgataaagggaaagaagtcctcgtgctgtggggcattcaccatccacct
actattgctgaccaacaaagtctctatcagaatgcagatgcatatgtttttgtggggacatcaagatacagcaagaagttcaagccggaaatagcaacaa
gacccaaagtgagggatcaagaagggagaatgaactattactggacactagtagaaccgggagacaaaataacattcgaagcaactggaaatctagtggt
accgagatatgcattcacaatggaaagagatgctggatctggtattatcatttcagatacaccagtccatgattgcaatacaacttgtcagacacccgag
ggtgctataaacaccagcctcccatttcagaatgtacatccgatcacaattgggaaatgtccaaagtatgtaaaaagcacaaaattgagactggccacag
gattgaggaatgtcccgtctattcaatctagaggcctattcggagccattgctggcttcattgaaggggggtggacagggatggtagatggatggtacgg
ttatcaccatcaaaatgagcaggggtcaggatatgcagccgatctgaagagcacacaaaatgccattgataagattactaacaaagtaaattctgttatt
gaaaagatgaatacacagttcacagcagtgggtaaggagttcaaccaccttgaaaaaagaatagagaatctaaataaaaaagttgatgatggtttccttg
acatttggacttacaatgccgaactgttggttctactggaaaacgaaagaactttggactatcacgattcaaatgtgaagaacttgtatgaaaaagtaag
aaaccagttaaaaaacaatgccaaggaaattggaaacggctgctttgaattttaccacaaatgcgacaacacatgcatggaaagtgtcaagaatgggact
tatgactacccaaaatactcagaggaagcaaaattaaacagagaaaaaatagatggagtaaagctggaatcaacaaggatctaccagattttggcgatct
attcaactgttgccagttcattggtactggtagtctccctgggggcaatcagtttctggatgtgctctaatgggtctctacagtgtagaatatgtatt
>A/Sweden/52/2020
atgaaggcaatactagtagttctgctgtatacatttacaaccgcaaatgcagacacattatgtataggttatcatgcgaacaattcaacagacactgtag
acacagtactagaaaagaatgtaacagtaacacactctgtcaatctcctggaagacaagcataacggaaaactatgcaaactaagaggggtagccccatt
gcatttgggtaaatgtaacattgctggctggatcctgggaaatccagagtgtgaatcactctccacagcaaggtcatggtcctacattgtggaaacatct
aattcagacaatggaacgtgttacccaggagatttcatcaattatgaggagctaagagagcaattgagctcagtgtcatcatttgaaaggtttgaaatat
tccccaagacaagttcatggcctaatcatgactcggacaaaggtgtaacggcagcatgtcctcacgctggagcaaaaagcttctacaaaaacttgatatg
gctggttaaaaaaggaaattcatacccaaagctcaaccaaacctacattaatgataaagggaaagaagtcctcgtgctgtggggcattcaccatccacct
actattgctgcccaagaaagtctctatcagaatgcagatgcatatgtttttgtggggacatcaagatacagcaagaagttcaagccggaaatagcaacaa
gacccaaagtgagggatcaagaagggagaatgaactattactggacactagtagaaccgggagacaaaataacattcgaagcaactggaaatctagtggt
accgagatatgcattcacaatggaaagagatgctggatctggtattatcatttcagatacaccagtccacgattgcaatacaacttgtcagacacccgag
ggtgctataaacaccagcctcccatttcagaatgtacatccgattacaattgggaaatgtccaaagtatgtaaaaagcacaaaattgagactggccacag
gactgaggaatgtcccgtctattcaatctagaggcctattcggggccattgctggcttcattgaaggggggtggacagggatggtagatggatggtacgg
ttatcaccatcaaaatgagcaggggtcaggatatgcagccgatctgaagagcacacaaaatgccattgataagattactaacaaagtaaattctgttatt
gaaaagatgaatacacagttcacagcagtgggtaaagagttcaaccaccttgaaaaaagaatagagaatctaaataaaaaagttgatgatggtttcctgg
acatttggacttacaatgccgaactgttggttctactggaaaacgaaagaactttggactatcacgattcaaatgtgaagaacttgtatgaaaaagtaag
aaaccagttaaaaaacaatgccaaggaaattggaaacggctgctttgaattttaccacaaatgcgacaacacatgcatggaaagtgtcaagaatgggact
tatgactacccaaaatactcagaggaagcaaaattaaacagagaaaaaatagatggagtaaagctggaatcaacaaggatctaccagattttggcgatct
attcaactgttgccagttcattggtactggtagtctccctgggggcaatcagcttctggatgtgctctaatgggtctctacagtgtagaatatgtatt
>A/Italy/11546/2020
atgaaggcaatactagtagttctgctgtatacatttacaaccgcaaatgcagacacattatgtataggttatcatgcgaacaattcaacagacactgtag
acacagtactagaaaagaatgtaacagtaacacactctgtcaatcttctggaagacaagcataacggaaaactatgcaaactaaaaggggtagccccatt
gcatttgggtaaatgtaacattgctggctggatcctgggaaatccagagtgtgaatcactctccacagcaagatcatggtcctacattgtggaaacatct
aattcagacaatggaacgtgttacccaggagatttcatcaattatgaggagctaagagagcaattgagctcagtgtcatcatttgaaaggtttgaaatat
tccccaagataagttcatggcctaatcatgactcggacagaggtgtaacggcagcatgtcctcacgctggagaaaaaagcttctacaaaaacttgatatg
gctggttaaaaaaggaaatttatacccaaagctcaaccaaacctacattaatgataaagggaaagaagtcctcgtgctgtggggcattcaccatccacct
actattgctgcccaagaaagtctctatcagaatgcagatgcatatgtttttgtggggacatcaagatacagcaagaagttcaagccggaaatagcaacaa
gacccaaagtgagggatcaagaagggagaatgaactattactggacactagtagaaccgggagacaaaataacattcgaagcaactggaaatctagtggt
accgagatatgcattcacaatggaaagagatgctggatctggtattatcatttcagatacaccagtccacgattgcaatacaacttgtcagacacccgag
ggtgctataaacaccagcctaccatttcagaatgtacatccgattacaattgggaaatgtccaaagtatgtaaaaagcacaaaattgagactggccacag
gattgaggaatgtcccgtctattcaatctagaggcctattcggggccattgctggcttcattgaaggggggtggacagggatggtagatggatggtacgg
ttatcaccatcaaaatgagcaggggtcaggatatgcagccgatctgaagagcacacaaaatgccattgataagattactaacaaagtaaattctgttatt
gaaaagatgaatacacagttcacagcagtgggtaaagagttcaaccaccttgaaaaaagaatagagaatctaaataaaaaagttgatgatggtttcctgg
acatttggacttacaatgccgaactgttggtactactggaaaacgaaagaactttggactatcacgattcaaatgtgaagaacttgtatgaaaaagtaag
aaaccagttaaaaaacaatgccaaggaaattggaaacggctgctttgaattttaccacaaatgcgacaacacatgcatggaaagtgtcaaaaatgggact
tatgactacccaaaatactcagaggaagcaaaattaaacagagaaaaaatagatggagtaaagctggaatcaacaaggatctaccagattttggcgatct
attcaactgttgccagttcattggtactggtagtctccctgggggcaatcagcttctggatgtgctctaatgggtctctacagtgtagaatatgtatt
>A/Bulgaria/791/2020  
atgaaggcaatactagtagttctgctgtatacatttacaaccgcaaatgcagacacattatgtataggttatcatgcgaacaattcaacagacactgtag
acacagtactagaaaagaatgtaacagtaacacactctgtcaatcttctggaagacaagcataacggaaaactatgcaaactaaaaggggtagccccatt
gcatttgggtaaatgtaacattgctggctggatcctgggaaatccagagtgtgaatcactctccacagcaagatcatggtcctacattgtggaaacatct
aattcagacaatggaacgtgttacccaggagatttcatcaattatgaggagctaagagagcaattgagctcagtgtcatcatttgaaaggtttgaaatat
tccccaagataagttcatggcctaatcatgactcggacaaaggtgtaacggcagcatgtcctcacgctggagcaaaaagtttctacaaaaacttgatatg
gctggttaaaaaaggaaattcatacccaaagctcaaccaaacctacattaatgataaagggaaagaagtcctcgtgctgtggggcattcaccatccacct
actattgctgcccaagaaagtctctatcagaatgcagatgcatatgtttttgtggggacatcaagatacagcaagaagttcaagccggaaatagcaacaa
gacccaaagtgagggatcaagaagggagaatgaactattactggacactagtagaaccgggagacaaaataacattcgaagcaactggaaatctagtggt
accgagatatgcattcacaatggaaagagatgctggatctggtattatcatttcagatacaccagtccacgattgcaatacaacttgtcagacacccgag
ggtgctataaacaccagcctaccatttcagaatgtacatccgattacaattgggaaatgtccaaagtatgtaaaaagcacaaaattgagactggtcacag
gattgaggaatgtcccgtctattcaatctagaggcctattcggggccattgctggcttcattgaaggggggtggacagggatggtagatggatggtacgg
ttatcaccatcaaaatgagcaggggtcaggatatgcagccgatctgaagagcacacaaaatgccattgataagattactaacaaagtaaattctgttatt
gaaaagatgaatacacagttcacagcagtgggtaaagagttcaaccaccttgaaaaaagaatagagaatctaaataaaaaagttgatgatggtttcctgg
acatttggacttacaatgccgaactgttggttctactggaaaacgaaagaactttggactatcacgattcaaatgtgaagaacttgtatgaaaaagtaag
aaaccagttaaaaaacaatgccaaggaaattggaaacggctgctttgaattttaccacaaatgcgacaacacatgcatggaaagtgtcaagaatgggact
tatgactacccaaaatactcagaggaagcaaaattaaacagagaaaaaatagatggagtaaagctggaatcaacaaggatctaccagattttggcgatct
attcaactgttgccagttcattggtactggtagtctccctgggggcaatcagcttctggatgtgctctaatgggtctctacagtgtagaatatgtatt
>A/Serbia/11810/2019         
atgaaggcaatactagtagttctgctgtatacatttacaaccgcaaatgcagacacattatgtataggttatcatgcgaacaattcaacagacactgtag
acacagtactagaaaagaatgtaacagtaacacactctgtcaatcttctggaagacaagcataacggaaaactatgcaaactaagaggggtagccccatt
gcatttgggtaaatgtaacattgctggctggatcctgggaaatccagagtgtgaatcactctccacagcaagatcatggtcctacattgtggaaacatct
aattcagacaatggaacgtgttacccaggagatttcatcaattatgaggagctaagagagcaattgagctcagtgtcatcatttgaaaggtttgaaatat
tccccaagacaagttcatggcctaatcatgactcggacaaaggtgtaacggcagcatgtcctcacgctggagcaaaaagcttctacaaaaacttgatatg
gctggttaaaaaaggaaattcatacccaaagctcaaccaaacctacattaatgataaagggaaagaagtcctcgtgctgtggggcattcaccatccacct
actattgctgcccaagaaagtctctatcagaatgcagatgcatatgtttttgtggggacatcaagatacagcaagaagttcaagccggaaatagcaacaa
gacccaaagtgagggatcaagaagggagaatgaactattactggacactagtagaaccgggagacaaaataacattcgaagcaactggaaatctagtggt
accgagatatgcattcacaatggaaagagatgctggatctggtattgtcatttcagatacaccagtccacgattgcaatacaacttgtcagacacccgag
ggtgctataaacaccagccttccatttcagaatgtacatccgattacaattgggaaatgtccaaagtatgtaaaaagcacaaaattgagactggccacag
gattgaggaatgtcccgtctattcaatctagaggcctattcggggccattgctggcttcattgaaggggggtggacagggatggtagatggatggtacgg
ttatcaccatcaaaatgagcaggggtcaggatatgcagccgatctgaagagcacacaaaatgccattgataagattactaacaaagtaaattctgttatt
gaaaagatgaatacacagttcacagcagtgggtaaagagttcaaccaccttgaaaaaagaataaagaatctaaataaaaaagttgatgatggtttcctgg
acatttggacttacaatgccgaactgttggttctactggaaaacgaaagaactttggactatcacgattcaaatgtgaagaacttgtatgaaaaagtaag
aaaccagttaaaaaacaatgccaaggaaattggaaacggctgctttgaattttaccacaaatgcgacaacacatgcatggaaagtatcaagaatgggact
tatgactacccaaaatactcagaggaagcaaaattaaacagagaaaaaatagatggagtaaagctggaatcaacaaggatctatcagattttggcgatct
attcaactgttgccagttcgttggtactggtagtctccctgggggcaatcagcttctggatgtgctctaatgggtctctacagtgtagaatatgtatt
>A/Sweden/70/2020
atgaaggcaatactagtagttctgctgtatacatttacaaccgcaaatgcagacacattatgtataggttatcatgcgaacaattcaacagacactgtag
acacagtactagaaaagaatgtaacagtaacacactctgtcaatcttctggaagacaagcataacggaaaactatgcaaactaagaggggtagccccatt
gcatttgggtaaatgtaacattgctggctggatcctgggaaatccagagtgtgaatcactctccacagcaagatcatggtcctacattgtggaaacatct
aattcagacaatggaacgtgttacccaggagatttcatcaattatgaggagctaagagagcaattgagctcagtgtcatcatttgaaaggtttgaaatat
tccccaagacaagttcatggcctaatcatgactcgaacaaaggtgtaacggcagcatgtcctcacgctggagcaaaaagcttctacaaaaacttgatatg
gctggttaaaaaagggaattcatacccaaagctcaaccaaacctacattaatgataaagggaaagaagtcctcgtgctgtggggcattcaccatccacct
actattgctgaccaacaaagtctctatcagaatgcagatgcatatgtttttgtggggacatcaaaatacagcaagaagttcaagccggaaatagcaacaa
gacccaaagtgagggatcaagaagggagaatgaactattactggacactagtagaaccgggagacaaaataacattcgaagcaactggaaatctagtggt
accgagatatgcattcacaatggaaagagatgctggatctggtattatcatttcagatacaccagtccacgattgcaatacaacttgccagacacccgag
ggtgctataaacaccagcctcccatttcagaatgtacatccgatcacaattgggaaatgtccaaagtatgtaaaaagcacaaaattgagactggccacag
gattgaggaatgtcccgtctattcaatctagaggcctattcggggccattgctggcttcattgaaggggggtggacagggatggtagatggatggtacgg
ttatcaccatcaaaatgaacaggggtcaggatatgcagccgatctgaagagcacacaaaatgccattgataagattactaacaaagtaaattctgttatt
gaaaagatgaatacacagttcacagcagtgggtaaagagttcaaccaccttgaaaaaagaatagagaatctaaataaaaaagttgatgatggtttcctgg
acatttggacttacaatgccgaactgttggttctactggaaaacgaaagaactttggactatcacgattcaaatgtgaagaacttgtatgaaaaagtaag
aaaccaattaaaaaacaatgccaaggaaattggaaacggctgctttgaattttaccacaaatgcgacaacacatgcatggaaagtgtcaagaatgggact
tatgactacccaaaatactcagaggaagcaaaattaaacagagaaaaaatagatggagtaaagctggaatcaacaaggatctaccagattttggcgatct
attcgactgttgccagttcattggtactggtagtctccctgggggcaatcagcttctggatgtgctctaatgggtctctacagtgtagaatatgtatt
>A/Italy/11552/2020
atgaaggcaatactagtagttctgctgtatacatttacaaccgcaaatgcagacacattatgtataggttatcatgcgaacaattcaacagacactgtag
acacagtactagaaaagaatgtaacagtaacacactctgtcaatcttctggaagacaagcataacggaaaactatgcaaactaaggggggtagccccatt
gcatttgggtaaatgtaacattgctggctggatcctgggaaatccagagtgtgaatcactctccacagcaaggtcatggtcctacattgtggaaacatct
aattcagacaatggaacgtgttacccaggagatttcatcaattatgaggagctaagagagcaattgagctcagtgtcatcatttgaaaggtttgaaatat
tccccaagacaagttcatggcctaatcatgactcggacaaaggtgtaacggcagcatgtcctcacgctggagcaaaaagcttctacaaaaacttgatatg
gctggttaaaaaaggaaattcatacccaaagctcaaccaaacctacattaatgataaagggaaagaagtcctcgtgctgtggggcattcaccatccacct
actattgctgcccaagaaagtctctatcagaatgcagatgcatatgtttttgtggggacatcaagatacagcaagaagttcaagccggaaatagcaacaa
gacccaaagtgagggatcaagaagggagaatgaactattactggacactagtagaaccgggagacaaaataacattcgaagcaactggaaatctagtggt
accgagatatgcattcacaatggaaagagatgctggatctggtattatcatttcagatacaccagtccacgattgcaatacaacttgtcagacacccgag
ggtgctataaacaccagcctcccatttcagaatgtacatccgattacaattgggaaatgtccaaagtatgtaaaaagcacaaaattgagactggccacag
gattgaggaatgtcccgtctattcaatctagaggcctattcggggccattgctggcttcattgaaggggggtggacagggatggtagatggatggtacgg
ttatcaccatcaaaatgagcaggggtcaggatatgcagccgatctgaagagcacacaaaatgccattgataagattactaacaaagtaaattctgttatt
gaaaagatgaatacacagttcacagcagtgggtaaagagttcaaccaccttgaaaaaagaatagagaatctaaataaaaaagttgatgatggtttcctgg
acatttggacttacaatgccgaactgttggttctactggaaaacgaaagaactttggactatcacgattcaaatgtgaagaacttgtatgaaaaagtaag
aaaccagttaaaaaacaatgccaaggaaattggaaacggctgctttgaattttaccacaaatgcgacaacacatgcatggaaagtgtcaagaatgggact
tatgactacccaaaatactcagaggaagcaaaattaaacagagaaaaaatagatggagtaaagctggaatcaacaaggatctaccagattttggcgatct
attcaactgttgccagttcattggtactggtagtctccctgggggcaatcagcttctggatgtgctctaatgggtctctacagtgtagaatatgtatt
>A/Netherlands/10340/2020
atgaaggcaatactagtagttctgctgtatacatttacaaccgcaaatgcagacacattatgtataggttatcatgcgaacaattcaacagacactgtag
acacagtactagaaaagaatgtaacagtaacacactctgtcaatcttctggaagacaagcataacggaaaactatgcaaactaagaggggtagccccatt
gcatttgggtaaatgtaacattgctggctggatcctgggaaatccagagtgtgaatcactctccacagcaaggtcatggtcctacattgtggaaacatct
aattcagacaatggaacgtgttacccaggagatttcatcaattatgaggagctaagagagcaattgagctcagtgtcatcatttgacaggtttgaaatat
tccccaagacaagttcatggcctaatcatgactcggacaaaggtgtaacggcagcatgtcctcacgctggagcaaaaagcttctacaaaaacttgatatg
gctggttaaaaaaggaaattcatacccaaagctcaaccaaacctacattaatgataaagggaaagaagtcctcgtgctgtggggcattcaccatccacct
actattgctgcccaagaaagtctctatcagaatgcagatgcatatgtttttgtggggacatcaagatacagcaagaagttcaagccggaaatagcaacaa
gacccaaagtgagggatcaagaagggagaatgaactattactggacactagtagaaccgggagacaaaataacattcgaagcaactggaaatctggtggt
accgagatatgcattcacaatggaaagagatgctggatctggtattatcatttcagatacaccagtccacgattgcaatacaacttgtcagacacccgag
ggtgctataaacaccagcctcccatttcagaatgtacatccgattacaattgggaaatgtccaaagtatgtaaaaagcacaaaattgagactggccacag
gattgaggaatgtcccgtctattcaatctagaggcctattcggggccattgctggcttcattgaaggggggtggacagggatggtagatggatggtacgg
ttatcaccatcaaaatgagcaggggtcaggatatgcagccgatctgaagagcacacaaaatgccattgataagattactaacaaagtaaattctgttatt
gaaaagatgaatacacagttcacagcagtgggtaaagagttcaaccaccttgaaaaaagaatagagaatctaaataaaaaagttgatgatggtttcctgg
acatttggacttacaatgccgaactgttggttctactggaaaacgaaagaactttggactatcacgattcaaatgtgaagaacttgtatgaaaaagtaag
aaaccagttaaaaaacaatgccaaggaaattggaaacggctgctttgaattttaccacaaatgcgacaacacatgcatggaaagtgtcaagaatgggact
tatgactacccaaaatactcagaggaagcaaaattaaacagagaaaaaatagatggagtaaagctggaatcaacaaggatctaccagattttggcgatct
attcaactgttgccagttcattggtactggtagtctccctgggggcaatcagcttctggatgtgctctaatgggtctctacagtgtagaatatgtatt
>A/Michigan/50/2015                         
atgaaggcaatactagtagttctgctatatacatttacaaccgcaaatgcagacacattatgtataggttatcatgcgaacaattcaacagacactgtag
acacagtactagaaaagaatgtaacagtaacacactctgttaaccttctggaagacaagcataacggaaaactatgcaaactaagaggggtagccccatt
gcatttgggtaaatgtaacattgctggctggatcctgggaaatccagagtgtgaatcactctccacagcaagttcatggtcctacattgtggaaacatct
aattcagacaatggaacgtgttacccaggagatttcatcaattatgaggagctaagagagcaattgagctcagtgtcatcatttgaaaggtttgagatat
tccccaagacaagttcatggcccaatcatgactcgaacaaaggtgtaacggcagcatgtcctcacgctggagcaaaaagcttctacaaaaacttgatatg
gctagttaaaaaaggaaattcatacccaaagcttaaccaatcctacattaatgataaagggaaagaagtcctcgtgctgtggggcattcaccatccatct
actactgctgaccaacaaagtctctatcagaatgcagatgcatatgtttttgtggggacatcaagatacagcaagaagttcaagccggaaatagcaacaa
gacccaaagtgagggatcaagaagggagaatgaactattactggacactagtagagccgggagacaaaataacattcgaagcaactggaaatctagtggt
accgagatatgcattcacaatggaaagaaatgctggatctggtattatcatttcagatacaccagtccacgattgcaatacaacttgtcagacacccgag
ggtgctataaacaccagcctcccatttcagaatatacatccgatcacaattggaaaatgtccaaagtatgtaaaaagcacaaaattgagactggccacag
gattgaggaatgttccgtctattcaatctagaggcctattcggggccattgccggcttcattgaaggggggtggacagggatggtagatggatggtacgg
ttatcaccatcaaaatgagcaggggtcaggatatgcagccgacctgaagagcacacaaaatgccattgacaagattactaacaaagtaaattctgttatt
gaaaagatgaatacacagttcacagcagtgggtaaagagttcaaccacctggaaaaaagaatagagaatctaaataaaaaagttgatgatggtttcctgg
acatttggacttacaatgccgaactgttggttctattggaaaatgaaagaactttggactatcacgattcaaatgtgaagaacttgtatgaaaaagtaag
aaaccagttaaaaaacaatgccaaggaaattggaaacggctgctttgaattttaccacaaatgcgataacacgtgcatggaaagtgtcaaaaatgggact
tatgactacccaaaatactcagaggaagcaaaattaaacagagaaaaaatagatggggtaaagctggaatcaacaaggatttaccagattttggcgatct
attcaactgtcgccagttcattggtactggtagtctccctgggggcaatcagcttctggatgtgctctaatgggtctctacagtgtagaatatgtatt
>A/Czech_Republic/103/2016                  
atgaaggcaatactagtagttctgctatatacatttacaaccgcaaatgcagacacattatgtataggttatcatgcgaacaattcaacagacactgtag
acacagtactagaaaagaatgtaacagtaacacactctgttaaccttctggaagacaagcataacggaaaactatgcaaactaagaggggtagccccatt
gcatttgggtaaatgtaacattgctggctggatcctgggaaatccagagtgtgaatcactctccacagcaagttcatggtcctacattgtggaaacatct
aattcagacaatggaacgtgttacccaggagatttcatcaattatgaggagctaagagagcaattgagctcagtgtcatcatttgaaaggtttgagatat
tccccaagacaagttcatggcccaatcatgactcgaacaaaggtgtaacggcagcatgtcctcacgctggagcaaaaagcttctacaaaaacttgatatg
gctagttaaaaaaggaaattcatacccaaagctcaaccaatcctacattaatgataaagggaaagaagtcctcgtgctgtggggcattcaccatccatct
actactgctgaccaacaaagtctctatcagaatgcagatgcatatgtttttgtggggacatcaagatacagcaagaagttcaaaccggaaatagcaacaa
gacccaaagtgagggatcaagaagggagaatgaactattactggacactagtagagccgggagacaaaataacattcgaagcaactggaaatctagtggt
accgagatatgcattcacaatggaaagaaatgctggatctggtattatcatttcagatacaccagtccacgattgcaatacaacttgtcagacacccgag
ggtgctataaacaccagcctcccatttcagaatatacatccgatcacaattggaaaatgtccaaagtatgtaaaaagcacaaaattgagactggccacag
gattgaggaatgtcccgtctattcaatctagaggcctattcggggccattgccggcttcattgaaggggggtggacagggatggtagatggatggtacgg
ttatcaccatcaaaatgagcaggggtcaggatatgcagccgacctgaagagcacacaaaatgccattgacaagattactaacaaagtaaattctgttatt
gaaaagatgaatacacagttcacagcagtgggtaaagagttcaaccacctggaaaaaagaatagagaatctaaataaaaaagttgatgatggtttcctgg
acatttggacttacaatgccgaactgttggttctattggaaaatgaaagaactttggactatcacgattcaaatgtgaagaacttgtatgaaaaagtaag
aaaccagttaaaaaacaatgccaaggaaattggaaacggctgctttgaattttaccacaaatgcgataacacgtgcatggaaagtgtcaaaaatgggact
tatgactacccaaaatactcagaggaagcaaaattaaacagagaaaaaatagatggggtaaagctggaatcaacaaggatttaccagattttggcgatct
attcaactgtcgccagttcattggtactggtagtctccctgggggcaatcagcttctggatgtgctctaatgggtctctacagtgtagaatatgtatt
>A/Mauritius/I-3030/2019                    
atgaaggcaatactagtagttctgctgtatacatttacaaccgcaaatgcagacacattatgtataggttatcatgcgaacaattcaacagacactgtag
acacagtactagaaaagaatgtaacagtaacacactctgtcaatcttctggaagacaagcataacggaaaactatgcaaactaagaggggtagccccatt
gcatttgggtaaatgtaacattgctggctggatcctgggaaatccagagtgtgaatcactctccacagcaagatcatggtcctacattgtggaaacatct
aattcagacaatggaacgtgttacccaggagatttcatcaattatgaggagctaagagagcaattgagctcagtgtcatcatttgaaaggtttgaaatat
tccccaaggcaagttcatggcctaatcatgactcggacaaaggtgtaacggcagcatgtcctcacgctggagcaaaaagcttctacaaaaacttgatatg
gctggttaaaaaaggaaattcatacccaaagctcaaccaaacctacattaatgataaagggaaagaagtcctcgtgctgtggggcattcaccatccacct
actattgctgcccaagaaagtctctatcagaatgcagatgcatatgtttttgtggggacatcaagatacagcaagaagttcaagccggaaatagcaacaa
gacccaaagtgagggatcaagaagggagaatgaactattactggacactagtagaaccgggagacaaaataacattcgaagcaactggaaatctagtggt
accgagatatgcattcacaatggaaagagatgctggatctggtattatcatttcagatacaccagtccacgattgcaatacaacttgtcagacacccgag
ggtgctataaacaccagccttccatttcagaatgtacatccgattacaattgggaaatgtccaaagtatgtaaaaagcacaaaattgagactggccacag
gattgaggaatgtcccgtctattcaatctagaggcctattcggggccattgctggcttcattgaaggggggtggacagggatggtagatggatggtacgg
ttatcaccatcaaaatgagcaggggtcaggatatgcagccgatctgaagagcacacaaaatgccattgataagattactaacaaagtaaattcagttatt
gaaaagatgaatacacagttcacagcagtgggtaaagagttcaaccaccttgaaaaaagaatagagaatctaaataaaaaagttgatgatggtttcctgg
acatttggacttacaatgccgaactgttggttctactggaaaacgaaagaactttggactatcacgattcaaatgtgaagaacttgtatgaaaaagtaag
aaaccagttaaaaaacaatgccaaggaaattggaaacggctgctttgaattttaccacaaatgcgacaacacatgcatggaaagtgtcaagaatgggact
tatgactacccaaaatactcagaggaagcaaaattaaacagagaaaaaatagatggagtaaagctggaatcaacaaggatctaccagattttggcgatct
attcaactgttgccagttcattggtactggtagtctccctgggggcaatcagcttctggatgtgctctaatgggtctctacagtgtagaatatgtatt
>A/Victoria/16/2020                         
atgaaggcaatactagtagttctgctgtatacatttacaaccgcaaatgcagacacattatgtataggttatcatgcgaacaattcaacagacactgtag
acacagtactagaaaagaatgtaacagtaacacactctgtaaatcttctggaagacaagcataacggaaaactatgcaaactaagaggggtagccccatt
gcatttgggtaaatgtaacattgctggctggatcctgggaaatccagagtgtgaatcactctccacagcaagatcatggtcctacattgtggaaacatct
aattcagacaatggaacgtgttacccaggagatttcatcaattatgaggagctaagagagcaattgagctcagtgtcatcatttgaaaggtttgaaatat
tccccaaggcaagttcatggcctaatcatgactcggacaaaggtgtaacggcagcatgtcctcacgctggagcaaaaagcttctacaaaaacttgatatg
gctggttaaaaaaggaaattcatacccaaagctcaaccaaacctacattaatgataaagggaaagaagtcctcgtgctgtggggcattcaccatccacct
actattgctgcccaagaaagtctctatcagaatgcagatgcatatgtttttgtggggacatcaagatacagcaagaagttcaagccggaaatagcaacaa
gacccaaagtgagggatcaagaagggagaatgaactattactggacactagtagaaccgggagacaaaataacattcgaagcaactggaaatctagtggt
accgagatatgcattcacaatggaaagagatgctggatctggtattatcatttcagatacaccagtccacgattgcaatacaacttgtcagacacccgag
ggtgctataaacaccagccttccatttcagaatgtacatccgattacaattgggaaatgtccaaagtatgtaaaaagcacaaaattgagactggccacag
gattgaggaatgtcccgtctattcaatctagaggcctattcggggccattgctggcttcattgaaggggggtggacagggatggtagatggatggtacgg
ttatcaccatcaaaatgagcaggggtcaggatatgcagccgatctgaagagcacacaaaatgccattgataagattactaacaaagtaaattcagttatt
gaaaagatgaatacacagttcacagcagtgggtaaagagttcaaccaccttgaaaaaagaatagagaatctaaataaaaaagttgatgatggtttcctgg
acatttggacttacaatgccgaactgttggttctactggaaaacgaaagaactttggactatcacgattcaaatgtgaagaacttgtatgaaaaagtaag
aaaccagttaaaaaacaatgccaaggaagttggaaacggctgctttgaattttaccacaaatgcgacaacacatgcatggaaagtgtcaagaatgggact
tatgactacccaaaatactcagaggaagcaaaattaaacagagaaaaaatagatggagtaaagctggaatcaacaaggatctaccagattttggcgatct
attcaactgttgccagttcattggtactggtagtctccctgggggcaatcagcttctggatgtgctctaatgggtctctacagtgtagaatatgtatt
>A/Luxembourg/LNS3359789/2020               
atgaaggcaatactagtagttctgctgtatacatttacaaccgcaaatgcagacacattatgtataggttatcatgcgaacaattcaacagacactgtag
acacagtactagaaaagaatgtaacagtaacacactctgtcaatcttctggaagacaagcataacggaaaactatgcaaactaagaggggtagccccatt
gcatttgggtaaatgtaacattgctggctggatcctgggaaatccagagtgtgaatcactctccacagcaagatcatggtcctacattgtggaaacatct
aattcagacaatggaacgtgttacccaggagatttcatcaattatgaggagctaagagagcaattgagctcagtgtcatcatttgaaaggtttgaaatat
tccccaaggcaagttcatggcctaatcatgactcggacaaaggtgtaacggcagcatgtcctcacgctggagcaaaaagcttctacaaaaacttgatatg
gctggttaaaaaaggaaattcatacccaaagctcaaccaaacctacattaatgataaagggaaagaagtcctcgtgctgtggggcattcaccatccacct
actattgctgcccaagaaagtctctatcagaatgcagatgcatatgtttttgtggggacatcaagatacagcaagaagttcaagccggaaatagcaacaa
gacccaaagtgagggatcaagaagggagaatgaactattactggacactagtagaaccgggagacaaaataacattcgaagcaactggaaatctagtggt
accgagatatgcattcacaatggaaagagatgctggatctggtattatcatttcagatacaccagtccacgattgcaatacaacttgtcagacacccgag
ggttctataaacaccagccttccatttcagaatgtacatccgattacaattgggaaatgtccaaagtatgtaaaaagcacaaaattgagactggccacag
gattgaggaatgtcccgtctattcaatctagaggcctattcggggccattgctggcttcattgaaggggggtggacagggatggtagatggatggtacgg
ttatcaccatcaaaatgagcaggggtcaggatatgcagccgatctgaagagcacacaaaatgccattgataagattactaacaaagtaaattcagttatt
gaaaagatgaatacacagttcacagcagtgggtaaagagttcaaccaccttgaaaaaagaatagagaatctaaataaaaaagttgatgatggtttcctgg
acatttggacttacaatgccgaactgttggttctactggaaaacgaaagaactttggactatcacgattcaaatgtgaagaacttgtatgaaaaagtaag
aaaccagttaaaaaacaatgccaaggaagttggaaacggctgctttgaattttaccacaaatgcgacaacacatgcatggaaagtgtcaagaatgggact
tatgactacccaaaatactcagaggaagcaaaattaaacagagaaaaaatagatggagtaaagctggaatcaacaaggatctaccagattttggcgatct
attcaactgttgccagttcattggtactggtagtctccctgggggcaatcagcttctggatgtgctctaatgggtctctacagtgtagaatatgtatt
>A/Hawaii/70/2019                           
atgaaggcaatactagtagttctgctgtatacatttacaaccgcaaatgcagacacattatgtataggttatcatgcgaacaattcaacagacactgtag
acacagtactagaaaagaatgtaacagtaacacactctgtcaatcttctggaagacaagcataacggaaaactatgcaaactaagaggggtagccccatt
gcatttgggtaaatgtaacattgctggctggatcctgggaaatccagagtgtgaatcactctccacagcaagatcatggtcctacattgtggaaacatct
aattcagacaatggaacgtgttacccaggagatttcatcaattatgaggagctaagagagcaattgagctcagtgtcatcatttgaaaggtttgaaatat
tccccaagacaagttcatggcctaatcatgactcggacaaaggtgtaacggcagcatgtcctcacgctggagcaaaaagcttctacaaaaacttgatatg
gctggttaaaaaaggaaattcatacccaaagctcaaccaaacctacattaatgataaagggaaagaagtcctcgtgctgtggggcattcaccatccacct
actattgctgcccaagaaagtctctatcagaatgcagatgcatatgtttttgtggggacatcaagatacagcaagaagttcaagccggaaatagcaacaa
gacccaaagtgagggatcaagaagggagaatgaactattactggacactagtagaaccgggagacaaaataacattcgaagcaactggaaatctagtggt
accgagatatgcattcacaatggaaagagatgctggatctggtattatcatttcagatacaccagtccacgattgcaatacaacttgtcagacacccgag
ggtgctataaacaccagccttccatttcagaatgtacatccgattacaattgggaaatgtccaaagtatgtaaaaagcacaaaattgagactggccacag
gattgaggaatgttccgtctattcaatctagaggcctattcggggccattgctggcttcattgaaggggggtggacagggatggtagatggatggtacgg
ttatcaccatcaaaatgagcaggggtcaggatatgcagccgatctgaagagcacacaaaatgccattgataagattactaacaaagtaaattctgttatt
gaaaagatgaatacacagttcacagcagtgggtaaagagttcaaccaccttgaaaaaagaatagagaatctaaataaaaaagttgatgatggtttcctgg
acatttggacttacaatgccgaactgttggttctactggaaaacgaaagaactttggactatcacgattcaaatgtgaagaacttgtatgaaaaagtaag
aaaccagttaaaaaacaatgccaaggaaattggaaacggctgctttgaattttaccacaaatgcgacaacacatgcatggaaagtgtcaagaatgggact
tatgactacccaaaatactcagaggaagcaaaattaaacagagaaaaaatagatggagtaaagctggaatcaacaaggatctaccagattttggcgatct
attcaactgttgccagttcgttggtactggtagtctccctgggggcaatcagcttctggatgtgctctaatgggtctctacagtgtagaatatgtatt
>A/Berlin/47/2020                           
atgaaggcaatactagtagttctgctgtatacatttacaaccgcaaatgcagacacattatgtataggttatcatgcgaacaattcaacagacactgtag
acacagtactagaaaagaatgtaacagtaacacactctgtcaatcttctggaagacaagcataacggaaaactatgcaaactaagaggggtagccccatt
gcatttgggtaaatgtaacattgctggctggatcctgggaaatccagagtgtgaatcactctccacagcaagatcatggtcctacattgtggaaacatct
aattcagacaatggaacgtgttacccaggagatttcatcaattatgaggagctaagagagcaattgagctcagtgtcatcatttgaaaggtttgaaatat
tccccaagacaagttcatggcctaatcatgactcggacaaaggtgtaacggcagcatgtcctcacgctggagcaaaaagcttctacaaaaacttgatatg
gctggttaaaaaaggaaattcatacccaaagctcaaccaaacctacattaatgataaagggaaagaagtcctcgtgctgtggggcattcaccatccacct
actattgctgaccaacaaagcctctatcagaatgcagatgcatatgtttttgtggggacatcaagatacagcaagaagttcaagccggaaatagcaacaa
gacccaaagtgagggatcaagaagggagaatgaactattactggacactagtagaaccgggagacaaaataacattcgaagcaactggaaatctagtggt
accgagatatgcattcacaatggaaagagatgctggatctggtattatcatttcagatacaccagtccacgattgcaatacaacttgtcagacacccgag
ggtgctataaacaccagcctcccatttcagaatgtacatccgatcacaattgggaaatgtccaaagtacgtaaaaagcacaaaattgagactggccacag
gattgaggaatgtcccgtctattcaatctagaggcctattcggggccattgctggcttcattgaaggggggtggacagggatggtagatggatggtacgg
ttatcaccatcaaaatgagcaggggtcaggatatgcagccgatctgaagagcacacaaaatgccattgataagattactaacaaagtaaattctgttatt
gaaaagatgaatacacagttcacagcagtgggtaaagagttcaaccaccttgaaaaaagaatagagaatctaaataaaaaagttgatgatggtttcctgg
acatttggacttacaatgccgaactgttggttctactggaaaacgaaagaactttggactatcacgattcaaatgtgaagaacttgtatgaaaaagtaag
aaaccagttaaaaaacaatgccaaggaaattggaaacggctgctttgaattttaccacaaatgcgacaacacatgcatggaaagtgtcaagaatgggact
tatgactacccaaaatactcagaggaagcaaaattaaacagagaaaaaatagatggagtaaagctggaatcaacaaggatctaccagattttggcgatct
attcaactgctgccagttcattggtactggtagtctccctgggggcaatcagcttctggatgtgctctaatgggtctttacagtgtagaatatgtatt
>A/South_Africa/3632/2020                   
atgaaggcaatactagtagttctgctgtatacatttacaaccgcaaatgcagacacattatgtataggttatcatgcgaacaattcaacagacactgtag
acacagtactagaaaagaatgtaacagtaacacactctgtcaatcttctggaagacaagcataacggaaaactatgcaaactaagaggggtagccccatt
gcatttgggtaaatgtaacattgctggctggatcctgggaaatccagagtgtgaatcactctccacagcaaggtcatggtcctacattgtggaaacatct
aattcagacaatggaacgtgttacccaggagatttcatcaattatgaggagctaagagagcaattgagctcagtgtcatcatttgaaaggtttgaaatat
tccccaagacaagttcatggcctaatcatgactcggacaaaggtgtaacggcagcatgtcctcacgctggagcaaaaagcttctacaaaaacttgatatg
gctggttaaaaaaggaaattcatacccaaagctcaaccaaacctacattaatgataaagggaaagaagtcctcgtgctgtggggcattcaccatccacct
actattgctgcccaagaaagtctctatcagaatgcagatgcatatgtttttgtggggacatcaagatacagcaagaagttcaagccggaaatagcaacaa
gacccaaagtgagggatcaagaagggagaatgaactattactggacactagtagaaccgggagacaaaataacattcgaagcaactggaaatctagtggt
accgagatatgcattcacaatggaaagagatgctggatctggtattatcatttcagatacaccagtccacgattgcaatacaacttgtcagacacccgag
ggtgctataaacaccagcctcccatttcagaatgtacatccgattacaattgggaaatgtccaaagtatgtaaaaagcacaaaattgagactggccacag
gattgaggaatgtcccgtctattcaatctagaggcctattcggggccattgctggcttcattgaaggggggtggacagggatggtagatggatggtacgg
ttatcaccatcaaaatgagcaggggtcaggatatgcagccgatctgaagagcacacaaaatgccattgataagattactaacaaagtaaattctgttatt
gaaaagatgaatacacagttcacagcagtgggtaaagagttcaaccaccttgaaaaaagaatagagaatctaaataaaaaagttgatgatggtttcctgg
acatttggacttacaatgccgaactgttggttctactggaaaacgaaagaactttggactatcacgattcaaatgtgaagaacttgtatgaaaaagtaag
aaaccagttaaaaaacaatgccaaggaaattggaaacggctgctttgaattttaccacaaatgcgacaacacatgcatggaaagtgtcaagaatgggact
tatgactacccaaaatactcagaggaagcaaaattaaacagagaaaaaatagatggagtaaagctggaatcaacaaggatctaccagattttggcgatct
attcaactgttgccagttcattggtactggtagtctccctgggggcaatcagcttctggatgtgctctaatgggtctctacagtgtagaatatgtatt
>A/Paris/1540/2020                          
atgaaggcaatactagtagttctgctgtatacatttacaaccgcaaatgcagacacattatgtataggttatcatgcgaacaattcaacagacactgtag
acacagtactagaaaagaatgtaacagtaacacactctgtcaatcttctggaagacaagcataacggaaaactatgcaaactaagaggggtagccccatt
gcatttgggtaaatgtaacattgctggctggatcctgggaaatccagagtgtgaatcactctccacagcaaggtcatggtcctacattgtggaaacatct
aattcagacaatggaacgtgttacccaggagatttcatcaattatgaggagctaagagagcaattgagctcagtgtcatcatttgaaaggtttgaaatat
tccccaagacaagttcatggcctaatcatgactcggacaaaggtgtgacggcagcatgtcctcacgctggagcaaaaagcttctacaaaaacttgatatg
gctggttaaaaaaggaaattcatacccaaagctcaaccaaacctacattaatgataaagggaaagaagtcctcgtgctgtggggcattcaccatccacct
actattgctgcccaagaaagtctctatcagaatgcagatgcatatgtttttgtggggacatcaagatacagcaagaagttcaagccggaaatagcaacaa
gacccaaagtgagggatcaagaagggagaatgaactattactggacactagtagaaccgggagacaaaataacattcgaagcaactggaaatctagtggt
accgagatatgcattcacaatggaaagagatgctggatctggtattatcatttcagatacaccagtccacgattgcaatacaacttgtcagacacccgag
ggtgctataaacaccagcctcccatttcagaatgtacatccgattacaattgggaaatgtccaaagtatgtaaaaagcacaaaattgagactggccacag
gattgaggaatgtcccgtctattcaatctagaggcctattcggggccattgctggcttcattgaaggggggtggacagggatggtagatggatggtacgg
ttatcaccatcaaaatgagcaggggtcaggatatgcagccgatctgaagagcacacaaaatgccattgataagattactaacaaagtaaattctgttatt
gaaaagatgaatacacagttcacagcagtgggtaaagagttcaaccaccttgaaaaaagaatagagaatctaaataaaaaagttgatgatggtttcctgg
acatttggacttacaatgccgaactgttggttctactggaaaacgaaagaactttggactatcacgattcaaatgtgaagaacttgtatgaaaaagtaag
aaaccagttaaaaaacaatgccaaggaaattggaaacggctgctttgaattttaccacaaatgcgacaacacatgcatggaaagtgtcaagaatgggact
tatgactacccaaaatactcagaggaagcaaaattaaacagagaaaaaatagatggagtaaagctggaatcaacaaggatctaccagattttggcgatct
attcaactgttgccagttcattggtactggtagtctccctgggggcaatcagcttctggatgtgctctaatgggtctctacagtgtagaatatgtatt
>A/Slovenia/112/2020|E                      
atgaaggcaatactagtagttctgctgtatacatttacaaccgcaaatgcagacacattatgtataggttatcatgcgaacaattcaacagacactgtag
acacagtactagaaaagaatgtaacagtaacacactctgtcaatcttctggaagacaagcataacggaaaactatgcaaactaagaggggtagccccatt
gcatttgggtaaatgtaacattgctggctggatcctgggaaatccagagtgtgaatcactctccacagcaaggtcatggtcctacattgtggaaacatct
aattcagacaatggaacgtgttacccaggagatttcatcaattatgaggagctaagagagcaattgagctcagtgtcatcatttgaaaggtttgaaatat
tccccaagacaagttcatggcctaatcatgactcggacaaaggtgtgacggcagcatgtcctcacgctggagcaaaaagcttctacaaaaacttgatatg
gctggttaaaaaaggaaattcatacccaaagctcaaccaaacctacattaatgataaagggaaagaagtcctcgtgctgtggggcattcaccatccacct
actattgctgcccaagaaagtctctatcagaatgcagatgcatatgtttttgtggggacatcaagatacagcaagaagttcaagccggaaatagcaacaa
gacccaaagtgagggatcaagaagggagaatgaactattactggacactagtagaaccgggagacaaaataacattcgaagcaactggaaatctagtggt
accgagatatgcattcacaatggaaagagatgctggatctggtattatcatttcagatacaccagtccacgattgcaatacaacttgtcagacacccgag
ggtgctataaacaccagcctcccatttcagaatgtacatccgattacaattgggaaatgtccaaagtatgtaaaaagcacaaaattgagactggccacag
gattgaggaatgtcccgtctattcaatctagaggcctattcggggccattgctggcttcattgaaggggggtggacagggatggtagatggatggtacgg
ttatcaccatcaaaatgagcaggggtcaggatatgcagccgatctgaagagcacacaaaatgccattgataagattactaacaaagtaaattctgttatt
gaaaagatgaatacacagttcacagcagtgggtaaagagttcaaccaccttgaaaaaagaatagagaatctaaataaaaaagttgatgatggtttcctgg
acatttggacttacaatgccgaactgttggttctactggaaaacgaaagaactttggactatcacgattcaaatgtgaagaacttgtatgaaaaagtaag
aaaccagttaaaaaacaatgccaaggaaattggaaacggctgctttgaattttaccacaaatgcgacaacacatgcatggaaagtgtcaagaatgggact
tatgactacccaaaatactcagaggaagcaaaattaaacagagaaaaaatagatggagtaaagctggaatcaacaaggatctaccagattttggcgatct
attcaactgttgccagttcattggtactggtagtctccctgggggcaatcagcttctggatgtgctctaatgggtctctacagtgtagaatatgtatt
>A/Saudi_Arabia/MWTT74/2019                 
atgaaggcaatactagtagttctgctgtatacatttacaaccgcaaatgcagacacattatgtataggttatcatgcgaacaattcaacagacactgtag
acacagtactagaaaagaatgtaacagtaacacactctgtcaatcttctggaagacaagcataacggaaaactatgcaaactaagaggggtagccccatt
gcatttgggtaaatgtaacattgctggctggattctgggaaatccagagtgtgaatcactctccacagcaagatcatggtcctacattgtggaaacatct
aattcagacaatggaacgtgttacccaggagatttcatcaattatgaggagctaagagagcaattgagctcagtgtcatcatttgaaaggtttgaaatat
tccccaagacaagttcatggcctaatcatgactcggacaaaggtgtaacggcagcatgtcctcacgctggagcaaaaagcttctacaaaaacttgatatg
gctggttaaaaaaggaaattcatacccaaagctcaaccaaacctacattaatgataaagggaaagaagtcctcgtgctgtggggcattcaccatccacct
actattgctgaccaacaaagcctctatcagaatgcagatgcatatgtttttgtggggacatcaagatacagcaagaagttcaagccggaaatagcaacaa
gacccaaagtgagggatcaagaagggagaatgaactattactggacactagtagaaccgggagacaaaataacattcgaagcaactggaaatctagtggt
accgagatatgcattcacaatggaaagagatgctggatctggtattatcatttcagatacaccagtccacgattgcaatacaacttgtcagacacccgag
ggtgctataaacaccagcctcccatttcagaatgtacatccgatcacaattgggaaatgtccaaagtacgtaaaaagcacaaaattgagactggccacag
gattgaggaatgtcccgtctattcaatctagaggcctattcggggccattgctggcttcattgaaggggggtggacagggatggtagatggatggtacgg
ttatcaccatcaaaatgagcaggggtcaggatatgcagccgatctgaagagcacacaaaatgccattgataagattactaacaaagtaaattctgttatt
gaaaagatgaatacacagttcacagcagtgggtaaagagttcaaccaccttgaaaaaagaatagagaatctaaataaaaaagttgatgatggtttcctgg
acatttggacttacaatgccgaactgttggttctactggaaaacgaaagaactttggactatcacgattcaaatgtgaagaacttgtatgaaaaagtaag
aaaccagttaaaaaacaatgccaaggaaattggaaacggctgctttgaattttaccacaaatgcgacaacacatgcatggaaagtgtcaagaatgggact
tatgactacccaaaatactcagaggaagcaaaattaaacagagaaaaaatagatggagtaaagctggaatcaacaaggatctaccagattttggcgatct
attcaactgctgccagttcattggtactggtagtctccctgggggcaatcagcttctggatgtgctctaatgggtctctacagtgtagaatatgtatt
>A/Castellon/02_1048_2020                   
atgaaggcaatactagtagttctgctgtatacatttacaaccgcaaatgcagacacattatgtataggttatcatgcgaacaattcaacagacactgtag
acacagtactagaaaagaatgtaacagtaacacactctgtcaatcttctggaagacaagcataacggaaaactatgcaaactaagaggggtagccccatt
gcatttgggtaaatgtaacattgctggctggatcctgggaaatccagagtgtgaatcactctccacagcaaggtcatggtcctacattgtggaaacatct
aattcagacaatggaacgtgttacccaggagatttcatcaattatgaggagctaagagagcaattgagctcagtgtcatcatttgaaaggtttgaaatat
tccccaagacaagttcatggcctaatcatgactcggacaaaggtgtaacggcagcatgtcctcacactggagcaaaaagcttctacaaaaacttgatatg
gctggttaaaaaaggaaattcatacccaaagctcaaccaaacctacattaatgataaagggaaagaagtcctcgtgctgtggggcattcaccatccacct
actattgctgcccaagaaagtctctatcagaatgcagatgcatatgtttttgtggggacatcaagatacagcaagaagttcaagccggaaatagcaacaa
gacccaaagtgagggatcaagaagggagaatgaactattactggacactagtagaaccgggagacaaaataacattcgaagcaactggaaatctagtggt
accgagatatgcattcacaatggaaagagatgctggatctggtattatcatttcagatacaccagtccacgattgcaatacaacttgtcagacacccgag
ggtgctataaacaccagcctcccatttcagaatgtacatccgattacaattgggaaatgtccaaagtatgtaaaaagcacaaaattgagactggccacag
gattgaggaatgtcccgtctattcaatctagaggcctattcggggccattgctggcttcattgaaggggggtggacagggatggtagatggatggtacgg
ttatcaccatcaaaatgagcaggggtcaggatatgcagccgatctgaagagcacacaaaatgccattgataagattactaacaaagtaaattctgttatt
gaaaagatgaatacacagttcacagcagtgggtaaagagttcaaccaccttgaaaaaagaatagagaatctaaataaaaaagttgatgatggtttcctgg
acatttggacttacaatgccgaactgttggttctactggaaaacgaaagaactttggactatcacgattcaaatgtgaagaacttgtatgaaaaagtaag
aaaccagttaaaaaacaatgccaaggaaattggaaacggctgctttgaattttaccacaaatgcgacaacacatgcatggaaagtgtcaagaatgggact
tatgactacccaaaatactcagaggaagcaaaattaaacagagaaaaaatagatggagtaaagctggaatcaacaaggatctaccagattttggcgatct
attcaactgttgccagttcattggtactggtagtctccctgggggcaatcagcttctggatgtgctctaatgggtctctacagtgtagaatatgtatt
>A/Nordrhein-Westfalen/59/2020              
atgaaggcaatactagtagttctgctgtatacatttacaaccgcaaatgcagacacattatgtataggttatcatgcgaacaattcaacagacactgtag
acacagtactagaaaagaatgtaacagtaacacactctgtcaatcttctggaagacaagcataacggaaaactatgcaaactaagaggggtagccccatt
gcatttgggtaaatgtaacattgctggctggattctgggaaatccagagtgtgaatcactctccacagcaagatcatggtcctacattgtggaaacatct
aattcagacaatggaacgtgttacccaggagatttcatcaattatgaggagctaagagagcaattgagctcagtgtcatcatttgaaaggtttgaaatat
tccccaagacaagttcatggcctaatcatgactcggacaaaggtgtaacggcagcatgtcctcacgctggagcaaaaagcttctacaaaaacttgatatg
gctggttaaaaaaggaaattcatacccaaagctcaaccaaacctacattaatgataaagggaaagaagtcctcgtgctgtggggcattcaccatccacct
actattgctgaccaacaaagcctctatcagaatgcagatgcatatgtttttgtggggacatcaagatacagcaagaagttcaagccggaaatagcaacaa
gacccaaagtgagggatcaagaagggagaatgaactattactggacactattagaaccaggagacaaaataacattcgaagcaactggaaatctagtggt
accgagatatgcattcacaatggaaagagatgctggatctggtattatcatttcagatacaccagtccacgattgcaatacaacttgtcagacacccgag
ggtgctataaacaccagcctcccatttcagaatgtacatccgatcacaattgggaaatgtccaaagtacgtaaaaagcacaaaattgagactggccacag
gattgaggaatgtcccgtctattcaatctagaggcctattcggggccattgctggcttcattgaaggggggtggacagggatggtagatggatggtacgg
ttatcaccatcaaaatgagcaggggtcaggatatgcagccgatctgaagagcacacaaaatgccattgataagattactaacaaagtaaattctgttatt
gaaaagatgaatacacagttcacagcagtgggtaaagagttcaaccaccttgaaaaaagaatagagaatctaaataaaaaagttgatgatggtttcctgg
acatttggacttacaatgccgaactgttggttctactggaaaacgaaagaactttggactatcacgattcaaatgtgaagaacttgtatgaaaaagtaag
aaaccagttaaaaaacaatgccaaggaaattggaaacggctgctttgaattttaccacaaatgcgacaacacatgcatggaaagtgtcaagaatgggact
tatgactacccaaaatactcagaggaagcaaaattaaacagagaaaaaatagatggagtaaagctggaatcaacaaggatctaccagattttggcgatct
attcaactgctgccagttcattggtactggtagtctccctgggggcaatcagcttctggatgtgctctaatgggtctctacagtgtagaatatgtatt
>A/Luxembourg/LNS2630998/2020               
atgaaggcaatactagtagttctgctgtatacatttacaaccgcaaatgcagacacattatgtataggttatcatgcgaacaattcaacagacactgtag
acacagtactagaaaagaatgtaacagtaacacactctgtcaatcttctggaagacaagcataacggaaaactatgcaaactaagaggggtagccccatt
gcatttgggtaaatgtaacattgctggctggatcctgggaaatccagagtgtgaatcactctccacagcaaggtcatggtcctacattgtggaaacatct
aattcagacaatggaacgtgttacccaggagatttcatcaattatgaggagctaagagagcaattgagctcagtgtcatcatttgaaaggtttgaaatat
tccccaagacaagttcatggcctaatcatgactcggacaaaggtgtaacggcagcatgtcctcacgctggagcaaaaagcttctacaaaaacttgatatg
gctggttaaaaaaggaaattcatacccaaagctcaaccaaacctacattaatgataaagggaaagaagtcctcgtgctgtggggcattcaccatccacct
actattgctgcccaagaaagtctctatcagaatgcagatgcatatgtttttgtggggacatcaagatacagcaagaagttcaagccggaaatagcaacaa
gacccaaagtgagggatcaagaagggagaatgaactattactggacactagtagaaccgggagacaaaataacattcgaagcaactggaaatctagtggt
accgagatatgcattcacaatggaaagagatgctggatctggtattatcatttcagatacaccagtccacgattgcaatacaacttgtcagacacccgag
ggtgctataaacaccagcctcccatttcagaatgtacatccgattacaattgggaaatgtccaaagtatgtaaaaagcacaaaattgagactggccacag
gattgaggaatgtcccgtctattcaatctagaggcctattcggggccattgctggcttcattgaaggggggtggacagggatggtagatggatggtacgg
ttatcaccatcaaaatgagcaggggtcaggatatgcagccgatctgaagagcacacaaaatgccattgataagattactaacaaagtaaattctgttatt
gaaaagatgaatacacagttcacagcagtgggtaaagagttcaaccaccttgaaaaaagaatagagaatctaaataaaaaagttgatgatggtttcctgg
acatttggacttacaatgccgaactgttggttctactggaaaacgaaagaactttggactatcacgattcaaatgtgaagaacttgtatgaaaaagtaag
aaaccagttaaaaaacaatgccaaggaaattggaaacggctgctttgaattttaccacaaatgcgacaacacatgcatggaaagtgtcaagaatgggact
tatgactacccaaaatactcagaggaagcaaaattaaacagagaaaaaatagatggagtaaagctggaatcaacaaggatctaccagattttggcgatct
attcaactgttgccagttcattggtactggtagtctccctgggggcaatcagcttctggatgtgctctaatgggtctctacagtgtagaatatgtatt
>A/Catalonia/NSVH101179415/2020             
atgaaggcaatactagtagttctgctgtatacatttacaaccgcaaatgcagacacattatgtataggttatcatgcgaacaattcaacagacactgtag
acacagtactagaaaagaatgtaacagtaacacactctgtcaatcttctggaagacaagcataacggaaaactatgcaaactaagaggggtagccccatt
gcatttgggtaaatgtaacattgctggctggatcctgggaaatccagagtgtgaatcactctccacagcaaggtcatggtcctacattgtggaaacatct
aattcagacaatggaacgtgttacccaggagatttcatcaattatgaggagctaagagagcaattgagctcagtgtcatcatttgaaaggtttgaaatat
tccccaagacaagttcatggcctaatcatgactcggacaaaggtgtaacggcagcatgtcctcacgctggagcaaaaagcttctacaaaaacttgatatg
gctggttaaaaaaggaaattcatacccaaagctcaaccaaacctacattaatgataaagggaaagaagtcctcgtgctgtggggcattcaccatccacct
actattgctgcccaagaaagtctctatcagaatgcagatgcatatgtttttgtggggacatcaagatacagcaagaagttcaagccggaaatagcaacaa
gacccaaagtgagggatcaagaagggagaatgaactattactggacactagtagaaccgggagacaaaataacattcgaagcaactggaaatctagtggt
accgagatatgcattcacaatggaaagagatgctggatctggtattatcatttcagatacaccagtccacgattgcaatacaacttgtcagacacccgag
ggtgctataaacaccagcctcccatttcagaatgtacatccgattacaattgggaaatgtccaaagtatgtaaaaagcacaaaattgagactggccacag
gattgaggaatgtcccgtctattcaatctagaggcctattcggggccattgctggcttcattgaaggggggtggacagggatggtagatggatggtacgg
ttatcaccatcaaaatgagcaggggtcaggatatgcagccgatctgaagagcacacaaaatgccattgataagattactaacaaagtaaattctgttatt
gaaaagatgaatacacagttcacagcagtgggtaaagagttcaaccaccttgaaaaaagaatagagaatctaaataaaaaagttgatgatggtttcctgg
acatttggacttacaatgccgaactgttggttctactggaaaacgaaagaactttggactatcacgattcaaatgtgaagaacttgtatgaaaaagtaag
aaaccagttaaaaaacaatgccaaggaaattggaaacggctgctttgaattttaccacaaatgcgacaacacatgcatggaaagtgtcaagaatgggact
tatgactacccaaaatactcagaggaagcaaaattaaacagagaaaaaatagatggagtaaagctggaatcaacaaggatctaccagattttggcgatct
attcaactgttgccagttcattggtactggtagtctccctgggggcaatcagcttctggatgtgctctaatgggtctctacagtgtagaatatgtatt
>A/Switzerland/4616/2020                    
atgaaggcaatactagtagttctgctgtatacatttacaaccgcaaatgcagacacattatgtataggttatcatgcgaacaattcaacagacactgtag
acacagtactagaaaagaatgtaacagtaacacactctgtcaatcttctggaagacaagcataacggaaaactatgcaaactaagaggggtagccccatt
gcatttgggtaaatgtaacattgctggctggatcctgggaaatccagagtgtgaatcactctccacagcaaggtcatggtcctacattgtggaaacatct
aattcagacaatggaacgtgttacccaggagatttcatcaattatgaggagctaagagagcaattgagctcagtgtcatcatttgaaaggtttgaaatat
tccccaagacaagttcatggcctaatcatgactcggacaaaggtgtaacggcagcatgtcctcacgctggagcaaaaagcttctacaaaaacttgatatg
gctggttaaaaaaggaaattcatacccaaagctcaaccaaacctacattaatgataaagggaaagaagtcctcgtgctgtggggcattcaccatccacct
actattgctgcccaagaaagtctctatcagaatgcagatgcatatgtttttgtggggacatcaagatacagcaagaagttcaagccggaaatagcaacaa
gacccaaagtgagggatcaagaagggagaatgaactattactggacactagtagaaccgggagacaaaataacattcgaagcaactggaaatctagtggt
accgagatatgcattcacaatggaaagagatgctggatctggtattatcatttcagatacaccagtccacgattgcaatacaacttgtcagacacccgag
ggtgctataaacaccagcctcccatttcagaatgtacatccgattacaattgggaaatgtccaaagtatgtaaaaagcacaaaattgagactggccacag
gattgaggaatgtcccgtctattcaatctagaggcctattcggggccattgctggcttcattgaaggggggtggacagggatggtagatggatggtacgg
ttatcaccatcaaaatgagcaggggtcaggatatgcagccgatctgaagagcacacaaaatgccattgataagattactaacaaagtaaattctgttatt
gaaaagatgaatacacagttcacagcagtgggtaaagagttcaaccaccttgaaaaaagaatagagaatctaaataaaaaagttgatgatggtttcctgg
acatttggacttacaatgccgaactgttggttctactggaaaacgaaagaactttggactatcacgattcaaatgtgaagaacttgtatgaaaaagtaag
aaaccagttaaaaaacaatgccaaggaaattggaaacggctgctttgaattttaccacaaatgcgacaacacatgcatggaaagtgtcaagaatgggact
tatgactacccaaaatactcagaggaagcaaaattaaacagagaaaaaatagatggagtaaagctggaatcaacaaggatctaccagattttggcgatct
attcaactgttgccagttcattggtactggtagtctccctgggggcaatcagcttctggatgtgctctaatgggtctctacagtgtagaatatgtatt
>A/Kentucky/11560/2020                      
atgaaggcaatactagtagttctgctgtatacatttacaaccgcaaatgcagacacattatgtataggttatcatgcgaacaattcaacagacactgtag
acacagtactagaaaagaatgtaacagtaacacactctgtcaatcttctggaagacaagcataacggaaaactatgcaaactaagaggggtagccccatt
gcatttgggtaaatgtaacattgctggctggatcctgggaaatccagagtgtgaatcactctccacagcaaggtcatggtcctacattgtggaaacatct
aattcagacaatggaacgtgttacccaggagatttcatcaattatgaggagctaagagagcaattgagctcagtgtcatcatttgaaaggtttgaaatat
tccccaagacaagttcatggcctaatcatgactcggacaaaggtgtaacggcagcatgtcctcacgctggagcaaaaagcttctacaaaaacttgatatg
gctggttaaaaaaggaaattcatacccaaagctcaaccaaacctacattaatgataaagggaaagaagtcctcgtgctgtggggcattcaccatccacct
actattgctgcccaagaaagtctctatcagaatgcagatgcatatgtttttgtggggacatcaagatacagcaagaagttcaagccggaaatagcaacaa
gacccaaagtgagggatcaagaagggagaatgaactattactggacactagtagaaccgggagacaaaataacattcgaagcaactggaaatctagtggt
accgagatatgcattcacaatggaaagagatgctggatctggtattatcatttcagatacaccagtccacgattgcaatacaacttgtcagacacccgag
ggtgctataaacaccagcctcccatttcagaatgtacatccgattacaattgggaaatgtccaaagtatgtaaaaagcacaaaattgagactggccacag
gattgaggaatgtcccgtctattcaatctagaggcctattcggggccattgctggcttcattgaaggggggtggacagggatggtagatggatggtacgg
ttatcaccatcaaaatgagcaggggtcaggatatgcagccgatctgaagagcacacaaaatgccattgataagattactaacaaagtaaattctgttatt
gaaaagatgaatacacagttcacagcagtgggtaaagagttcaaccaccttgaaaaaagaatagagaatctaaataaaaaagttgatgatggtttcctgg
acatttggacttacaatgccgaactgttggttctactggaaaacgaaagaactttggactatcacgattcaaatgtgaagaacttgtatgaaaaagtaag
aaaccagttaaaaaacaatgccaaggaaattggaaacggctgctttgaattttaccacaaatgcgacaacacatgcatggaaagtgtcaagaatgggact
tatgactacccaaaatactcagaggaagcaaaattaaacagagaaaaaatagatggagtaaagctggaatcaacaaggatctaccagattttggcgatct
attcaactgttgccagttcattggtactggtagtctccctgggggcaatcagcttctggatgtgctctaatgggtctctacagtgtagaatatgtatt
>A/Alaska/11467/2020                        
atgaaggcaatactagtagttctgctgtatacatttacaaccgcaaatgcagacacattatgtataggttatcatgcgaacaattcaacagacactgtag
acacagtactagaaaagaatgtaacagtaacacactctgtcaatcttctggaagacaagcataacggaaaactatgcaaactaagaggggtagccccatt
gcatttgggtaaatgtaacattgctggctggatcctgggaaatccagagtgtgaatcactctccacagcaaggtcatggtcctacattgtggaaacatct
aattcagacaatggaacgtgttacccaggagatttcatcaattatgaggagctaagagagcaattgagctcagtgtcatcatttgaaaggtttgaaatat
tccccaagacaagttcatggcctaatcatgactcggacaaaggtgtaacggcagcatgtcctcacgctggagcaaaaagcttctacaaaaacttgatatg
gctggttaaaaaaggaaattcatacccaaagctcaaccaaacctacattaatgataaagggaaagaagtcctcgtgctgtggggcattcaccatccacct
actattgctgcccaagaaagtctctatcagaatgcagatgcatatgtttttgtggggacatcaagatacagcaagaagttcaagccggaaatagcaacaa
gacccaaagtgagggatcaagaagggagaatgaactattactggacactagtagaaccgggagacaaaataacattcgaagcaactggaaatctagtggt
accgagatatgcattcacaatggaaagagatgctggatctggtattatcatttcagatacaccagtccacgattgcaatacaacttgtcagacacccgag
ggtgctataaacaccagcctcccatttcagaatgtacatccgattacaattgggaaatgtccaaagtatgtaaaaagcacaaaattgagactggccacag
gattgaggaatgtcccgtctattcaatctagaggcctattcggggccattgctggcttcattgaaggggggtggacagggatggtagatggatggtacgg
ttatcaccatcaaaatgagcaggggtcaggatatgcagccgatctgaagagcacacaaaatgccattgataagattactaacaaagtaaattctgttatt
gaaaagatgaatacacagttcacagcagtgggtaaagagttcaaccaccttgaaaaaagaatagagaatctaaataaaaaagttgatgatggtttcctgg
acatttggacttacaatgccgaactgttggttctactggaaaacgaaagaactttggactatcacgattcaaatgtgaagaacttgtatgaaaaagtaag
aaaccagttaaaaaacaatgccaaggaaattggaaacggctgctttgaattttaccacaaatgcgacaacacatgcatggaaagtgtcaagaatgggact
tatgactacccaaaatactcagaggaagcaaaattaaacagagaaaaaatagatggagtaaagctggaatcaacaaggatctaccagattttggcgatct
attcaactgttgccagttcattggtactggtagtctccctgggggcaatcagcttctggatgtgctctaatgggtctctacagtgtagaatatgtatt
>A/California/40/2020                       
atgaaggcaatactagtagttctgctgtatacatttacaaccgcaaatgcagacacattatgtataggttatcatgcgaacaattcaacagacactgtag
acacagtactagaaaagaatgtaacagtaacacactctgtcaatcttctggaagacaagcataacggaaaactatgcaaactaagaggggtagccccatt
gcatttgggtaaatgtaacattgctggctggatcctgggaaatccagagtgtgaatcactctccacagcaaggtcatggtcctacattgtggaaacatct
aattcagacaatggaacgtgttacccaggagatttcatcaattatgaggagctaagagagcaattgagctcagtgtcatcatttgaaaggtttgaaatat
tccccaagacaagttcatggcctaatcatgactcggacaaaggtgtaacggcagcatgtcctcacgctggagcaaaaagcttctacaaaaacttgatatg
gctggttaaaaaaggaaattcatacccaaagctcaaccaaacctacattaatgataaagggaaagaagtcctcgtgctgtggggcattcaccatccacct
actattgctgcccaagaaagtctctatcagaatgcagatgcatatgtttttgtggggacatcaagatacagcaagaagttcaagccggaaatagcaacaa
gacccaaagtgagggatcaagaagggagaatgaactattactggacactagtagaaccgggagacaaaataacattcgaagcaactggaaatctagtggt
accgagatatgcattcacaatggaaagagatgctggatctggtattatcatttcagatacaccagtccacgattgcaatacaacttgtcagacacccgag
ggtgctataaacaccagcctcccatttcagaatgtacatccgattacaattgggaaatgtccaaagtatgtaaaaagcacaaaattgagactggccacag
gattgaggaatgtcccgtctattcaatctagaggcctattcggggccattgctggcttcattgaaggggggtggacagggatggtagatggatggtacgg
ttatcaccatcaaaatgagcaggggtcaggatatgcagccgatctgaagagcacacaaaatgccattgataagattactaacaaagtaaattctgttatt
gaaaagatgaatacacagttcacagcagtgggtaaagagttcaaccaccttgaaaaaagaatagagaatctaaataaaaaagttgatgatggtttcctgg
acatttggacttacaatgccgaactgttggttctactggaaaacgaaagaactttggactatcacgattcaaatgtgaagaacttgtatgaaaaagtaag
aaaccagttaaaaaacaatgccaaggaaattggaaacggctgctttgaattttaccacaaatgcgacaacacatgcatggaaagtgtcaagaatgggact
tatgactacccaaaatactcagaggaagcaaaattaaacagagaaaaaatagatggagtaaagctggaatcaacaaggatctaccagattttggcgatct
attcaactgttgccagttcattggtactggtagtctccctgggggcaatcagcttctggatgtgctctaatgggtctctacagtgtagaatatgtatt
>A/Greece/47/2020                           
atgaaggcaatactagtagttctgctgtatacatttacaaccgcaaatgcagacacattatgtataggttatcatgcgaacaattcaacagacactgtag
acacagtactagaaaagaatgtaacagtaacacactctgtcaatcttctggaagacaagcataacggaaaactatgcaaactaagaggggtagccccatt
gcatttgggtaaatgtaacattgctggctggatcctgggaaatccagagtgtgaatcactctccacagcaaggtcatggtcctacattgtggaaacatct
aattcagacaatggaacgtgttacccaggagatttcatcaattatgaggagctaagagagcaattgagctcagtgtcatcatttgaaaggtttgaaatat
tccccaagacaagttcatggcctaatcatgactcggacaaaggtgtaacggcagcatgtcctcacgctggagcaaaaagcttctacaaaaacttgatatg
gctggttaaaaaaggaaattcatacccaaagctcaaccaaacctacattaatgataaagggaaagaagtcctcgtgctgtggggcattcaccatccacct
actattgctgcccaagaaagtctctatcagaatgcagatgcatatgtttttgtggggacatcaagatacagcaagaagttcaagccggaaatagcaacaa
gacccaaagtgagggatcaagaagggagaatgaactattactggacactagtagaaccgggagacaaaataacattcgaagcaactggaaatctagtggt
accgagatttgcattcacaatggaaagagatgctggatctggtattatcatttcagatacaccagtccacgattgcaatacaacttgtcagacacccgag
ggtgctataaacaccagcctcccatttcagaatgtacatccgattacaattgggaaatgtccaaagtatgtaaaaagcacaaaattgagactggccacag
gattgaggaatgtcccgtctattcaatctagaggcctattcggggccattgctggcttcattgaaggggggtggacagggatggtagatggatggtacgg
ttatcaccatcaaaatgagcaggggtcaggatatgcagccgatctgaagagcacacaaaatgccattgataagattactaacaaagtaaattctgttatt
gaaaagatgaatacacagttcacagcagtgggtaaagagttcaaccaccttgaaaaaagaatagagaatctaaataaaaaagttgatgatggtttcctgg
acatttggacttacaatgccgaactgttggttctactggaaaacgaaagaactttggactatcacgattcaaatgtgaagaacttgtatgaaaaagtaag
aaaccagttaaaaaacaatgccaaggaaattggaaacggctgctttgaattttaccacaaatgcgacaacacatgcatggaaagtgtcaagaatgggact
tatgactacccaaaatactcagaggaagcaaaattaaacagagaaaaaatagatggagtaaagctggaatcaacaaggatctaccagattttggcgatct
attcaactgttgccagttcattggtactggtagtctccctgggggcaatcagcttctggatgtgctctaatgggtctctacagtgtagaatatgtatt
>A/Paris/1447/2017                          
atgaaggcaatactagtagttctgctatatacatttacaaccgcaaatgcagacacattatgtataggttatcatgcgaacaattcaacagacactgtag
acacagtactagaaaagaatgtaacagtaacacactctgttaatcttctggaagacaagcataacggaaaactatgcaaactaagaggggtagccccatt
gcatttgggtaaatgtaacattgctggctggatcctgggaaatccagagtgtgaatcactctccacagcaagatcatggtcctacattgtggaaacatct
aattcagacaatggaacgtgttacccaggagatttcatcaattatgaggagctaagagagcaattgagttcagtgtcatcatttgaaaggtttgaaatat
tccccaagacaagttcatggcctaatcatgactcgaacaaaggtgtaacggcagcatgtcctcacgctggagcaaaaagcttctacaaaaacttgatatg
gctagttaaaaaaggaaattcatacccaaagctcaaccaaacctacattaatgataaagggaaagaagtcctcgtgctgtggggcattcaccatccatct
actactgctgaccaacaaagtctctatcagaatgcagatgcatatgtttttgtggggacatcaagatacagcaagaagttcaagccggaaatagcaacaa
gacccaaagtgagggatcaagaagggagaatgaactattactggacactagtagagccgggagacaaaataacattcgaagcaactggaaatctagtggt
accgagatatgcattcacaatggaaagaaatgctggatctggtattatcatttcagatacaccagtccacgattgcaatacaacttgtcagacacccgag
ggtgctataaacaccagcctcccattccagaatgtacatccgatcacaattgggaaatgtccaaagtatgtaaaaagcacaaaattgagactggccacag
gattgaggaatgtcccatctattcaatctagaggcctatttggggccattgcaggcttcattgaaggggggtggacagggatggtagatggatggtatgg
ttatcaccatcaaaatgagcagggttcaggatatgcagccgatctgaagagcacacaaaatgccattgataagattactaacaaagtaaattctgttatt
gaaaagatgaatacacagttcacagcagtgggtaaagagttcaaccaccttgaaaaaagaatagagaatctaaataaaaaagttgatgatggtttcctgg
acatttggacttacaatgccgaactgttggttctactggaaaatgaaagaactttggactatcacgattcaaatgtgaagaacttgtatgaaaaagtaag
aaaccagttaaaaaacaatgccaaggaaattggaaacggctgctttgaattttaccacaaatgcgataacacatgcatggaaagtgtcaagaatgggact
tatgactacccaaaatactcagaggaagcaaaattaaacagagaaaaaatagatggagtaaagctggaatcaacaaggatctaccagattttggcgatct
attcaactgtcgccagttcactggtactggtagtctccctgggggcaatcagcttctggatgtgctctaatgggtctctacagtgtagaatatgtatt
>A/Denmark/3256/2019                        
atgaaggcaatactagtagttctgctgtatacatttacaaccgcaaatgcagacacattatgtataggttatcatgcgaacaattcaacagacactgtag
acacagtactagaaaagaatgtaacagtaacacactctgtcaatcttctggaagacaagcataacggaaaactatgcaaactaagaggggtagccccatt
gcatttgggtaaatgtaacattgctggctggatcctgggaaatccagagtgtgaatcactctccacagcaaggtcatggtcctacattgtggaaacatct
aattcagacaatggaacgtgttacccaggagatttcatcaattatgaggagctaagagagcaattgagctcagtgtcatcatttgaaaggtttgaaatat
tccccaagacaagttcatggcctaatcatgactcggacaaaggtgtaacggcagcatgtcctcacgctggagcaaaaagcttctacaaaaacttgatatg
gctggttaaaaaaggaaattcatacccaaagctcaaccaaacctacattaatgataaagggaaagaagtcctcgtgctgtggggcattcaccatccacct
actattgctgcccaagaaagtctctatcagaatgcagatgcatatgtttttgtggggacatcaagatacagcaagaagttcaagccggaaatagcaacaa
gacccaaagtgagggatcaagaagggagaatgaactattactggacactagtagaaccgggagacaaaataacattcgaagcaactggaaatctagtggt
accgagatatgcattcacaatggaaagagatgctggatctggtattatcatttcagatacaccagtccacgattgcaatacaacttgtcagacacccgag
ggtgctataaacaccagcctcccatttcagaatgtacatccgattacaattgggaaatgtccaaagtatgtaaaaagcacaaaattgagactggccacag
gattgaggaatgtcccgtctattcaatctagaggcctattcggggccattgctggcttcattgaaggggggtggacagggatggtagatggatggtacgg
ttatcaccatcaaaatgagcaggggtcaggatatgcagccgatctgaagagcacacaaaatgccattgataagattactaacaaagtaaattctgttatt
gaaaagatgaatacacagttcacagcagtgggtaaagagttcaaccaccttgaaaaaagaatagagaatctaaataaaaaagttgatgatggtttcctgg
acatttggacttacaatgccgaactgttggttctactggaaaacgaaagaactttggactatcacgattcaaatgtgaagaacttgtatgaaaaagtaag
aaaccagttaaaaaacaatgccaaggaaattggaaacggctgctttgaattttaccacaaatgcgacaacacatgcatggaaagtgtcaagaatgggact
tatgactacccaaaatactcagaggaagcaaaattaaacagagaaaaaatagatggagtaaagctggaatcaacaaggatctaccagattttggcgatct
attcaactgttgccagttcattggtactggtagtctccctgggggcaatcagcttctggatgtgctctaatgggtctctacagtgtagaatatgtatt
>A/Montana/50/2016                          
atgaaggcaatactagtagttctgctatatacatttacaaccgcaaatgcagacacattatgtataggttatcatgcgaacaattcaacagacactgtag
acacagtactagaaaagaatgtaacagtaacacactctgttaatcttctggaagacaagcataacggaaaactatgcaaactaagaggggtagccccatt
gcatttgggtaaatgtaacattgctggctggatcctgggaaatccagagtgtgaatcactctccacagcaagttcatggtcctacattgtggaaacatct
aattcagacaatggaacgtgttacccaggagatttcatcaattatgaggagctaagagagcaattgagctcagtgtcatcgtttgaaaggtttgaaatat
tccccaagacaagttcatggcccaatcatgactcgaacaaaggtgtaacggcagcatgtcctcacgctggagcaaaaagcttctacaaaaacttgatatg
gctagttaaaaaaggaaattcatacccaaagctcaaccaatcctacgttaatgataaagggaaagaagtcctcgtgctgtggggcattcaccatccacct
actactgctgaccaacaaagtctctatcagaatgcagatgcatatgtttttgtggggacatcaaaatacagcaagaagttcaagccggaaatagcaacaa
gacccaaagtgagggatcaagaagggagaatgaactattactggacactagtagagccgggagacaaaataacattcgaagcaactggaaatctagtggt
accgagatatgcattcacaatggaaagaaatgctggatctggtattatcatttcagatacaccagtccacgattgcaatacaacttgtcagacacccgag
ggtgctataaacaccagcctcccatttcagaatatacatccgatcacaattgggaaatgtccaaagtatgtaaaaagcacaaaattgagactggccacag
gattgaggaatgtcccgtctattcaatctagaggcctattcggggccattgccggcttcattgaaggggggtggacagggatggtagatggatggtacgg
ttatcaccatcaaaatgagcaggggtcaggatatgcagccgacctgaagagcacacaaaatgccattgacaagattactaacaaagtaaattctgttatt
gaaaagatgaatacacagttcacagcagtgggtaaagagttcaaccacctggaaaaaagaatagagaatctaaataaaaaagttgatgatggtttcctgg
acatttggacttacaatgccgaactgttggttctattggaaaatgaaagaactttggactatcacgattcaaatgtgaagaacttgtatgaaaaagtaag
aaaccagttaaaaaacaatgccaaggaaattggaaacggctgctttgaattttaccacaaatgcgataacacgtgcatggaaagtgtcaaaaatgggact
tatgactacccaaaatactcagaggaagcaaaattaaacagagaaaaaatagatggggtaaagctggaatcaacaaggatctaccagattttggcgatct
attcaactgtcgccagttcattggtactggtagtctccctgggggcaatcagcttctggatgtgctctaatgggtctctacagtgtagaatatgtatt
>A/Florida/142/2019                         
atgaaggcaatactagtagttctgctgtatacatttacaaccgcaaatgcagacacattatgtataggttatcatgcgaacaattcaacagacactgtag
acacagtactagaaaagaatgtaacagtaacacactctgtcaatcttctggaagacaagcataacggaaaactatgcaaactaagaggggtagccccatt
gcatttgggtaaatgtaacattgctggctggatcctgggaaatccagagtgtgaatcactctccacagcaaggtcatggtcctacattgtggaaacatct
aattcagacaatggaacgtgttacccaggagatttcatcaattatgaggagctaagagagcaattgagctcagtgtcatcatttgaaaggtttgaaatat
tccccaagacaagttcatggcctaatcatgactcggacaaaggtgtaacggcagcatgtcctcacgctggagcaaaaagcttctacaaaaacttgatatg
gctggttaaaaaaggaaattcatacccaaagctcaaccaaacctacattaatgataaagggaaagaagtcctcgtgctgtggggcattcaccatccacct
actattgctgcccaagaaagtctctatcagaatgcagatgcatatgtttttgtggggacatcaagatacagcaagaagttcaagccggaaatagcaacaa
gacccaaagtgagggatcaagaagggagaatgaactattactggacactagtagaaccgggagacaaaataacattcgaagcaactggaaatctagtggt
accgagatatgcattcacaatggaaagagatgctggatctggtattatcatttcagatacaccagtccacgattgcaatacaacttgtcagacacccgag
ggtgctataaacaccagcctcccatttcagaatgtacatccgattacaattgggaaatgtccaaagtatgtaaaaagcacaaaattgagactggccacag
gattgaggaatgtcccgtctattcaatctagaggcctattcggggccattgctggcttcattgaaggggggtggacagggatggtagatggatggtacgg
ttatcaccatcaaaatgagcaggggtcaggatatgcagccgatctgaagagcacacaaaatgccattgataagattactaacaaagtaaattctgttatt
gaaaagatgaatacacagttcacagcagtgggtaaagagttcaaccaccttgaaaaaagaatagagaatctaaataaaaaagttgatgatggtttcctgg
acatttggacttacaatgccgagctgttggttctactggaaaacgaaagaactttggactatcacgattcaaatgtgaagaacttgtatgaaaaagtaag
aaaccagttaaaaaacaatgccaaggaaattggaaacggctgctttgaattttaccacaaatgcgacaacacatgcatggaaagtgtcaagaatgggact
tatgactacccaaaatactcagaggaagcaaaattaaacagagaaaaaatagatggagtaaagctggaatcaacaaggatctaccagattttggcgatct
attcaactgttgccagttcattggtactggtagtctccctgggggcaatcagcttctggatgtgctctaatgggtctctacagtgtagaatatgtatt
>A/Cameroon/7500/2019                       
atgaaggcaatactagtagttctgctgtatgcatttacaaccgcaaatgcagacacattatgtataggttatcatgcgaacaattcaacagacactgtag
acacagtactagaaaagaatgtaacagtaacacactctgttaatcttctggaagacaagcataacggaaaactatgcaaactaagaggggtagccccatt
gcatttgggtaaatgtaacattgctggctggatcctgggaaatccagagtgtgaatcactctccacagcaagatcatggtcctacattgtggaaacatct
aattcagacaatggaacgtgttacccaggagatttcatcaattatgaggagctaagagagcaattgagctcagtgtcatcatttgaaaggtttgaaatat
tccccaagacaagttcatggcctaatcatgactcgaacaaaggtgtaacggcagcatgtcctcacgctggagcaaaaagcttctacaaaaacttgatatg
gctggttaaaaaaggaaattcatacccaaagctcaaccaaacctacattaatgataaagggaaagaagtcctcgtgctgtggggcattcaccatccacct
actactgctgaccaacaaagtctctatcagaatgcagatgcatatgtttttgtggggacatcaagatacagcaagaagttcaagccggaaatagcaacaa
gacctaaagtgagggatcaagaagggagaatgaattattactggacactagtagacccgggagacaaaataacattcgaagcaactggaaatctagtggt
accaagatatgcattcacaatggaaagagatgctggatctggtattatcatttcagatacaccagtccacgattgcaatacaacttgtcagacacctgag
ggtgctataaacaccagcctcccatttcagaatgtacatccgatcacaattgggaaatgtccaaagtatgtaaaaagcacaaaattgagactggccacag
gattgaggaatgttccgtctattcaatctagaggcctattcggggccattgccggcttcattgaaggggggtggacaggtatggtagatggatggtacgg
ttatcaccatcaaaatgagcaggggtcaggatatgcagccgatctgaagagcacacaaaatgccattgataagattactaacaaagtaaattctgttatt
gaaaagatgaatacacagttcacagcagtgggtaaagagttcaaccaccttgaaaaaagaatagagaatctaaataaaaaagttgatgatggtttcctgg
acatttggacttacaatgccgaactgttggttctactggaaaacgaaagaactttggactatcacgattcaaatgtgaagaacttgtatgaaaaagtaag
aaaccagttgaaaaacaatgccaaggaaattggaaacggctgctttgaattttaccacaaatgcgacaacacatgcatggaaagtgtcaagaatgggact
tatgactacccaaaatactcagaggaagcaaaattaaacagagaaaaaatagatggagtaaagctggaatcaacaaggatctaccagattttggcgatct
attcaactgccgccagttcattggtactggtagtctccctgggggcaatcagcttctggatgtgctctaatgggtctttacagtgtagaatatgtatt
>A/Paris/2257/2019                          
atgaaggcaatactagtagttctgctgtatacatttacaaccgcaaacgcagacacattatgtataggttatcatgcgaacaattcaacagacactgtag
atacagtactagaaaagaatgtaacagtaacacactctgttaatcttctggaagacaagcataacggaaaactatgcaaactaagaggggtagccccatt
gcatctgggtaaatgcaacattgctggctggatcctgggaaatccagagtgtgactcactctccacagcaagatcatggtcctacattgtggaaacgtct
aattcagacaatggaacatgttacccaggagatttcatcaattatgaggagctaagagagcaattgagctcagtgtcatcatttgaaaggtttgaaatat
tccccaaggcaaattcatggcctaatcatgactcgaacaaaggtgtaacggcagcatgtcctcacgctggagcaaaaagcttctacaaaaacttgatatg
gctggttaaaaaaggaaattcatacccaaagatcaaccaaacctacattaatgataaagggaaagaagtcctcgtgctgtggggcattcaccatccacct
actactgctgaccaacaaagtctctatcagaatgcagatgcatatgtttttgtggggacatcaagatacagcaagaagttcaagccagaaatagcaacaa
gacccaaagtgagggatcaagaagggagaatgaactattactggacactagtagagccgggagacaaaataacattcgaagcaactggaaatctagtggt
accgagatatgcattcacaatggaaagaaatgctggatctggtattatcatttcagatacaccagtccacgactgcaatacaacttgtcagacccccgag
ggtgctataaacaccagtctcccatttcagaatgtacatccgatcacaattgggacatgtccaaagtatgtaaaaagcacaaaattgagactggccacag
gattgaggaatgtcccgtctattcaatctagaggcctattcggggccattgccggcttcattgaaggggggtggacagggatggtagatggatggtatgg
ttatcaccatcaaaatgaacaggggtcaggatatgcagccgatctgaagagcacacaaaatgccattgataagattactaacaaagtaaattctgttatt
gaaaagatgaatacacagttcacagcagtgggtaaagagttcaaccaccttgaaaaaagaatggaaaatctaaataaaaaagttgatgatggtttcctgg
acatttggacttacaatgccgaactgttggttctactggaaaatgaaagaactttggactatcacgattcaaatgtgaagaacttgtatgaaaaagtaag
aaaccagttaaaaaacaatgccaaagaaattggaaatggctgctttgaattttaccacaaatgcgataacacatgcatggaaagtgtcaagaatgggact
tatgactacccaaaatactcagaggaagcaaaactaagcagagaaaaaatagatggagtaaagctggactcaacaaggatctaccagattttggcgatct
attcaactgtcgccagttcattggtactggtagtctccctgggggcaatcagcttctggatgtgctctaatgggtctctacagtgtagaatatgtatt
>A/Norway/3118/2019                         
atgaaggcaatactagtagttctgctgtatacatttacaaccgcaaacgcagacacattatgtataggttatcatgcgaacaattcaacagacactgtag
atacagtactagaaaagaatgtaacagtaacacactctgttaatcttctggaagacaagcataacggaaaactatgcaaactaagaggggtagccccatt
gcatttgggtaaatgcaacattgctggctggatcctgggaaatccagagtgtgactcactctccacagcaagatcatggtcctacattgtggaaacgtct
aattcagacaatggaacatgttacccaggagatttcatcaattatgaggagctaagagagcaattgagctcagtgtcatcatttgaaaggtttgaaatat
tccccaaggcaaattcatggcctaatcatgactcgaacaaaggtgtaacggcagcatgtcctcacgctggagcaaaaagcttctacaaaaacttgatatg
gctggttaaaaaaggaaattcatacccaaagatcaaccaaacctacattaatgataaagggaaagaagtcctcgtgctgtggggcattcaccatccacct
actactgctgaccaacaaagtctctatcagaatgcagatgcatatgtttttgtggggacatcaagatacagcaagaagttcaagccagaaatagcaacaa
gacccaaagtgagggatcaagaagggagaatgaactattactggacactagtagagccgggagacaaaataacattcgaagcaactggaaatctagtggt
accgagatatgcattcacaatggaaagaaatgctggatctggtattatcatttcagatacaccagtccacgactgcaatacaacttgtcagacccccgag
ggtgctataaacaccagtctcccatttcagaatgtacatccgatcacaattgggacatgtccaaagtatgtaaaaagcacaaaattgagactggccacag
gattgaggaatgtcccgtctattcaatctagaggcctattcggggccattgccggcttcattgaaggggggtggacagggatggtagatggatggtatgg
ttatcaccatcaaaatgaacaggggtcaggatatgcagccgatctgaagagcacacaaaatgccattgataagattactaacaaagtaaattctgttatt
gaaaagatgaatacacagttcacagcagtgggtaaagagttcaaccaccttgaaaaaagaatggaaaatctaaataaaaaagttgatgatggtttcctgg
acatttggacttacaatgccgaactgttggttctactggaaaatgaaagaactttggactatcacgattcaaatgtgaagaacttgtatgaaaaagtaag
aaaccagttaaaaaacaatgccaaagaaattggaaatggctgctttgaattttaccacaaatgcgataacacatgcatggaaagtgtcaagaatgggact
tatgactacccaaaatactcagaggaagcaaaactaagcagagaaaaaatagatggagtaaagctggactcaacaaggatctaccagattttggcgatct
attcaactgtcgccagttcattggtactggtagtctccctgggggcaatcagcttctggatgtgctctaatgggtctctacagtgtagaatatgtatt
>A/Georgia/24/2019                          
atgaaggcaatactagtagttctgctgtatacatttacaaccgcaaatgcagacacattatgtataggttatcatgcgaacaattcaacagacactgtag
acacagtactagaaaagaatgtaacagtaacacactctgttaatcttctggaagacaagcataacggaaaactatgcaaactaagaggattagccccatt
gcatttgggtaaatgtaacattgctggctggatcctgggaaatccagagtgtgaatcactctccacagcaagatcatggtcctacattgtggagacatct
aattcagacaatggaacgtgttacccaggagatttcatcaattatgaggaactaagagagcaattgagctcagtgtcatcatttgaaaggtttgaaatat
tccccaaggcaagttcatggcctaatcatgactcgaacaaaggtgtaacggcagcatgtcctcacgctggagcaaaaagcttctacaaaaatttgatatg
gctggttaaaaaagggaattcatacccaaagctcaaccaaacctacattaatgataaagggaaagaagtcctcgtgctgtggggcattcaccatccacct
actactgctgaccaacaaagtctctatcagaatgcagatgcatatgtttttgtggggacatcaagatacagcaagaagttcaagccggaaatagcaacaa
gacccaaagtgagggatcaagaagggagaatgaactattactggacactagtagagccgggagacaaaataacattcgaagcaactggaaatctagtggt
accgagatatgcattcacaatggaaagaaatgctggatctggtattatcatttcagatacaccagtccatgattgcaatacaacttgtcagacacccgag
ggtgctataaacaccagcctcccatttcagaatgtacatccgatcacaattgggaaatgtccaaagtatgtaaaaagcacaaaattgagactggccacag
gattgaggaatgtcccgtctattcaatctagaggcctattcggggccattgccggcttcattgaaggggggtggacagggatggtagatggatggtacgg
ttatcaccatcaaaatgagcaggggtcaggatatgcagccgatctgaaaagcacacaaaatgccattgataagattactaacaaagtaaattctgttatt
gaaaaaatgaatacacagttcacagcagtgggtaaagagttcaaccaccttgaaaaaagaatagagaatctaaataaaaaagttgatgatggtttcctgg
acatttggacttacaatgccgaactgttggttctgctggaaaacgaaagaactttggactatcacgattcaaatgtgaagaatttgtatgaaaaggtaag
aaaccagttaaaaaacaatgccaaggaaattggaaacggctgctttgaattttaccacaaatgcgacaacacatgcatggaaagtgtcaagaatgggact
tatgactacccaaaatactcagaggaagcaaaattaaacagagaaaaaatagatggagtaaagctggaatcaacaaggatctaccagattttggcgatct
attcaactgtcgccagttcattggtactggtagtctccctgggggcaatcagcttctggatgtgctctaatgggtctctacagtgtagaatatgtatt
>A/Alaska/22/2019                           
atgaaggcaatactagtagttctgctgtatacatttacaaccgcaaatgcagacacattatgtataggttatcatgcgaacaattcaacagacactgtag
acacagtactagaaaagaatgtaacagtaacacactctgttaatcttctggaagacaagcataacggaaaactatgcaaactaagaggggtagccccatt
gcatttgggtaaatgtaacattgctggctggatcctgggaaatccagagtgtgaatcactctccacagcaagatcatggtcctacattgtggaaacatct
aattcagacaatggaacgtgttacccaggagacttcatcaattatgaggagctaagagagcaattgagctcagtgtcatcatttgaaaggtttgaaatat
tcccaaaagcaagttcatggcctaatcatgactcgaacaaaggtgtaacggcagcatgtcctcacgctggagcaaaaagcttctacaaaaacttgatatg
gctggttaaaaaaggaaattcatacccaaagctcaaccaaacctacattaatgataaagggaaagaagtcctcgtgctgtggggcattcaccatccacct
actactgctgaccaacaaagtctctatcagaatgcagatgcatatgtttttgtggggacatcaagatacagcaagaagttcaagccggaaatagcaacaa
gacccaaagtgagggatcaagaagggagaatgaactattactggacactagtagagccgggagacaaaataacattcgaagcaactggaaatctagtggt
accgagatatgcattcacaatggaaagaaatgctggatctggtattatcatttcagatacaccagtccacaattgcaatacaacttgtcagacacccgag
ggtgctataaacaccagcctcccatttcagaatgtacatccgatcacaattgggaaatgtccaaagtatgtaaaaagcacaaaattgagactggccacag
gattgaggaatgtcccgtctattcaatctagaggcctattcggggccattgccggcttcattgaaggggggtggacagggatggtagatggatggtacgg
ttatcaccatcaaaatgagcaggggtcaggatatgcagccgatctgaagagcacacaaaatgccattgataagattactaacaaagtaaattctgttatt
gaaaagatgaatacacagttcacagcagtgggtaaagagttcaaccaccttgaaaaaagaatagagaatctaaataaaaaagttgatgatggtttcctgg
acatttggacttacaatgccgaactgttggttctactggaaaatgaaagaactttggactatcacgattcaaatgtgaagaacttgtatgaaaaagtaag
aaaccagttaaaaaacaatgccaaggaaattggaaacggctgctttgaattttaccacaaatgcgataacacatgcatggaaagtgtcaagaatgggact
tatgactacccaaaatactcagaggaagcaaaattaaacagagaaaaaatagatggagtaaagctggaatcaacaaggatctaccagattttggcgatct
attcaactgtcgccagttcactggtactggtagtctccctgggggcaatcagcttctggatgtgctctaatgggtctctacagtgtagaatatgtatt
>A/Minnesota/34/2018                        
atgaaggcaatactagtagttctgctgtatacatttacaaccgcaaatgcagacacattatgtataggttatcatgcgaacaattcaacagacactgtag
acacagtactagaaaagaatgtaacagtaacacactctgttaatcttctggaagacaagcataacggaaaactatgcaaactaggaggggtagccccatt
gcatttgggtaaatgtaacattgctggctggatcctgggaaatccagagtgtgaatcactctccacagcaagatcatggtcctacattgtggaaacatct
aattcagacaatggaacgtgttacccaggagatttcatcaattatgaggagctaagagagcaactgagctcagtgtcatcatttgaaaggtttgaaatat
tccccaagacaagttcatggcctaatcatgactcgaacaaaggtgtaacggcagcatgtcctcacgctggagcaaaaagcttctacaaaaacttgatatg
gctggttaaaaaaggaaattcatacccaaagctcaaccaaacctacattaatgataaagggaaagaagtcctcgtgctgtggggcattcaccatccacct
actattgctgaccaacaaagtctctatcagaatgcagatgcatatgtttttgtggggacatcaagatacagcaagaagttcaagccggaaatagcaacaa
gacccaaagtgagggatcaagaagggagaatgaactattactggacactagtagagccgggagacaaaataacattcgaagcaactggaaatctagtggt
accgagatatgcattcacaatggaaagaaatgctggatctggtattatcatttcagatacgccagtccacgattgcaatacaacttgtcagacagccgag
ggtgctataaacaccagcctcccatttcagaatgtacatccggtcacaattgggaaatgtccaaagtatgtaaaaagcacaaaattgaggctggccacag
gattgaggaatgtcccgtctattcaatctagaggcctattcggggccattgccggcttcattgaaggggggtggacagggatggtagatggatggtacgg
ttatcaccatcaaaatgagcaggggtcaggatatgcagccgatctgaagagcacacaaaatgccattgacaagattactaacaaagtaaattctgttatt
gaaaagatgaacacacagttcacagcagtgggtaaagagttcaaccaccttgaaaaaagaatagagaatctaaataaaaaagttgatgatggtttcctgg
acatttggacttacaatgccgaactgttggttctactggaaaatgaaagaactttggactatcacgattcaaatgtgaagaacttgtatgaaaaagtaag
aaaccagttaaaaaacaatgccaaggaaattggaaacggctgctttgaattttaccacaaatgcgataacacatgcatggaaagtgtcaagaatgggact
tatgactacccaaaatactcagaggaagcaaaattaaacagagaaaaaatagatggagtaaagctggaatcaacaaggatctaccagattttggcgatct
attcaactgtcgccagttcattggtactggtagtctccctgggggcaatcagcttctggatgtgctctaatgggtctctacaatgtagaatatgtatt
>A/Moscow/229/2019                          
atgaaggcaatactagtagttctgctgtatacatttacaaccgcaaatgcagacacattatgtataggttatcatgcgaacaattcaacagacactgtag
acacagtactagaaaagaatgtaacagtaacacactctgtcaatcttctggaagacaagcataacggaaaactatgcaaactaagaggggtagccccatt
gcatttgggtaaatgtaacattgctggctggatcctgggaaatccagagtgtgaatcactctccacagcaagatcatggtcctacattgtggaaacatct
aattcagacaatggaacgtgttacccaggagatttcatcaattatgaggagctaagagagcaattgagctcagtgtcatcatttgaaaggtttgaaatat
tccccaagacaagttcatggcctaatcatgactcggacaaaggtgtaacggcagcatgtcctcacgctggagcaaaaagcttctacaaaaacttgatatg
gctggttaaaaaaggaaattcatacccaaagctcaaccaaacctacattaatgataaagggaaagaagtcctcgtgctgtggggcattcaccatccacct
actattgctgaccaacaaagcctctatcagaatgcagatgcatatgtttttgtggggacatcaagatacagcaagaagttcaagccggaaatagcaacaa
gacccaaagtgagggatcaagaagggagaatgaactattactggacactagtagaaccgggagacaaaataacattcgaagcaactggaaatctagtggt
accgagatatgcattcacaatggaaagagatgctggatctggtattatcatttcagatacaccagtccacgattgcaatacaacttgtcagacacccgag
ggtgctataaacaccagcctcccatttcagaatgtacatccgatcacaattgggaaatgtccaaagtacgtaaaaagcacaaaattgagactggccacag
gattgaggaatgtcccgtctattcaatctagaggcctattcggggccattgctggcttcattgaaggggggtggacagggatggtagatggatggtacgg
ttatcaccatcaaaatgagcaggggtcaggatatgcagccgatctgaagagcacacaaaatgccattgataagattactaacaaagtaaattctgttatt
gaaaagatgaatacacagttcacagcagtgggtaaagagttcaaccaccttgaaaaaagaatagagaatctaaataaaaaagttgatgatggtttcctgg
acatttggacttacaatgccgaactgttggttctactggaaaacgaaagaactttggactatcacgattcaaatgtgaagaacttgtatgaaaaagtaag
aaaccagttaaaaaacaatgccaaggaaattggaaacggctgctttgaattttaccacaaatgcgacaacacatgcatggaaagtgtcaagaatgggact
tatgactacccaaaatactcagaggaagcaaaattaaacagagaaaaaatagatggagtaaagctggaatcaacaaggatctaccagattttggcgatct
attcaactgctgccagttcattggtactggtagtctccctgggggcaatcagcttctggatgtgctctaatgggtctttacagtgtagaatatgtatt
>A/Nebraska/14/2019                         
atgaaggcaatactagtagttctgctgtatacatttacaaccgcaaatgcagacacattatgtataggttatcatgcgaacaattcaacagacactgtag
acacagtactagaaaagaatgtaacagtaacacactctgtcaatcttctggaagacaagcataacggaaaactatgcaaactaagaggggtagccccatt
gcatttgggtaaatgtaacattgctggctggatcctgggaaatccagagtgtgaatcactctccacagcaagatcatggtcctacattgtggaaacatct
aattcagacaatggaacgtgttacccaggagatttcatcaattatgaggagctaagagagcaattgagctcagtgtcatcatttgaaaggtttgaaatat
tccccaagacaagttcatggcctaatcatgactcggacaaaggtgtaacggcagcatgtcctcacgctggagcaaaaagcttctacaaaaacttgatatg
gctggttaaaaaaggaaattcatacccaaagctcaaccaaacctacattaatgataaagggaaagaagtcctcgtgctgtggggcattcaccatccacct
actattgctgcccaagaaagtctctatcagaatgcagatgcatatgtttttgtggggacatcaagatacagcaagaagttcaagccggaaatagcaacaa
gacccaaagtgagggatcaagaagggagaatgaactattactggacactagtagaaccgggagacaaaataacattcgaagcaactggaaatctagtggt
accgagatatgcattcacaatggaaagagatgctggatctggtattatcatttcagatacaccagtccacgattgcaatacaacttgtcagacacccgag
ggtgctataaacaccagccttccatttcagaatgtacatccgattacaattgggaaatgtccaaagtatgtaaaaagcacaaaattgagactggccacag
gattgaggaatgtcccgtctattcaatctagaggcctattcggggccattgctggcttcattgaaggggggtggacagggatggtagatggatggtacgg
ttatcaccatcaaaatgaacaggggtcaggatatgcagccgatctgaaaagcacacaaaatgccattgataagattactaacaaagtaaattctgttatt
gaaaagatgaatacacagttcacagcagtgggtaaagagttcaaccaccttgaaaaaagaatagagaatctaaataaaaaagttgatgatggtttcctgg
acatttggacttacaatgccgaactgttggttctactggaaaacgaaagaactttggactatcacgattcaaatgtgaagaacttgtatgaaaaagtaag
aaaccagttaaaaaacaatgccaaggaaattggaaacggctgctttgaattttaccacaaatgcgacaacacatgcatggaaagtgtcaagaatgggact
tatgactacccaaaatactcagaggaagcaaaattaaacagagaaaaaatagatggagtaaagctggaatcaacaagaatctaccagattttggcgatct
attcaactgttgccagttcattggtactggtagtctccctgggggcaatcagcttctggatgtgctctaatgggtctctacagtgtagaatatgtatt
>A/Phuket/444/2019                          
atgaaggcaatactagtagttctgctgtatacatttacaaccgcaaatgcagacacattatgtataggttatcatgcgaacaattcaacagacactgtag
acacagtactagaaaagaatgtaacagtaacacactctgtcaatcttctggaagacaagcataacggaaaactatgcaaactaagaggggtatccccatt
gcatttgggtaaatgtaacattgctggctggatcctgggaaatccagagtgtgaatcactctccacagcaagatcatggtcctacattgtggaaacatct
aattcagacaatggaacgtgttacccaggagatttcatcaattatgaggagctaagagagcaattgagctcagtgtcatcatttgaaaggtttgaaatat
tccccaagacaagttcatggcctaatcatgactcggacaaaggtgtaacggcagcatgtcctcacgctggagcaaaaagcttctacaaaaacttgatatg
gctggttaaaaaaggaaattcatacccaaagctcaaccaaacctacattaatgataaagggaaagaagtcctcgtgctgtggggcattcaccatccacct
actattgctgcccaagaaagtctctatcagaatgcagatgcatatgtttttgtggggacatcaagatacagcaagaagttcaagccggaaatagcaacaa
gacccaaagtgagggatcaagaagggagaatgaactattactggacactagtagaaccgggagacaaaataacattcgaagcaactggaaatctagtggt
accgagatatgcattcacaatggaaagagatgctggatctggtattgtcatttcagatacaccagtccacgattgcaatacaacttgtcagacacccgag
ggtgctataaacaccagccttccatttcagaatgtacatccgattacaattgggaaatgtccaaagtatgtaaaaagcacaaaattgagactggccacag
gattgaggaatgtcccgtctattcaatctagaggcctattcggggccattgctggcttcattgaaggggggtggacagggatggtagatggatggtacgg
ttatcaccatcaaaatgagcaggggtcaggatatgcagccgatctgaagagcacacaaaatgccattgataagattactaacaaagtaaattctgttatt
gaaaagatgaatacacagttcacagcagtgggtaaagagttcaaccaccttgaaaaaagaatagagaatctaaataaaaaagttgatgatggtttcctgg
acatttggacttacaatgccgaactgttggttctactggaaaacgaaagaactttggactatcacgattcaaatgtgaagaacttgtatgaaaaagtaag
aaaccagttaaaaaacaatgccaaggaaattggaaacggctgctttgaattttaccacaaatgcgacaacacatgcatggaaagtgtcaagaatgggact
tatgactacccaaaatactcagaggaagcaaaattaaacagagaaaaaatagatggagtaaagctggaatcaacaaggatctaccagattttggcgatct
attcaactgttgccagttcattggtactggtagtctccctgggggcaatcagcttctggatgtgctctaatgggtctctacagtgtagaatatgtatt
>A/Nigeria/4657/2020                        
atgaaggcaatactagtagttctgctgtatacattcacaaccgcaaatgcagacacattatgtataggttatcatgcgaacaattcaacagacactgtag
acacagtactagaaaagaatgtaacagtaacacactctgtcaatcttctggaagacaagcataacggaaaactatgcaaactaagaggggtagccccatt
gcatttgggtaaatgtaacattgctggctggatcctgggaaatccagagtgtgaatcactctccacagcaagatcatggtcctacattgtggaaacatct
aattcagacaatggaacgtgttacccaggagatttcatcaattatgaggagctaagagagcaattgagctcagtgtcatcatttgaaaggtttgaaatat
tccccaagacaagttcatggcctaatcatgactcggacaaaggtgtaacggcagcatgtcctcacgctggagcaaaaagcttctacaaaaacttgatatg
gctggttaaaaaaggaaattcatacccaaagctcaaccaaacctacattaatgataaagggaaagaagtcctcgtgctgtggggcattcaccatccacct
actattgctgcccaagaaagtctctatcagaatgcagatgcatatgtttttgtggggacatcaagatacagcaagaagttcaagccggaaatagcaacaa
gacccaaagtgagggatcaagaagggagaatgaactattactggacactagtggaaccgggagacaaaataacattcgaagcaactggaaatctagtggt
accgagatatgcattcacaatggaaagagatgctggatctggtattatcatttcagatacaccagtccacgattgcaatacaacttgtcagacacctgag
ggtgctataaacaccagccttccatttcagaatgtacatccgattacaattgggaaatgtccaaagtatgtaaaaagcacaaaattgagactggccacag
gattgaggaatgtcccgtctattcaatctagaggcctattcggggccattgctggcttcattgaaggggggtggacagggatggtagatggatggtacgg
ttatcaccatcaaaatgaacaggggtcaggatatgcagccgatctgaaaagcacacaaaatgccattgataagattactaacaaagtaaattctgttatt
gaaaagatgaatacacagttcacagcagtgggtaaagagttcaaccaccttgaaaaaagaatagagaatctaaataaaaaagttgatgatggtttcctgg
acatttggacttacaatgccgaactgttggttctactggaaaacgaaagaactttggactatcacgattcaaatgtgaagaacttgtatgaaaaagtaag
aaaccagttaaaaaacaatgccaaggaaattggaaacggctgctttgaattttaccacaaatgcgacaacacatgcatggaaagtgtcaagaatgggact
tatgactacccaaaatactcagaggaagcaaaattaaacagagaaaaaatagatggagtaaagctggaatcaacaagaatctaccagattttggcgatct
attcaactgttgccagttcattggtactggtagtctccctgggggcaatcagcttctggatgtgctctaatgggtctctacagtgtagaatatgtatt
>A/Philippines/1141/2019                    
atgaaggcaatactagtagttctgctgtatacatttacaaccgcaaatgcagacacattatgtataggttatcatgcgaacaattcaacagacactgtag
acacagtactagaaaagaatgtaacagtaacacactctgtcaatcttctggaagacaagcataacggaaaactatgcaaactaaaaggggtagccccatt
gcatttgggtaaatgtaacattgctggctggatcctgggaaatccagagtgtgaatcactctccacagcaagatcatggtcctacattgtggaaacatct
aattcagacaatggaacgtgttacccaggagatttcatcaattatgaggagctaagagagcaattgagctcagtgtcatcatttgaaaggtttgaaatat
tccccaagataagttcatggcctaatcatgactcggacaaaggtgtaacggcagcatgtcctcacgctggagcaaaaagcttctacaaaaacttgatatg
gctggttaaaaaaggaaattcatacccaaagctcaaccaaacctacattaatgataaagggaaagaagtcctcgtgctgtggggcattcaccatccacct
actattgctgcccaagaaagtctctatcagaatgcagatgcatatgtttttgtggggacatcaagatacagcaagaagttcaagccggaaatagcaacaa
gacccaaagtgagggatcaagaagggagaatgaactattactggacactagtagaaccgggagacaaaataacattcgaagcaactggaaatctagtggt
accgagatatgcattcacaatggaaagagatgctggatctggtattatcatttcagatacaccagtccacgattgcaatacaacttgtcagacacccgag
ggtgctataaacaccagcctaccatttcagaatgtacatccgattacaattgggaaatgtccaaagtatgtaaaaagcacaaaattgagactggccacag
gattgaggaatgtcccgtctattcaatctagaggcctattcggggccattgctggcttcattgaaggggggtggacagggatggtagatggatggtacgg
ttatcaccatcaaaatgagcaggggtcaggatatgcagccgatctgaagagcacacaaaatgccattgataagattactaacaaagtaaattctgttatt
gaaaagatgaatacacagttcacagcagtgggtaaagagttcaaccaccttgaaaaaagaatagagaatctaaataaaaaagttgatgatggtttcctgg
acatttggacttacaatgccgaactgttggttctactggaaaacgaaagaactttggactatcacgattcaaatgtgaagaacttgtatgaaaaagtaag
aaaccagttaaaaaacaatgccaaggaaattggaaacggctgctttgaattttaccacaaatgcgacaacacatgcatggaaagtgtcaagaatgggact
tatgactacccaaaatactcagaggaagcaaaattaaacagagaaaaaatagatggagtaaagctggaatcaacaaggatctaccagattttggcgatct
attcaactgttgccagttcattggtactggtagtctccctgggggcaatcagcttctggatgtgctctaatgggtctctacagtgtagaatatgtatt
>A/India/5/2020                             
atgaaggcaatactagtagttctgctgtatacatttacaaccgcaaatgcagacacattatgtataggttatcatgcgaacaattcaacagacactgtag
acacagtactagaaaagaatgtaacagtaacacactctgtcaatcttctggaagacaagcataacggaaaactatgcaaactaagaggggtagccccatt
gcatttgggtaaatgtaacattgctggctggattctgggaaatccagagtgtgaatcactctccacagcaagatcatggtcctacattgtggaaacatct
aattcagacaatggaacgtgttacccaggagatttcatcaattatgaggagctaagagagcaattgagctcagtgtcatcatttgaaaggtttgaaatat
tccccaagacaagttcatggcctaatcatgactcggacaaaggtgtaacggcagcatgtcctcacgctggagcaaaaagcttctacaaaaacttgatatg
gctggttaaaaaaggaaattcatacccaaagctcaaccaaacctacattaatgataaagggaaagaagtcctcgtgctgtggggcattcaccatccacct
actattgctgcccaagaaagtctctatcagaatgcagatgcatatgtttttgtggggacatcaagatacagcaagaagttcaagccggaaatagcaacaa
gacccaaagtgagggatcaagaagggagaatgaactattactggacactagtagaaccgggagacaaaataacattcgaagcaactggaaatctagtggt
accgagatatgcattcacaatggaaagagatgctggatctggtattatcatttcagatacatcagtccacgattgcaatacaacttgtcagacacccgag
ggtgctataaacaccagcctcccatttcagaatgtacatccgattacaattgggaaatgtccaaagtatgtaaaaagcacaaaattgagactggccacag
ggttgaggaatgtcccgtctattcaatctagaggcctattcggggccattgctggcttcattgaaggggggtggacagggatggtagatggatggtacgg
ttatcaccatcaaaatgagcaggggtcaggatatgcagccgatctgaagagcacacaaaatgccattgataagattactaacaaagtaaattctgttatt
gaaaagatgaatacacagttcacagcagtgggtaaagagttcaaccaccttgaaaaaagaatagagaatctaaataaaaaagttgatgatggtttcctgg
acatttggacttacaatgccgaactgttggttctactggaaaacgaaagaactttggactatcacgattcaaatgtgaagaacttgtatgaaaaagtaag
aaaccagttaaaaaacaatgccaaggaaattggaaacggctgctttgaattttaccacaaatgcgacaacacatgcatggaaagtgtcaagaatgggact
tatgactacccaaaatactcagaggaagcaaaattaaacagagaaaaaatagatggagtaaagctggaatcaacaaggatctaccagattttggcgatct
attcaactgttgccagttcattggtactggtagtctccctgggggcaatcagcttctggatgtgctctaatgggtctctacagtgtagaatatgtatt
>A/Michigan/64/2018                         
atgaaggcaatactagtagttctgctgtatacatttacaaccgcaaatgcagacacattatgtataggttatcatgcgaacaattcaacagacactgtag
acacagtactagaaaagaatgtaacagtaacacactctgttaatcttctggaagacaagcataacggaaaactatgcaaactaggaggggtagccccatt
gcatttgggtaaatgtaacattgctggctggatcctgggaaatccagagtgtgaatcactctccacagcaagatcatggtcctacattgtggaaacatct
aattcagacaatggaacgtgttacccaggagatttcatcaattatgaggagctaagagagcaactgagctcagtgtcatcatttgaaaggtttgaaatat
tccccaagacaagttcatggcctaatcatgactcgaacaaaggtgtaacggcagcatgtcctcacgctggagcaaaaagcttctacaaaaacttgatatg
gctggttaaaaaaggaaattcatacccaaagctcaaccaaacctacattaatgataaagggaaagaagtcctcgtgctgtggggcattcaccatccacct
actactgctgaccaacaaagtctctatcagaatgcagatgcatatgtttttgtggggacatcaagatacagcaagaagttcaagccggaaatagcaacaa
gacccaaagtgagggatcaagaagggagaatgaactattactggacactagtagagccgggagacaaaataacattcgaagcaactggaaatctagtggt
accgagatatgcattcacaatggaaagaaatgctggatctggtattatcatttcagatacgccagtccacgattgcaatacaacttgtcagacagccgag
ggtgctataaacaccagcctcccatttcagaatgtacatccggtcacaattgggaaatgtccaaagtatgtaaaaagcacaaaattgaggctggccacag
gattgaggaatgtcccgtctattcaatctagaggcctattcggggccattgccggcttcattgaaggggggtggacagggatggtagatggatggtacgg
ttatcaccatcaaaatgagcaggggtcaggatatgcagccgatctgaagagcacacaaaatgccattgacaagattactaacaaagtaaattctgttatt
gaaaagatgaacacacagttcacagcagtgggtaaagagttcaaccaccttgaaaaaagaatagagaatctaaataaaaaagttgatgatggtttcctgg
acatttggacttacaatgccgaactgttggttctactggaaaatgaaagaactttggactatcacgattcaaatgtgaagaacttgtatgaaaaagtaag
aaaccagttaaaaaacaatgccaaggaaattggaaacggctgctttgaattttaccacaaatgcgataacacatgcatggaaagtgtcaagaatgggact
tatgactacccaaaatactcagaggaagcaaaattaaacagagaaaaaatagatggagtaaagctggaatcaacaaggatctaccagattttggcgatct
attcaactgtcgccagttcattggtactggtagtctccctgggggcaatcagcttctggatgtgctctaatgggtctctacaatgtagaatatgtatt
>A/Louisiana/10/2018                        
atgaaggcaatactagtagttctgctgtatacatttacaaccgcaaatgcagacacattatgtataggttatcatgcgaacaattcaacagacactgtag
acacagtactagaaaagaatgtaacagtaacacactctgttaatcttctggaagacaagcataacggaaaactatgcaaactaggaggggtagccccatt
gcatttgggtaaatgtaacattgctggctggatcctgggaaatccagagtgtgaatcactctccacagcaagatcatggtcctacattgtggaaacatct
aattcagacaatggaacgtgttacccaggagatttcatcaattatgaggagctaagagagcaactgagctcagtgtcatcatttgaaaggtttgaaatat
tccccaagacaagttcatggcctaatcatgactcgaacaaaggtgtaacggcagcatgtcctcacgctggagcaaaaagcttctacaaaaacttgatatg
gctggttaaaaaaggaaattcatacccaaagctcaaccaaacctacattaatgataaagggaaagaagtcctcgtgctgtggggcattcaccatccacct
actactgctgaccaacaaagtctctatcagaatgcagatgcatatgtttttgtggggacatcaagatacagcaagaagttcaagccggaaatagcaacaa
gacccaaagtgagggatcaagaagggagaatgaactattactggacactagtagagccgggagacaaaataacattcgaagcaactggaaatctagtggt
accgagatatgcattcacaatggaaagaaatgctggatctggtattatcatttcagatacgccagtccacgattgcaatacaacttgtcagacagccgag
ggtgctataaacaccagcctcccatttcagaatgtacatccggtcacaattgggaaatgtccaaagtatgtaaaaagcacaaaattgaggctggccacag
gattgaggaatgtcccgtctattcaatctagaggcctattcggggccattgccggcttcattgaaggggggtggacagggatggtagatggatggtacgg
ttatcaccatcaaaatgagcaggggtcaggatatgcagccgatctgaagagcacacaaaatgccattgacaagattactaacaaagtaaattctgttatt
gaaaagatgaacacacagttcacagcagtgggtaaagagttcaaccaccttgaaaaaagaatagagaatctaaataaaaaagttgatgatggtttcctgg
acatttggacttacaatgccgaactgttggttctactggaaaatgaaagaactttggactatcacgattcaaatgtgaagaacttgtatgaaaaagtaag
aaaccagttaaaaaacaatgccaaggaaattggaaacggctgctttgaattttaccacaaatgcgataacacatgcatggaaagtgtcaagaatgggact
tatgactacccaaaatactcagaggaagcaaaattaaacagagaaaaaatagatggagtaaagctggaatcaacaaggatctaccagattttggcgatct
attcaactgtcgccagttcattggtactggtagtctccctgggggcaatcagcttctggatgtgctctaatgggtctctacaatgtagaatatgtatt
>A/Newcastle/37/2019                        
atgaaggcaatactagtagttctactgtgtacatttacaaccgcaaatgcagacacattatgtataggttatcatgcgaacaattcaacagacactgtag
acacagtactagaaaagaatgtaacagtaacacactctgttaatcttctggaagacaagcataacggaaaactatgcaaactaagggggttagccccatt
gcatttgggtaaatgtaacattgctggctggatcctgggaaatccagagtgtgaatcactctccacagcaagatcatggtcctacattgtggaaacatct
aattcagacaatggaacgtgttacccaggagatttcatcaattatgaggagctaagagagcaattgagctcagtgtcatcatttgaaaggtttgaaatat
tccccaagacaagttcatggcctaatcatgactcggacaatggtgtaacggcagcatgttctcacgctggagcaaaaagcttctacaaaaacttgatatg
gctggttaaaaaaggaaaatcatacccaaagctcaaccaaacctacattaatgataaagggaaagaagtcctcgtgctgtggggcattcaccatccacct
actactgctgaccaacaaagtctctatcagaatgcagatgcatatgtttttgtggggacatcaagatacagcaagaagttcagaccggaaatagcaacaa
gacccaaagtgagggatcaagaagggagaatgaactattactggacaatagtagagccgggagacaaaataacattcgaagcaactggaaatctagtggt
accgagatatgcattcacaatggaaagaaatgctggatctggtattatcatttcagatacaccagtccacgattgcaatacaacttgtcagacacccgag
ggtgctataaacaccagcctcccatttcagaatgtacatccgatcacaattgggaaatgtccaaagtatgtaaaaagcacaaaattgagactggccacag
gattgaggaatgtcccgtctattcaatctagaggcctattcggggccattgccggcttcattgaaggggggtggacagggatggtagatggatggtacgg
ttatcaccatcaaaatgagcaggggtcaggatatgcagccgatctgaagagcacacaaaatgccattgataagattactaacaaagtaaattctgttatt
gaaaagatgaatacacagttcacagcagtgggtaaagagtttaaccaccttgaaaaaagaatagagaatctaaataaaaaagttgatgatggtttcctgg
acatttggacttacaatgccgaactgttggttctactggaaaatgaaagaactttggactatcacgattcaaatgtgaagaacttgtatgaaaaagtaag
aaaccagttaaaaaacaatgccaaggaaattggaaacggatgctttgaattttaccacaaatgcgataacacatgcatggaaagtgtcaagaatgggact
tatgactacccaaaatactcagaggaagcaaaattaaacagagaaaaaatagatggagtaaagctggaatcaacaaggatctaccagattttggcgatct
attcaactgccgccagttcattggtactggtagtctccctgggggcaatcagcttctggatgtgctctaatgggtctctacagtgtagaatatgtatt
>A/Brisbane/20/2019                         
atgaaggcaatactagtagttctactgtgtacatttacaaccgcaaatgcagacacattatgtataggttatcatgcgaacaattcaacagacactgtag
acacagtactagaaaagaatgtaacagtaacacactctgttaatcttctggaagacaagcataacggaaaactatgcaaactaaggggggtagccccatt
gcatttgggtaaatgtaacattgcaggctggatcctgggaaatccagagtgtgaatcactctccacagcaagatcatggtcctacattgtggaaacatct
aattcagacaatggaacgtgttacccaggagatttcatcaattatgaggagctaagagagcaattgagctcagtgtcatcatttgaaaggtttgaaatat
tccccaagacaagttcatggcctaatcatgactcggacaatggtgtaacggcagcatgttctcacgctggagcaaaaagcttctacaaaaacttgatatg
gctggttaaaaaaggaaaatcatacccaaagctcaaccaaacctacattaatgataaagggaaagaagtcctcgtgctgtggggcattcaccatccacct
actactgctgaccaacaaagtctctatcagaatgcagatgcatatgtttttgtggggacatcaagatacagcaagaagttcagaccggaaatagcaacaa
gacccaaagtgagggatcaagaagggagaatgaactattactggacaatagtagagccgggagacaaaataacattcgaagcaactggaaatctagtggt
accgagatatgcattcacaatggaaagaaatgctggatctggtattatcatttcagatacaccagtccatgattgcaatacaacttgtcagacacccgag
ggtgctataaacaccagcctcccatttcagaatgtacatccgatcacaattgggaaatgtccaaagtatgtaaaaagcacaaaattgagactggccacag
gattgaggaatgtcccgtctattcaatctagaggcctattcggggccattgccggcttcattgaaggggggtggacagggatggtagatggatggtacgg
ttatcaccatcaaaatgagcaggggtcaggatatgcagccgatctgaagagcacacaaaatgccattgataagattactaacaaagtaaattctgttatt
gaaaagatgaatacacagttcacagcagtgggtaaagagtttaaccaccttgaaaaaagaatagagaatctaaataaaaaagttgatgatggttttctgg
acatttggacttacaatgccgaactgttggttctactggaaaatgaaagaactttggactatcacgattcaaatgtgaagaacttgtatgaaaaagtaag
aaaccagttaaaaaacaatgccaaggaaattggaaacggatgctttgaattttaccacaaatgcgataacacatgcatggaaagtgtcaagaatgggact
tatgactacccaaaatactcagaggaagcaaaattaaacagagaaaaaatagatggagtaaagctggaatcaacaaggatctaccagattttggcgatct
attcaactgccgccagttcattggtactggtagtctccctgggggcaatcagcttctggatgtgctctaatgggtctctacagtgtagaatatgtatt
>A/Sydney/141/2019
atgaaggcaatactagtagttctactgtgtacatttacaaccgcaaatgcagacacattatgtataggttatcatgcgaacaattcaacagacactgtag
acacagtactagaaaagaatgtaacagtaacacactctgttaatcttctggaagacaagcataacggaaaactatgcaaactaaggggggtagccccatt
gcatttgggtaaatgtaacattgctggctggatcctgggaaatccagagtgtgaatcactctccacagcaagatcatggtcctacattgtggaaacatct
aattcagacaatggaacgtgttacccaggagatttcatcaattatgaggagctaagagagcaattgagctcagtgtcatcatttgaaaggtttgaaatat
tccccaagacaagttcatggcctaatcatgactcggacaatggtgtaacggcagcatgttctcacgctggagcaaaaagcttctacaaaaacttgatatg
gctggttaaaaaaggaaaatcatacccaaagctcaaccaaacctacattaatgataaagggaaagaagtcctcgtgctgtggggcattcaccatccacct
actactgctgaccaacaaagtctctatcagaatgcagatgcatatgtttttgtggggacatcaagatacagcaagaagttcagaccggaaatagcaacaa
gacccaaagtgagggatcaagaagggagaatgaactattactggacaatagtagagccgggagacaaaataacattcgaagcaactggaaatctagtggt
accgagatatgcattcacaatggaaagaaatgctggatctggtattatcatttcagatacaccagtccacgattgcaatacaacttgtcagacacccgag
ggtgctataaacaccagcctcccatttcagaatgtacatccgatcacaattgggaaatgtccaaagtatgtaaaaagcacaaaattgagactggccacag
gattgaggaatgtcccgtctattcaatctagaggcctattcggggccattgccggcttcattgaaggggggtggacagggatggtagatggatggtacgg
ttatcaccatcaaaatgagcaggggtcaggatatgcagccgatctgaagagcacacaaaatgccattgataagattactaacaaagtaaattctgttatt
gaaaagatgaatacacagttcacagcggtgggtaaagagtttaaccaccttgaaaaaagaatagagaatctaaataaaaaagttgatgatggtttcctgg
acatttggacttacaatgccgaactgttggttctactggaaaatgaaagaactttggactatcacgattcaaatgtgaagaacttgtatgaaaaagtaag
aaaccagttaaaaaacaatgccaaggaaattggaaacggatgctttgaattttaccacaaatgcgataacacatgcatggaaagtgtcaagaatgggact
tatgactacccaaaatactcagaggaagcaaaattaaacagagaaaaaatagatggagtaaagctggaatcaacaaggatctaccagattttggcgatct
attcaactgccgccagttcattggtactggtagtctccctgggggcaatcagcttctggatgtgttctaatgggtctctacagtgtagaatatgtatt
>A/Victoria/2081/2019
atgaaggcaatactagtagttctactgtgtacatttacaaccgcaaatgcagacacattatgtataggttatcatgcgaacaattcaacagacactgtag
acacagtactagaaaagaatgtaacagtaacacactctgttaatcttctggaagacaagcataacggaaaactatgcaaactaaggggggtagccccatt
gcatttgggtaaatgtaacattgctggctggatcctgggaaatccagagtgtgaatcactctccacagcaagatcatggtcctacattgtggaaacatct
aattcagacaatggaacgtgttacccaggagatttcatcaattatgaggagctaagagagcaattgagctcagtgtcatcatttgaaaggtttgaaatat
tccccaagacaagttcatggcctaatcatgactcggacaatggtgtaacggcagcatgttctcacgctggagcaaaaagcttctacaaaaacttgatatg
gctggttaaaaaaggaaaatcatacccaaagctcaaccaaacctacattaatgataaagggaaagaagtcctcgtgctgtggggcattcaccatccacct
actactgctgaccaacaaagtctctatcagaatgcagatgcatatgtttttgtggggacatcaagatacagcaagaagttcagaccggaaatagcaacaa
gacccaaagtgagggatcaagaagggagaatgaactattactggacaatagtagagccgggagacaaaataacattcgaagcaactggaaatctagtggt
accgagatatgcattcacaatggaaagaaatgctggatctggtattatcatttcagatacaccagtccacgattgcaatacaacttgtcagacacccgag
ggtgctataaacaccagcctcccatttcagaatgtacatccgatcacaattgggaaatgtccaaagtatgtaaaaagcacaaaattgagactggccacag
gattgaggaatgtcccgtctattcaatctagaggcctattcggggccattgccggcttcattgaaggggggtggacagggatggtagatggatggtacgg
ttatcaccatcaaaatgagcaggggtcaggatatgcagccgatctgaagagcacacaaaatgccattgataagattactaacaaagtaaattctgttatt
gaaaagatgaatacacagttcacagcagtgggtaaagagtttaaccaccttgaaaaaagaatagagaatctaaataaaaaagttgatgatggtttcctgg
acatttggacttacaatgccgaactgttggttctactggaaaatgaaagaactttggactatcacgattcaaatgtgaagaacttgtatgaaaaagtaag
aaaccagttaaaaaacaatgccaaggaaattggaaacggatgctttgaattttaccacaaatgcgataacacatgcatggaaagtgtcaagaatgggact
tatgactacccaaaatactcagaggaagcaaaattaaacagagaaaaaatagatggagtaaagctggaatcaacaaggatctaccagattttggcgatct
attcaactgccgccagttcattggtactggtagtctccctgggggcaatcagcttctggatgtgctctaatgggtctctacagtgtagaatatgtatt
>A/Belgium/S0609/2019
atgaaggtaatactagtagttctactgtgtacatttacaaccgcaaatgcagacacattatgtataggttatcatgcgaacaattcaacagacactgtag
acacagtactagaaaagaatgtaacagtaacacactctgttaatcttctggaagacaagcataacggaaaactatgcaaactaaggggggtagccccatt
gcatttgggtaaatgtaacattgctggctggatcctgggaaatccagagtgtgaatcactctccacagcaagatcatggtcctacattgtggaaacatct
aattcagacaatggaacgtgttacccaggagatttcatcaattatgaggagctaagagagcaattgagctcagtgtcatcatttgaaaggtttgaaatat
tccccaagacaagttcatggcctaatcatgactcggacaatggtgtaacggcagcatgttctcacgctggagcaaaaagcttctacaaaaacttgatatg
gctggttaaaaaaggaaaatcatacccaaagctcaaccaaacctacattaatgataaagggaaagaagtcctcgtgctgtggggcattcaccatccacct
actactgctgaccaacaaagtctctatcagaatgcagatgcatatgtttttgtggggacatcaagatacagcaagaagttcagaccggaaatagcaacaa
gacccaaagtgagggatcaagaagggagaatgaactattactggacaatagtagagccgggagacaaaataacattcgaagcaactggaaatctagtggt
accgagatatgcattcacaatggaaagaaatgctggatctggtattatcatctcagatacaccagtccacgattgcaatacaacttgtcagacacccgag
ggtgctataaacaccagcctcccatttcagaatgtacatccgatcacaattgggaaatgtccaaagtatgtaaaaagcacaaaattgagactggccacag
gattgaggaatgtcccatctattcaatctagaggcctattcggggccattgccggcttcattgaaggggggtggacagggatggtagatggatggtacgg
ttatcaccatcaaaatgagcaggggtcaggatatgcagccgatctgaagagcacacaaaatgccattgataagattactaacaaagtaaattctgttatt
gaaaagatgaatacacagttcacagcagtgggtaaagagtttaaccaccttgaaaaaagaatagagaatctaaataaaaaagttgatgatggtttcctgg
acatttggacttacaatgccgaactgttggttctactggaaaatgaaagaactttggactatcacgattcaaatgtgaagaacttgtatgaaaaagtaag
aaaccagttaaaaaacaatgccaaggaaattggaaacggatgctttgaattttaccacaaatgcgataacacatgcatggaaagtgtcaagaatgggact
tatgactacccaaaatactcagaggaagcaaaattaaacagagaaaaaatagatggagtaaagctggaatcaacaaggatctaccagattttggcgatct
attcaactgccgccagttcattggtactggtagtctccctgggggcaatcagcttctggatgtgctctaatgggtctctacagtgtagaatatgtatt
>A/California/102/2018                      
atgaaggcaatactagtagttctgctgtatacatttacaaccgcaaatgcagacacattatgtataggttatcatgcgaacaattcaacagacactgtag
acacagtactagaaaagaatgtaacagtaacacactctgttaatcttctggaagacaagcataacggaaaactatgcaaactaagaggggtagccccatt
gcatttgggtaaatgtaacattgctggctggatcctgggaaatccagagtgtgaatcactctccacagcaagatcatggtcctacattgtggaaacatct
aattcagacaatggaacgtgttacccaggagacttcatcaattatgaggagctaagagagcaattgagctcagtgtcatcatttgaaaggtttgaaatat
tcccaaaagcaagttcatggcctaatcatgactcgaacaaaggtgtaacggcagcatgtcctcacgctggagcaaaaagcttctacaaaaacttgatatg
gctggttaaaaaaggaaattcatacccaaagctcaaccaaacctacattaatgataaagggaaagaagtcctcgtgctgtggggcattcaccatccacct
actactgctgaccaacaaagtctctatcagaatgcagatgcatatgtttttgtggggacatcaagatacagcaagaagttcaagccggaaatagcaacaa
gacccaaagtgagggatcaagaagggagaatgaactattactggacactagtagagccgggagacaaaataacattcgaagcaactggaaatctagtggt
accgagatatgcattcacaatggaaagaaatgctggatctggtattatcatttcagatacaccagtccacaattgcaatacaacttgtcagacacccgag
ggtgctataaacaccagcctcccatttcagaatgtacatccgatcacaattgggaaatgtccaaagtatgtaaaaagcacaaaattgagactggccacag
gattgaggaatgtcccgtctattcaatctagaggcctattcggggccattgccggcttcattgaaggggggtggacagggatggtagatggatggtacgg
ttatcaccatcaaaatgagcaggggtcaggatatgcagccgatctgaagagcacacaaaatgccattgataagattactaacaaagtaaattctgttatt
gaaaagatgaatacacagttcacagcagtgggtaaagagttcaaccaccttgaaaaaagaatagagaatctaaataaaaaagttgatgatggtttcctgg
acatttggacttacaatgccgaactgttggttctactggaaaatgaaagaactttggactatcacgattcaaatgtgaagaacttgtatgaaaaagtaag
aaaccagttaaaaaacaatgccaaggaaattggaaacggctgctttgaattttaccacaaatgcgataacacatgcatggaaagtgtcaagaatgggact
tatgactacccaaaatactcagaggaagcaaaattaaacagagaaaaaatagatggagtaaagctggaatcaacaaggatctaccagattttggcgatct
attcaactgtcgccagttcactggtactggtagtctccctgggggcaatcagcttctggatgtgctctaatgggtctctacagtgtagaatatgtatt
>A/Denmark/1925/2018                        
atgaaggcaatactagtagttctgctgtatacatttacaaccgcaaatgcagacacattatgtataggttatcatgcgaacaattcaacagacactgtag
acacagtactagaaaagaatgtaacagtaacacactctgttaatcttctggaagacaagcataacggaaaactatgcaaactaagaggattagccccatt
gcatttgggtaaatgtaacattgctggctggatcctgggaaatccagagtgtgaatcactctccacagcaagatcatggtcctacattgtggaaacatct
aattcagacaatggaacgtgttacccaggagatttcatcaattatgaggaactaagagagcaattgagctcagtgtcatcatttgaaaggtttgaaatat
tccccaaggcaagttcatggcctaatcatgactcgaacaaaggtgtaacggcagcatgtcctcacgctggagcaaaaagcttctacaaaaatttgatatg
gctggttaaaaaagggaattcatacccaaagctcaaccaaacctacattaatgataaagggaaagaagtcctcgtgctgtggggcattcaccatccacct
actactgctgaccaacaaagtctctatcagaatgcagatgcatatgtttttgtggggacatcaagatacagcaagaagttcaagccggaaatagcaacaa
gacccaaagtgagggatcaagaagggagaatgaactattactggacactagtagagccgggagacaaaataacattcgaagcaactggaaatctagtggt
accgagatatgcattcacaatggaaagaaatgctggatctggtattatcatttcagatacaccagtccatgattgcaatacaacttgtcagacacccgag
ggtgctataaacaccagcctcccatttcagaatgtacatccgatcacaattgggaaatgtccaaagtatgtaaaaagcacaaaattgagactggccacag
gattgaggaatgtcccgtctattcaatctagaggcctattcggggccattgccggcttcattgaaggggggtggacagggatggtagatggatggtacgg
ttatcaccatcaaaatgagcaggggtcaggatatgcagccgatctgaaaagcacacaaaatgccattgataagattactaacaaagtaaattctgttatt
gaaaaaatgaatacacagttcacagcagtgggtaaagagttcaaccaccttgaaaaaagaatagagaatctaaataaaaaagttgatgatggtttcctgg
acatttggacttacaatgccgaactgttggttctgctggaaaacgaaagaactttggactatcacgattcaaatgtgaagaatttgtatgaaaaggtaag
aaaccagttaaaaaacaatgccaaggaaattggaaacggctgctttgaattttaccacaaatgcgacaacacatgcatggaaagtgtcaagaatgggact
tatgactacccaaaatactcagaggaagcaaaattaaacagagaaaaaatagatggagtaaagctggaatcaacaaggatctaccagattttggcgatct
attcaactgtcgccagttcattggtactggtagtctccctgggggcaatcagcttctggatgtgctctaatgggtctctacagtgtagaatatgtatt
>A/Nigeria/3626/2018                        
atgaaggcaatactagtagttctgctgtatacatttacaaccgcaaatgcagacacattatgtataggttatcatgcgaacaattcaacagacactgtag
acacagtactagaaaagaatgtaacagtaacacactctgttaatcttctggaagacaagcataacggaaaactatgcaaactaagaggggtagccccatt
gcatttgggtaaatgtaacattgctggctggatcctgggaaatccagagtgtgaatcactctccacagcaagatcatggtcctacattgtggaaacatct
aattcagacaatggaacgtgttacccaggagatttcatcaattatgaggagctaagagagcaattgagctcagtgtcatcatttgaaaggtttgaaatat
tccccaagacaagttcatggcctaatcatgactcgaacaaaggtgtaacggcagcatgtcctcacgctggagcaaaaagcttctacaaaaacttgatatg
gctggttaaaaaaggaaattcatacccaaagctcaaccaaacctacattaatgataaagggaaagaagtcctcgtgctgtggggcattcaccatccacct
actactgctgaccaacaaagtctctatcagaatgcagatgcatatgtttttgtggggacatcaagatacagcaagaagttcaagccggaaatagcaacaa
gacccaaagtgagggatcaagaagggagaatgaattattactggacactagtagacccgggagacaaaataacattcgaagcaactggaaatctagtggt
accaagatatgcattcacaatggaaagagatgctggatctggtattatcatttcagatacaccagtccacgattgcaatacaacttgtcagacacctgag
ggtgctataaacaccagcctcccatttcagaatgtacatccgatcacaattgggaaatgtccaaagtatgtaaaaagcacaaaattgagactggccacag
gattgaggaatgttccgtctattcaatctagaggcctattcggggccattgccggcttcattgaaggggggtggacagggatggtagatggatggtacgg
ttatcaccatcaaaatgagcaggggtcaggatatgcagccgatctgaagagcacacaaaatgccattgataagattactaacaaagtaaattctgttatt
gaaaagatgaatacacagttcacagcagtgggtaaagagttcaaccaccttgaaaaaagaatagagaatctaaataaaaaagttgatgatggtttcctgg
acatttggacttacaatgccgaactgttggttctactggaaaacgaaagaactttggactatcacgattcaaatgtgaagaacttgtatgaaaaagtaag
aaaccagttaaaaaacaatgccaaggaaattggaaacggctgctttgaattttaccacaaatgcgacaacacatgcatggaaagtgtcaagaatgggact
tatgactacccaaaatactcagaggaagcaaaattaaacagagaaaaaatagatggagtaaagctggaatcaacaaggatctaccagattttggcgatct
attcaactgccgccagttcattggtactggtagtctccctgggggcaatcagcttctggatgtgctctaatgggtctttacagtgtagaatatgtatt
>A/Cote_DIvoire/1329/2018                   
atgaaggcaatactagtagttctgctgtatacatttacaaccgcaaatgcagacacattatgtataggttatcatgcgaacaattcaacagacactgtag
acacagtactagaaaagaatgtaacagtaacacactctgttaatcttctggaagacaagcataacggaaaactatgcaaactaagaggggtagccccatt
gcatttgggtaaatgtaacattgctggctggatcctgggaaatccagagtgtgaatcactctccacagcaagatcatggtcctacattgtggaaacatct
aattcagacaatggaacgtgttacccaggagatttcatcaattatgaggagctaagagagcaattgagctcagtgtcatcatttgaaaggtttgaaatat
tccccaagacaagttcatggcctaatcatgactcgaacaaaggtgtaacggcagcatgtcctcacgctggagcaaaaagcttctacaaaaacttgatatg
gctggttaaaaaaggaaattcatacccaaagctcaaccaaacctacattaatgataaagggaaagaagtcctcgtgctgtggggcattcaccatccacct
actactgctgaccaacaaagtctctatcagaatgcagatgcatatgtttttgtggggacatcaagatacagcaagaagttcaagccggaaatagcaacaa
gacccaaagtgagggatcaagaagggagaatgaactattactggacactagtagacccgggagacaaaataacattcgaagcaactggaaatctagtggt
accaagatatgcattcacaatggaaagagatgctggatctggtattatcatttcagatacaccagtccacgattgcaatacaacttgtcagacacctgag
ggtgctataaacaccagcctcccatttcagaatgtacatccgatcacaattgggaaatgtccaaagtatgtaaaaagcacaaaattgagactggccacag
gattgaggaatgttccgtctattcaatctagaggcctattcggggccattgccggcttcattgaaggggggtggacagggatggtagatggatggtacgg
ttatcaccatcaaaatgagcaggggtcaggatatgcagccgatctgaagagcacacaaaatgccattgataagattactaacaaagtaaattctgttatt
gaaaagatgaatacacagttcacagcagtgggtaaagagttcaaccaccttgaaaaaagaatagagaatctaaataaaaaagttgatgatggtttcctgg
acatttggacttacaatgccgaactgttggttctactggaaaacgaaagaactttggactatcacgattcaaatgtgaagaacttgtatgaaaaagtaag
aaaccagttaaaaaacaatgccaaggaaattggaaacggctgctttgaattttaccacaaatgcgacaacacatgcatggaaagtgtcaagaatgggact
tatgactacccaaaatactcagaggaagcaaaattaaacagagaaaaaatagatggagtaaagctggaatcaacaaggatctaccagattttggcgatct
attcaactgccgccagttcattggtactggtagtctccctgggggcaatcagcttctggatgtgctctaatgggtctttacagtgtagaatatgtatt
>A/Norway/2228/2019                         
atgaaggcaatactagtagttctgctgtatacattcacaaccgcaaatgcagacacattatgtataggttatcatgcaaacaattcaacagacactgtag
acacagtactagaaaagaatgtaacagtaacacactctgttaatcttctggaagacaagcataacggaaaactgtgcaaactaagaggggtagccccatt
gcatttgggtaaatgtaacattgctggctggatcctgggaaatccagagtgtgaatcactctccacagcaagatcatggtcctacattgtggaaacatct
aattcagacaatggaacgtgttacccaggagatttcatcaattatgaggagctaagagagcagttgagctcagtgtcatcatttgaaaggtttgaaatat
tccccaagacaagttcatggcctaatcatgactcgaacaatggtgtaacagcagcatgtcctcatgctggagcaaaaagcttctacaaaaacttgatatg
gctggttaaaaaaggaaattcatacccaatgctcaaccaaacctacattaatgataaagggaaagaagtcctcgtgctgtggggcattcaccatccacct
actactgctgaccaacaacgtctctatcagaatgcagatgcatatgtttttgtggggacatcaagatacagcaagaagttcaagccggaaatagcaaaaa
gacccaaagtgagggatcaagaagggagaatgaactattactggacactagtagacccgggagacaaaataacattcgaggcaactggaaatctagtggt
accgagatatgcattcacaatggaaagagatgctggatctggtattatcatttcagatacaccagtccacgattgcaatacaacttgtcagacacctgag
ggtgctataaacaccagcctcccatttcagaatgtaaatccgatcacaattgggaaatgtccaaagtatgtaaaaagcacaaaattgagactggccacag
gattgaggaatatcccgtctattcaatctagaggcctattcggggccattgccggcttcattgaaggggggtggacaggaatggtagatggatggtacgg
ttatcaccatcaaaatgagcaggggtcaggatatgcagccgatctgaagagcacacaaaatgccattgataagattactaacaaagtaaattctgttatt
gaaaagatgaatacacagttcacagcagtgggtaaagagttcaaccaccttgaaaaaagaatagagaatctaaataaaaaagttgatgatggtttcctgg
acatttggacttacaatgccgaactgttggttctactggaaaacgaaagaactttggactatcacgattcaaatgtgaagaacctgtatgaaaaagtaag
aaaccaattaaaaaacaatgccaaggaaattggaaacggctgctttgaattttaccacaaatgcgacaacacatgcatggaaagtgtcaagaatgggact
tatgactacccaaaatactcagaggaagcaaaattaaacagagaaaaaatagatggagtaaagctggaatcaacaaggatctaccagattttggcgatct
attcaactgccgccagttcattggtactggtagtctccctgggggcaatcagcttctggatgtgctctaatgggtctctacagtgtagaatatgtatt
>A/Santa_Catarina/1168/2019                 
atgaaggcaatactagtagttctgctgtatacattcataaccgcaaatgcagacacattatgtataggttatcatgcgaacaattcaacagacactgtag
acacagtactagaaaagaatgtaacagtaacacactctgttaatcttctggaagacaagcataacggaaaactatgcaaactaagaggggtagccccatt
gcatttgggtaaatgtaacattgctggctggatcctgggaaatccagagtgtgaatcactctccacagcaagatcatggtcctacattgtggaaacatct
aattcagacaatggaacgtgttacccaggagatttcatcaattatgaggagctaagagagcagttgagctcagtgtcatcatttgaaaggtttgaaatat
tccccaagacaagttcatggcctaatcatgactcgaacaatggtgtaacagcagcatgtcctcatgctggagcaaaaagcttctacaaaaacttgatatg
gctggttaaaaaaggaaattcatacccaatgctcaaccaaacctacattaatgataaagggaaagaagtcctcgtgctgtggggcattcaccatccacct
actactgctgaccaacaaagtctctatcagaatgcagatgcatatgtttttgtggggacatcaagatacagcaagaagttcaagccggaaatagcaaaaa
gacccaaagtgagggatcaagaagggagaatgaactattactggacactagtagacccgggagacaaaataacattcgaggcaactggaaatctagtggt
accgagatatgcattcacaatggaaagagatgctggatctggtattatcatttcagatacaccagtccacgattgcaatacaacttgtcagacacctgag
ggtgctataaacaccagcctcccatttcagaatgtaaatccgatcacaattgggaaatgtccaaagtatgtaaaaagcacaaaattgagactggccacag
gattgaggaatgtcccgtctattcaatctagaggcctattcggggccattgccggcttcattgaaggggggtggacaggaatggtagatggatggtacgg
ttatcaccatcaaaatgagcaggggtcaggatatgcagccgatctgaagagcacacaaaatgccattgataagattactaacaaagtaaattctgttatt
gaaaagatgaatacacagttcacagcagtgggtaaagagttcaaccaccttgaaaaaagaatagagaatctaaataaaaaagttgatgatggtttcctgg
acatttggacttacaatgccgaactgttggttctactggaaaacgaaagaactttggactatcacgattcaaatgtgaagaacttgtatgaaaaagtaag
aaaccaattaaaaaacaatgccaaggaaattggaaacggctgctttgaattttaccacaaatgcgacaacacatgcatggaaagtgtcaagaatgggact
tatgactacccaaaatactcagaggaagcaaaattaaacagagaaaaaatagatggagtaaagctggaatcaacaaggatctaccagattttggcgatct
attcaactgccgccagttcattggtactggtagtctccctgggggcaatcagcttctggatgtgctctaatgggtctctacagtgtagaatatgtatt
>A/Northern_Ireland/17035044/2017           
atgaaggcaatactagtagttctgctatatacatttacaaccgcaaatgcagacacattatgtataggttatcatgcgaacaattcaacagacactgtag
acacagtactagaaaagaatgtaacagtaacacactctgttaatcttctggaagacaagcataacggaaaactatgcaaactaagaggggtagccccatt
gcatttgggtaaatgtaacattgctggctggatcctgggaaatccagagtgtgaatcactctccacagcaagatcatggtcctacattgtggaaacatct
aattcagacaatggaacgtgttacccaggagatttcatcaattatgaggagctaagagagcaattgagttcagtgtcatcatttgaaaggtttgaaatat
tccccaagacaagttcatggcctaatcatgactcgaacaaaggtgtaacggcagcatgtcctcacgctggagcaaaaagcttctacaaaaacttgatatg
gctagttaaaaaaggaaattcatacccaaagctcaaccaaacctacattaatgataaagggaaagaagtcctcgtgctgtggggcattcaccatccatct
actactgctgaccaacaaagtctctatcagaatgcagatgcatatgtttttgtggggacatcaagatacagcaagaagttcaagccggaaatagcaacaa
gacccaaagtgagggatcaagaagggagaatgaactattactggacactagtagagccgggagacaaaataacattcgaagcaactggaaatctagtggt
accgagatatgcattcacaatggaaagaaatgctggatctggtattatcatttcagatacaccagtccacgattgcaatacgacttgtcagacacccgag
ggtgctataaacaccagcctcccattccagaatgtacatccgatcacaattgggaaatgtccaaagtatgtaaaaagcacaaaattgagactggccacag
gattgaggaatgtcccatctattcaatctagaggcctattcggggccattgcaggcttcattgaaggggggtggacagggatggtagatggatggtatgg
ttatcaccatcaaaatgagcagggttcaggatatgcagccgatctgaagagcacacaaaatgccattgataagattactaacaaagtaaattctgttatt
gaaaagatgaatacacagttcacagcagtgggtaaagagttcaaccaccttgaaaaaagaatagagaatctaaataaaaaagttgatgatggtttcctgg
acatttggacttacaatgccgaactgttggttctactggaaaatgaaagaactttggactatcacgattcaaatgttaagaacttgtatgaaaaagtaag
aaaccagttaaaaaacaatgccaaggaaattggaaacggctgctttgaattttaccacaaatgcgataacacatgcatggaaagtgtcaagaatgggact
tatgactacccaaaatactcagaggaagcaaaattaaacagagaaaaaatagatggagtaaagctggaatcaacaaggatctaccagattttggcgatct
attcaactgtcgccagttcactggtactggtagtctccctgggggcaatcagcttctggatgtgctctaatgggtctctacagtgtagaatatgtatt
>A/Clermont-Ferrand/1873/2017               
atgaaggcaatactagtagttctgctatatacatttacaaccgcaaatgcagacacattatgtataggttatcatgcgaacaattcaacagacactgtag
acacagtactagaaaagaatgtaacagtaacacactctgttaatcttctggaagacaagcataacggaaaactatgcaaactaagaggggtagccccatt
gcatttgggtaaatgtaacattgctggctggatcctgggaaatccagagtgtgaatcactctccacagcaagatcatggtcctacattgtggaaacatct
aattcagacaatggaacgtgttacccaggagatttcatcaattatgaggagctaagagagcaattgagctcagtgtcatcatttgaaaggtttgaaatat
tccccaagacaagttcatggcctaatcatgactcgaacaaaggtgtaacggcagcatgtcctcacgctggagcaaaaagcttctacaaaaacttgatatg
gctagttaaaaaaggaaattcatacccaaagctcaaccaaacctacattaatgataaagggaaagaagtcctcgtgctgtggggcattcaccatccatct
actactgctgaccaacaaagtctctatcagaatgcagatgcatatgtttttgtggggacatcaagatacagcaagaagttcaagccggaaatagcaacaa
gacccaaagtgagggatcaagaagggagaatgaactattactggacactagtagagccgggagacaaaataacattcgaagcaactggaaatctagtggt
accgagatatgcattcacaatggaaagaaatgctggatctggtattatcatttcagatacaccagtccacgattgcaatacaacttgtcagacacccgag
ggtgctataaacaccagcctcccattccagaatgtacatccgatcacaattgggaaatgtccaaagtatgtaaaaagcacaaaattgagactggccacag
gattgaggaatgtcccatctattcaatctagaggcctattcggggcccttgcaggcttcattgaaggggggtggacagggatggtagatggatggtatgg
ttatcaccatcaaaatgagcagggttcaggatatgcagccgatctgaagagcacacaaaatgccattgataagattactaacaaagtaaattctgttatt
gaaaagatgaatacacagttcacagcagtgggtaaagagttcaaccaccttgaaaaaagaatagagaatctaaataaaaaagttgatgatggtttcctgg
acatttggacttacaatgccgaactgttggttctactggaaaatgaaagaactttggactatcacgattcaaatgtgaagaacttgtatgaaaaagtaag
aaaccagttaaaaaacaatgccaaggaaattggaaacggctgctttgaattttaccacaaatgcgataacacatgcatggaaagtgtcaagaatgggact
tatgactacccaaaatactcagaggaagcaaaattaaacagagaaaaaatagatggagtaaagctggaatcaacaaggatctaccagattttggcgatct
attcaactgtcgccagttcattggtactggtagtctccctgggggcaatcagcttctggatgtgctctaatgggtctctacagtgtagaatatgtatt
>A/Maryland/28/2016                         
atgaaggcaatactagtagttctgctatatacatttacaaccgcaaatgcagacacattatgtataggttatcatgcgaacaattcaacagacactgtag
acacagtactagaaaagaatgtaacagtaacacactctgttaatcttctggaagacaagcataacggaaaactatgcaaactaagaggggtagccccatt
gcatttgggtaaatgtaacattgctggctggatcctgggaaatccagagtgtgaatcactctccacagcaagttcatggtcctacattgtggaaacatct
aattcagacaatggaacgtgttacccaggggatttcatcaattatgaggagctaagagagcaattgagctcagtgtcatcgtttgaaaggtttgaaatat
tccccaagacaagttcatggcccaatcatgactcgaacaaaggtgtaacggcagcatgtcctcacgctggagcaaaaagcttctacaaaaacttgatatg
gctagttaaaaaaggaaattcatacccaaagctcaaccaatcctacgttaatgataaagggaaagaagtcctcgtgctgtggggcattcaccatccacct
actactgctgaccaacaaagtctctatcagaatgcagatgcatatgtttttgtggggacatcaaaatacagcaagaagttcaagccggaaatagcaacaa
gacccaaagtgagggatcaagaagggagaatgaactattactggacactagtagagccgggagacaaaataacattcgaagcaactggaaatctagtggt
accgagatatgcattcacaatggaaagaaatgctggatctggtattatcatttcagatacaccagtccacgattgcaatacaacttgtcagacacccgag
ggtgctataaacaccagcctcccatttcagaatatacatccgatcacaattgggaaatgtccaaagtatgtaaaaagcacaaaattgagactggccacag
gattgaggaatgtcccgtctattcaatctagaggcctattcggggccattgccggcttcattgaaggggggtggacagggatggtagatggatggtacgg
ttatcaccatcaaaatgagcaggggtcaggatatgcagctgacctgaagagcacacaaaatgccattgacaagattactaacaaagtaaattctgttatt
gaaaagatgaatacacagttcacagcagtgggtaaagagttcaaccacctggaaaaaagaatagagaatctaaataaaaaagttgatgatggtttcctgg
acatttggacttacaatgccgaactgttggttctattggaaaatgaaagaactttggactatcacgattcaaatgtgaagaacttgtatgaaaaagtaag
aaaccagttaaaaaacaatgccaaggaaattggaaacggctgctttgaattttaccacaaatgcgataacacgtgcatggaaagtgtcaaaaatgggact
tatgactacccaaaatactcagaggaagcaaaattaaacagagaaaaaatagatggggtaaagctggaatcaacaaggatctaccagattttggcgatct
attcaactgtcgccagttcattggtactggtagtctccctgggggcaatcagcttctggatgtgctctaatgggtctctacagtgtagaatatgtatt
>A/Mexico/4357/2016                         
atgaaggcaatactagtagttctgctatatacatttacaaccgcaaatgcagacacattatgtataggttatcatgcgaacaattcaacagacactgtag
acacagtactagaaaagaatgtaacagtaacacactctgttaatcttctggaagacaagcataacggaaaactatgcaaactaagaggagtagccccatt
gcatttgggtaaatgtaacattgctggctggatcctgggaaatccagagtgtgaatcactctccacagcaagttcatggtcctacattgtggaaacatct
aattcagacaatggaacgtgttacccaggagatttcatcaattatgaggagctaagagagcaattgagctcagtgtcatcgtttgaaaggtttgaaatat
tccccaagacaagttcatggcccaatcatgactcgaacaaaggtgtaacggcagcatgtcctcacgctggagcaaaaagcttctacaaaaacttgatatg
gctagttaaaaaaggaaattcatacccaaagctcaaccaatcctacattaatgataaagggaaagaagtcctcgtgctgtggggcattcaccatccacct
actactgctgaccaacaaagtctctatcagaatgcagatgcatatgtttttgtggggacatcaaaatacagcaagaagttcaagccggaaatagcaacaa
gacccaaagtgagggatcaagaagggagaatgaactattactggacactagtagagccgggagacaaaataacattcgaagcaactggaaatctagtggt
accgagatatgcattcacaatggaaagaaatgctggatctggtattatcatttcagatacaccagtccacgattgcaatacaacttgtcagacacccgag
ggtgctataaacaccagcctcccatttcagaatatacatccgatcacaattgggaaatgtccaaagtatgtaaaaagcacaaaattgagactggccacag
gattgaggaatgtcccgtctattcaatctagaggcctattcggggccattgccggcttcattgaaggggggtggacagggatggtagatggatggtacgg
ttatcaccatcaaaatgagcaggggtcaggatatgcagccgacctgaagagcacacaaaatgccattgacaagattactaacaaagtaaattctgttatt
gaaaagatgaatacacagttcacagcagtgggtaaagagttcaaccacctggaaaaaagaatagagaatctaaataaaaaagttgatgatggtttcctgg
acatttggacttacaatgccgaactgttggttctattggaaaatgaaagaactttggactatcacgattcaaatgtgaagaacttgtatgaaaaagtaag
aaaccagttaaaaaacaatgccaaggaaattggaaacggctgctttgaattttaccacaaatgcgataacacgtgcatggaaagtgtcaaaaatgggact
tatgactacccaaaatactcagaggaagcaaaattaaacagagaaaaaatagatggggtaaagctggaatcaacaaggatctaccagattttggcgatct
attcaactgtcgccagttcattggtactggtagtctccctgggggcaatcagcttctggatgtgctctaatgggtctctacagtgtagaatatgtatt
>A/North_Carolina/28/2017                   
atgaaggcaatactagtagttctgctatatacatttacaaccgcaaatgcagacacattatgtataggttatcatgcgaacaattcaacagacactgtag
acacagtactagaaaagaatgtaacagtaacacactctgttaatcttctggaagacaagcataacggaaaactatgcaaactaagaggggtagccccatt
gcatttgggtaaatgtaacattgctggctggatcctgggaaatccagagtgtgaatcactctccacagcaagttcatggtcctacattgtggaaacatct
aattcagacaatggaacgtgttacccaggggatttcatcaattatgaggagctaagagagcaattgagctcagtgtcatcgtttgaaaggtttgaaatat
tccccaagacaagttcatggcccaatcatgactcgaacaaaggtgtaacggcagcatgtcctcacgctggagcaaaaagcttctacaaaaacttgatatg
gctagttaaaaaaggaaattcatacccaaagctcaaccaatcctacgttaatgataaagggaaagaagtcctcgtgctgtggggcattcaccatccacct
actactgctgaccaacaaagtctctatcagaatgcagatgcatatgtttttgtggggacatcaaaatacagcaagaagttcaagccggaaatagcaacaa
gacccaaagtgagggatcaagaagggagaatgaactattactggacactagtagagccgggagacaaaataacattcgaagcaactggaaatctagtggt
accgagatatgcattcacaatggaaagaaatgctggatctggtattatcatttcagatacaccagtccacgattgcaatacaacttgtcagacacccgag
ggtgctataaacaccagcctcccatttcagaatatacatccgatcacaattgggaaatgtccaaagtatgtaaaaagcacaaaattgagactggccacag
gattgaggaatgtcccgtctattcaatctagaggcctattcggggccattgccggcttcattgaaggggggtggacagggatggtagatggatggtacgg
ttatcaccatcaaaatgagcaggggtcaggatatgcagctgacctgaagagcacacaaaatgccattgacaagattactaacaaagtaaattctgttatt
gaaaagatgaatacacagttcacagcagtgggtaaagagttcaaccacctggaaaaaagaatagagaatctaaataaaaaagttgatgatggtttcctgg
acatttggacttacaatgccgaactgttggttctattggaaaatgaaagaactttggactatcacgattcaaatgtgaagaacttgtatgaaaaagtaag
aaaccagttaaaaaacaatgccaaggaaattggaaacggctgctttgaattttaccacaaatgcgataacacgtgcatggaaagtgtcaaaaatgggact
tatgactacccaaaatactcagaggaagcaaaattaaacagagaaaaaatagatggggtaaagctggaatcaacaaggatctaccagattttggcgatct
attcaactgtcgccagttcattggtactggtagtctccctgggggcaatcagcttctggatgtgctctaatgggtctctacagtgtagaatatgtatt
>A/England/93100583/2019                    
atgaaggcaatactagtagttctgctgtatacatttacaaccgcaaatgcagacacattatgtataggttatcatgcgaacaattcaacagacactgtag
acacagtactagaaaagaatgtaacagtaacacattctgtcaatcttctggaaggcaagcataacggaaaactatgcaaactaagaggggtagccccatt
gcatttgggtaaatgtaacattgctggctggatcctgggaaatccagagtgtgaatcactctccacagcaagatcatggtcctacattgtggaaacatct
aattcagacaatggaacgtgttacccaggagatttcatcaattatgaggagctaagagagcaattgagctcagtgtcatcatttgaaaggtttgaaatat
tccccaagacaagttcatggcctaatcatgactcggacaaaggtgtaacggcagcatgtcctcacgctggagcaaaaagcttctacaaaaacttgatatg
gctggttaaaaaaggaaattcatacccaaagctcaaccaaacctacattaatgataaagggaaagaagtcctcgtgctgtggggcattcaccatccacct
actattgctgaccaacaaagtctctatcagaatgcagatgcatatgtttttgtggggacatcaagatacagcaagaagttcaagccggaaatagcaacaa
gacccaaagtgagggatcaagaagggagaatgaactattactggacactagtagaaccgggagacaaaataacattcgaagcaactggaaatctagtggt
accgagatatgcattcacaatggaaagagatgctggatctggtattatcatttcagatacaccagtccacgattgcaatacaacttgtcagacacccgag
ggtgctataaacaccagcctcccatttcagaatgtacatccgatcacaattgggaaatgtccaaaatatgtaaaaagcacaaaattgaggctggccacag
gattgaggaatgtcccgtctattcaatctagaggcctattcggggccattgctggcttcattgaaggggggtggacagggatggtagatggatggtacgg
ttatcaccatcaaaatgagcaggggtcaggatatgcagccgatctgaagagcacacaaaatgccattgataagattactaacaaagtaaattctgttatt
gaaaagatgaatacacagttcacagcagtgggtaaagagttcaaccaccttgaaaaaagaatagagaatctaaataaaaaagttgatgatggtttcctgg
acatttggacttacaatgccgaactgttggttctactggaaaacgaaagaactttggactatcacgattcaaatgtgaagaacttgtatgaaaaagtaag
aaaccagttaaaaaacaatgccaaggaaattggaaacggctgctttgaattttaccacaaatgcgacaacacatgcatggaaagtgtcaagaatgggact
tatgactacccaaaatactcagaggaagcaaaattaaacagagaaaaaatagatggagtaaagctggaatcaacaaggatctaccagattttggcgatct
attcaactgttgccagctcattggtactggtagtctccctgggggcaatcagcttctggatgtgctctaatgggtctctacagtgtagaatatgtatt
>A/Darwin/670/2019                          
atgaaggcaatactagtagttctgctgtatacatttacaaccgcaaatgcagacacattatgtataggttatcatgcgaacaattcaacagacactgtag
acacagtactagaaaagaatgtaacagtaacacactctgtcaatcttctggaaggcaagcataacggaaaactatgcaaactaagaggggtagccccatt
gcatttgggtaaatgtaacattgctggctggatcctgggaaatccagagtgtgaatcactctccacagcaagatcatggtcctacattgtggaaacatct
aattcagacaatggaacgtgttacccaggagatttcatcaattatgaggagctaagagagcaattgagctcagtgtcatcatttgaaaggtttgaaatat
tccccaagacaagttcatggcctaatcatgactcgaacaaaggtgtaacggcagcatgtcctcacgctggagcaaaaagcttctacaaaaacttgatatg
gctggttaaaaaaggaaattcatacccaaagctcaaccaaacctacattaatgataaagggaaagaagtcctcgtgctgtggggcattcaccatccacct
actattgctgaccaacaaagtctctatcagaatgcagatgcatatgtttttgtggggacatcaagatacagcaagaagttcaagccggaaatagcaacaa
gacccaaagtgagggatcaagaagggagaatgaactattactggacactagtagaaccgggagacaaaataacattcgaagcaactggaaatctagtggt
accgagatatgcattcacaatggaaagagatgctggatctggtattatcatttcagatacaccagtccacgattgcaatacaacttgtcagacacccgag
ggtgctataaacaccagcctcccatttcagaatgtacatccgatcacaattgggaaatgtccaaaatatgtaaaaagcacaaaattgaggctggccacag
gattgaggaatgtcccgtctattcaatctagaggcctattcggggccattgctggcttcattgaaggggggtggacagggatggtagatggatggtacgg
ttatcaccatcaaaatgagcaggggtcaggatatgcagccgatctgaagagcacacaaaatgccattgataagattactaacaaagtaaattctgttatt
gaaaagatgaatacacagttcacagcagtgggtaaagagttcaaccaccttgaaaaaagaatagagaatctaaataaaaaagttgatgatggtttcctgg
acatttggacttacaatgccgaactgttggttctactggaaaacgaaagaactttggactatcacgattcaaatgtgaagaacttgtatgaaaaagtaag
aaaccagttaaaaaacaatgccaaggaaattggaaacggctgctttgaattttaccacaaatgcgacaacacatgcatggaaagtgtcaagaatgggact
tatgactacccaaaatactcagaggaagcaaaattaaacagagaaaaaatagatggagtaaagctggaatcaacaaggatctaccagattttggcgatct
attcaactgttgccagctcattggtactggtagtctccctgggggcaatcagcttctggatgtgctctaatgggtctctacagtgtagaatatgtatt
>A/Canberra/390/2019                        
atgaaggcaatactagtagttctgctgtatacatttacaaccgcaaatgcagacacattatgtataggttatcatgcgaacaattcaacagacactgtag
acacagtactagaaaagaatgtaacagtaacacactctgtcaatcttctggaaggcaagcataacggaaaactatgcaaactaagaggggtagccccatt
gcatttgggtaaatgtaacattgctggctggatcctgggaaatccagagtgtgaatcactctccacagcaagatcatggtcctacattgtggaaacatct
aattcagacaatggaacgtgttacccaggagatttcatcaattatgaggagctaagagagcaattgagctcagtgtcatcatttgaaaggtttgaaatat
tccccaagacaagttcatggcctaatcatgactcggacaaaggtgtaacggcagcatgtcctcacgctggagcaaaaagcttctacaaaaacttgatatg
gctggttaagaaaggaaattcatacccaaagctcaaccaaacctacattaatgataaagggaaagaagtcctcgtgctgtggggcattcaccatccacct
actattgctgaccaacaaagtctctatcagaatgcagatgcatatgtttttgtggggacatcaagatacagcaagaagttcaagccggaaatagcaacaa
gacccaaagtgagggatcaagaagggagaatgaactattactggacactagtagaaccgggagacaaaataacattcgaagcaactggaaatctagtggt
accgagatatgcattcacaatggaaagagatgctggatctggtattatcatttcagatacaccagtccacgattgcaatacaacttgtcagacacccgag
ggtgctataaacaccagcctcccatttcagaatgtacatccgatcacaattgggaaatgtccaaaatatgtaaaaagcacaaaattgaggctggccacag
gattgaggaatgtcccgtctattcaatctagaggcctattcggggccattgctggcttcattgaaggggggtggacagggatggtagatggatggtacgg
ttaccaccatcaaaatgagcaggggtcaggatatgcagccgatctgaagagcacacaaaatgccattgataagattactaacaaagtaaattctgttatt
gaaaagatgaatacacagttcacagcagtgggtaaagagttcaaccaccttgaaaaaagaatagagaatctaaataaaaaagttgatgatggtttcctgg
acatttggacttacaatgccgaactgttggttctactggaaaacgaaagaactttggactatcacgattcaaatgtgaagaacttgtatgaaaaagtaag
aaaccagttaaaaaacaatgccaaggaaattggaaacggctgctttgaattttaccacaaatgcgacaacacatgcatggaaagtgtcaagaatgggact
tatgactacccaaaatactcagaggaagcaaaattaaacagagaaaaaatagatggagtaaagctggaatcaacaaggatctaccagattttggcgatct
attcaactgttgccagctcattggtactggtagtctccctgggggcaatcagcttctggatgtgctctaatgggtctctacagtgtagaatatgtatt
>A/Brisbane/66/2019                         
atgaaggcaatactagtagttctgctgtatacatttacaaccgcaaatgcagacacattatgtataggttatcatgcgaacaattcaacagacactgtag
acacagtactagaaaagaatgtaacagtaacacactctgtcaatcttctggaagacaagcataacggaaaactatgcaaactaagaggggtagccccatt
gcatttgggtaaatgtaacattgctggctggatcctgggaaatccagagtgtgaatcactctccacagcaagatcatggtcctacattgtggaaacatct
aattcagacaatggaacgtgttacccaggagatttcatcaattatgaggagctaagagagcaattgagctcagtgtcatcatttgaaaggtttgaaatat
tccccaagacaagttcatggcctaatcatgactcggacaaaggtgtaacggcagcatgtcctcacgctggagcaaaaagcttctacaaaaacttgatatg
gctggttaaaaaaggaaattcatacccaaagctcaaccaaacctacattaatgataaagggaaagaagtcctcgtgctgtggggcattcaccatccacct
actattgctgaccaacaaagtctctatcagaatgcagatgcatatgtttttgtggggacatcaagatacagcaagaagttcaagccggaaatagcaacaa
gacccaaagtgagggatcaagaagggagaatgaactattactggacactagtagaaccgggagacaaaataacattcgaagcaactggaaatctagtggt
accgagatatgcattcacaatggaaagagatgctggatctggtattatcatttcagatacaccagtccacgattgcaatacaacttgtcagacacccgag
ggtgctataaacaccagcctcccatttcagaatgtacatccgatcacaattgggaaatgtccaaaatatgtaaaaagcacaaaattgaggctggccacag
gattgaggaatgtcccgtctattcaatctagaggcctattcggggccattgctggcttcattgaaggggggtggacagggatggtagatggatggtacgg
ttatcaccatcaaaatgagcaggggtcaggatatgcagccgatctgaagagcacacaaaatgccattgataagattactaacaaagtaaattctgttatt
gaaaagatgaatacacagttcacagcagtgggtaaagagttcaaccaccttgaaaaaagaatagagaatctaaataaaaaagttgatgatggtttcctgg
acatttggacttacaatgccgaactgttggttctactggaaaacgaaagaactttggactatcacgattcaaatgtgaagaacttgtatgaaaaagtaag
aaaccagttaaaaaacaatgccaaggaaattggaaacggctgctttgaattttaccacaaatgcgacaacacatgcatggaaagtgtcaagaatgggact
tatgactacccaaaatactcagaggaagcaaaattaaacagagaaaaaatagatggagtaaagctggaatcaacaaggatctaccagattttggcgatct
attcaactgttgccagttcattggtactggtagtctccctgggggcaatcagcttctggatgtgctctaatgggtctctacagtgtagaatatgtatt
