# Supplementary material for: Clinical and molecular epidemiology of influenza viruses from Romanian patients hospitalized during the 2019/20 season
Source: PLoS One. 2021 Nov 12;16(11):e0258798. doi: 10.1371/journal.pone.0258798 (PMC8589178; doi:10.1371/journal.pone.0258798)
Supplement: S2 Dataset — (FAS) [file pone.0258798.s004.fas]

>A/Kansas/14/2017
ATGAAGACTATCATTGCTTTGAGCTGCATTCTATGTCTGGTTTTCGCTCAAAAAATTCCTGGAAATGACAATAGCACGGCAACGCTGTGCCTTGGGCACC
ATGCAGTACCAAACGGAACGATAGTGAAAACAATCACGAATGACCGAATTGAAGTTACTAATGCTACTGAGCTGGTTCAGAACTCCTCAATAGGTGAAAT
ATGCGACAGTCCTCATCAGATCCTTGATGGAGAAAACTGCACACTAATAGATGCTCTATTGGGAGACCCTCAGTGTGATGGCTTTCAAAATAAGAAATGG
GACCTTTTCGTTGAACGAAACAAAGCCTACAGCAACTGTTACCCTTATGATGTGCCGGATTATGCATCCCTTAGATCACTAGTTGCCTCATCCGGCACAC
TGGAGTTTAACAATGAAAGCTTCAATTGGGCTGGAGTCACTCAAAACGGAACAAGTTCTTCTTGCATAAGGGGATCTAAAAGTAGTTTCTTTAGTAGATT
AAATTGGTTGACCCACTTAAACTCCAAATACCCAGCATTAAACGTGACTATGCCAAACAATGAACAATTTGACAAATTGTACATTTGGGGTGTTCACCAC
CCGGGTACGGACAAGGACCAAATCTCCCTGTATGCACAATCATCAGGAAGAATCACAGTATCTACCAAAAGAAGCCAACAAGCTGTAATCCCGAATATCG
GATCTAGACCCAGAATAAGGGATATCCCTAGCAGAATAAGCATCTATTGGACAATAGTAAAACCAGGAGACATACTTTTGATTAACAGCACAGGGAATCT
AATTGCTCCTAGGGGTTACTTCAAAATACGAAGTGGGAAAAGCTCAATAATGAGATCAGATGCACCCATTGGCAAGTGCAAGTCTGAATGCATCACTCCA
AATGGAAGCATTCCAAATGACAAACCATTCCAAAATGTAAACAGGATCACATACGGGGCATGTCCCAGATATGTTAAGCAAAGCACTCTGAAATTGGCAA
CAGGAATGCGAAATGTACCAGAGAGACAAACTAGAGGCATATTTGGCGCAATAGCGGGTTTCATAGAAAATGGTTGGGAGGGAATGGTGGATGGTTGGTA
CGGCTTCAGGCATCAAAATTCTGAGGGAAGAGGACAAGCAGCAGATCTTAAAAGCACTCAAGCAGCAATCGATCAAATCAATGGGAAGCTGAATCGATTG
ATCGGGAAAACCAACGAGAAATTCCATCAGATTGAAAAAGAGTTCTCAGAAGTAGAAGGGAGAATTCAGGACCTTGAGAAATATGTTGAGGACACAAAAA
TAGATCTCTGGTCATACAACGCGGAGCTTCTTGTTGCCCTGGAGAACCAACATACAATTGATCTAACTGACTCAGAAATGAACAAACTGTTTGAAAAAAC
AAAGAAGCAACTGAGGGAAAATGCTGAGGATATGGGCAATGGTTGTTTCAAAATATACCACAAATGTGACAATGCCTGCATGGGGTCAATCAGAAATGGA
ACTTATGACCACAATGTATACAGGGATGAAGCATTAAACAACCGGTTCCAGATCAAGGGAGTTGAGCTGAAGTCAGGGTACAAAGATTGGATCCTATGGA
TTTCCTTTGCCATATCATGTTTTTTGCTTTGTGTTGCTCTGTTGGGGTTCATCATGTGGGCCTGCCAAAAGGGCAACATTAGGTGCAACATTTGCATT
>A/MB/Romania/2/2019
ATGAAGACTATCATTGCTTTGAGCTGCATTCTATGTCTGGTTTTCGCTCAAAAAATTCCTGGAAATGACAATAGCACGGCAACACTGTGCCTTGGGCACC
ATGCAGTACCAAACGGAACGATAGTGAAAACAATCACGAATGACCGAATTGAAGTTACTAATGCTACTGAGCTGGTTCAGAACTCCTCAATAGGTGAAAT
ATGCAACAGTCCTCATCAGATCCTTGATGGAGAAAACTGCACACTAATAGATGCTCTATTGGGAGACCCTCAGTGTGATGGCTTTCAAAATAAGAAATGG
GACCTTTTCGTTGAACGGAACAAAGCCTACAGCAACTGTTACCCTTATGATGTGCCGGATTATGCATCCCTTAGATCACTAGTTGCCTCATCCGGCACAC
TGGAGTTTAACAATGAAAGCTTCAATTGGGCTGGAGTCACTCAAAACGGAACAAGTTCTTCTTGCATAAGGGGATCTAAAAGTAGTTTCTTTAGTAGATT
AAATTGGTTGACCCACTTAAACTCCAAATACCCAGCATTAAACGTGACTATGCCAAACAATGAACAATTTGACAAATTGTACATTTGGGGTGTTCACCAC
CCGGGTACGGACAAGGACCAAATCTCCCTGTATGCACAATCATCAGGAAGAATCACAGTATCTACCAAAAGAAGCCAACAAGCTGTAATCCCGAATATCG
GATCTAGACCCAGAATAAGGGATATCCCTAGCAGAATAAGCATCTATTGGACAATAGTAAAACCAGGAGACATACTTTTGATTAACAGCACAGGGAATCT
AATTGCTCCTAGGGGTTACTTCAAAATACGAAGTGGGAAAAGTTCAATAATGAGATCAGATGCACCCATTGGCAAGTGCAAGTCTGAATGCATCACTCCA
AATGGAAGCATTCCAAATGACAAACCATTCCAAAATGTAAACAGGATCACATACGGGGCATGTCCCAGATATGTTAAGCAAAGCACTCTGAAATTGGCAA
CAGGAATGCGAAATGTGCCAGAGAGACAAACTAGAGGCATATTTGGCGCAATAGCGGGTTTCATAGAAAATGGTTGGGAAGGATTGGTGGATGGTTGGTA
CGGCTTCAGGCATCAAAATTCTGAGGGAAGAGGACAAGCAGCAGATCTTAAAAGCACTCAAGCAGCAATCGATCAAATCAATGGGAAGCTGAATCGATTG
ATCGGGAAAACCAACGAGAAATTCCATCAGATTGAAAAAGAGTTCTCAGAAGTAGAAGGGAGAATTCAGGACCTTGAGAAATATGTTGAGGACACAAAAA
TAGATCTCTGGTCATACAATGCAGAGCTTCTTGTTGCCCTGGAGAACCAACATACAATTGATCTAACTGACTCAGAAATGAACAAACTGTTTGAAAAAAC
AAAGAAGCAACTGAGGGAAAATGCTGAGGATATGGGCAATGGTTGTTTCAAAATATACCACAAATGTGACAATGCCTGCATGGGGTCAATCAGGAATGGA
ACTTATGACCACAATGTATACAGAGATGAAGCATTAAACAACCGGTTCCAGATCAAGGGAGTTGAGCTGAAGTCAGGGTACAAAGATTGGATCCTATGGA
TTTCCTTTGCCATATCATGTTTTTTGCTTTGTGTTGTTCTGTTGGGGTTCATCATGTGGGCCTGCCAAAAGGGCAACATTAGGTGCAACATTTGCATT
>A/MB/Romania/4/2019
ATGAAGACTATCATTGCTTTGAGCTGCATTCTATGTCTGGTTTTCGCTCAAAAAATTCCTGGAAATGACAATAGCACGGCAACGCTGTGCCTTGGGCACC
ATGCAGTACCAAACGGAACGATAGTGAAAACAATCACGAATGACCGAATTGAAGTTACTAATGCTACTGAGCTGGTTCAGAACTCCTCAATAGGTGAAAT
ATGCGACAGTCCTCATCAGATCCTTGATGGAGAAAACTGCACACTAATAGATGCTCTATTGGGAGACCCTCAGTGTGATGGCTTTCAAAATAGGAAATGG
GACCTTTTCGTTGAACGGAACAAAGCCTACAGCAACTGTTACCCTTATGATGTGCCGGATTATGCATCCCTTAGATCACTAGTTGCCTCATCCGGCACAC
TGGAGTTTAACAATGAAAGCTTCAATTGGGCTGGAGTCACTCAAAACGGAACAAGTTCTTCTTGCATAAGGGGATCTAAAAGTAGTTTCTTTAGTAGATT
AAATTGGTTGACCCACTTAAACTCCAAATACCCAGCATTAAACGTGACTATGCCAAACAATGAACAATTTGACAAATTGTACATTTGGGGTGTTCACCAC
CCGGGTACGGACAAGGACCAAATCTCCCTGTATGCACAATCATCAGGAAGAATCACAGTATCTACCAAAAGAAGCCAACAAGCTGTAATCCCGAATATCG
GATCTAGACCCAGAATAAGGGATATCCCTAGCAGAATAAGCATCTATTGGACAATAGTAAAACCAGGAGACATACTTTTGATTAACAGCACAGGGAATCT
AATTGCTCCTAGGGGTTACTTCAAAATACGAAGTGGGAAAAGCTCAATAATGAGATCAGATGCACCCATTGGCAAGTGCAAGTCTGAATGCATCACTCCA
AATGGAAGCATTCCAAATGACAAACCATTCCAAAATGTAAACAGGATCACATACGGGGCATGTCCCAGATATGTTAAGCAAAGCACTCTGAAATTGGCAA
CAGGAATGCGAAATGTGCCAGAGAGACAAACTAGAGGCATATTTGGCGCAATAGCGGGTTTCATAGAAAATGGTTGGGAAGGATTGGTGGATGGTTGGTA
CGGCTTCAGGCATCAAAATTCTGAGGGAAGAGGACAAGCAGCAGATCTTAAAAGCACTCAAGCAGCAATCGATCAAATCAATGGGAAGCTGAATCGATTG
ATCGGGAAAACCAACGAGAAATTCCATCAGATTGAAAAAGAGTTCTCAGAAGTAGAAGGGAGAATTCAGGACCTTGAGAAATATGTTGAGGACACAAAAA
TAGATCTCTGGTCATACAATGCAGAGCTTCTTGTTGCCCTGGAGAACCAACATACAATTGATCTAACTGACTCAGAAATGAACAAACTGTTTGAAAAAAC
AAAGAAGCAACTGAGGGAAAATGCTGAGGATATGGGCAATGGTTGTTTCAAAATATACCACAAATGTGACAATGCCTGCATGGGGTCAATCAGGAATGGA
ACTTATGACCACAATGTATACAGAGATGAAGCATTAAACAACCGGTTCCAGATCAAGGGAGTTGAGCTGAAGTCAGGGTACAAAGATTGGATCCTATGGA
TTTCCTTTGCCATATCATGTTTTTTGCTTTGTGTTGTTCTGTTGGGGTTCATCATGTGGGCCTGCCAAAAGGGCAACATTAGGTGCAACATTTGCATT
>A/MB/Romania/8/2019
ATGAAGACTATCATTGCTTTGAGCTGCATTCTATGTCTGGTTTTCGCTCAAAAAATTCCTGGAAATGACAATAGCACGGCAACGCTGTGCCTTGGGCACC
ATGCAGTACCAAACGGAACGATAGTGAAAACAATCACGAATGATCGAATTGAAGTTACTAATGCTACTGAGCTGGTTCAGAACTCCTCAATAGGTGAAAT
ATGCGACAGTCCTCATCAGATCCTTGATGGAGAAAACTGCACACTAATAGATGCTCTATTGGGAGACCCTCAGTGTGATGGCTTTCAAAATAAGAAATGG
GACCTTTTCGTTGAACGGAACAAAGCCTACAGCAACTGTTACCCTTATGATGTGCCGGATTATGCATCCCTTAGATCACTAGTTGCCTCATCCGGCACAC
TGGAGTTTAACAATGAAAGCTTCAATTGGGCTGGAGTCACTCAAAACGGAACAAGTTCTTCTTGCATAAGGGGATCTAAAAGTAGTTTCTTTAGTAGATT
AAATTGGTTGACCCACTTAAACTCCAAATACCCAGCATTAAACGTGACTATGCCAAACAATGAACAATTTGACAAATTGTACATTTGGGGTGTTCACCAC
CCGGGTACGGACAAGGACCAAATCTCCCTGTATGCACAATCATCAGGAAGAATCACAGTATCTACCAAAAGAAGCCAACAAGCTGTAATCCCGAATATCG
GATCTAGACCCAGAATAAGGGATATCCCTAGCAGAATAAGCATCTATTGGACAATAGTAAAACCAGGAGACATACTTTTGATTAACAGCACAGGGAATCT
AATTGCTCCTAGGGGTTACTTCAAAATACGAAGTGGGAAAAGCTCAATAATGAGATCAGATGCACCCATTGGCAAGTGCAAGTCTGAATGCATCACTCCA
AATGGAAGCATTCCAAATGACAAACCATTCCAAAATGTAAACAGGATCACATACGGGGCATGTCCCAGATATGTTAAGCAAAGCACTCTGAAATTGGCAA
CAGGAATGCGAAATGTGCCAGAGAGACAAACTAGAGGCATATTTGGCGCAATAGCGGGTTTCATAGAAAATGGTTGGGAAGGATTGGTGGATGGTTGGTA
CGGCTTCAGGCATCAAAATTCTGAGGGAAGAGGACAAGCAGCAGATCTTAAAAGCACTCAAGCAGCAATCGATCAAATCAATGGGAAGCTGAATCGATTG
ATCGGGAAAACCAACGAGAAATTCCATCAGATTGAAAAAGAGTTCTCAGAAGTAGAAGGGAGAATTCAGGACCTTGAGAAATATGTTGAGGACACAAAAA
TAGATCTCTGGTCATACAATGCAGAGCTTCTTGTTGCCCTGGAGAACCAACATACAATTGATCTAACTGACTCAGAAATGAACAAACTGTTTGAAAAAAC
AAAGAAGCAACTGAGGGAAAATGCTGAGGATATGGGCAATGGTTGTTTCAAAATATACCACAAATGTGACAATGCCTGCATGGGGTCAATCAGGAATGGA
ACTTATGACCACAATGTATACAGAGATGAAGCATTAAACAACCGGTTCCAGATCAAGGGAGTTGAGCTGAAGTCAGGGTACAAAGATTGGATCCTATGGA
TTTCCTTTGCCATATCATGTTTTTTGCTTTGTGTTGTTCTGTTGGGGTTCATCATGTGGGCCTGCCAAAAGGGCAACATTAGGTGCAACATTTGCATT
>A/MB/Romania/9/2019
ATGAAGACTATCATTGCTTTGAGCTGCATTCTATGTCTGGTTTTCGCTCAAAAAATTCCTGGAAATGACAATAGCACGGCAACACTGTGCCTTGGGCACC
ATGCAGTACCAAACGGAACGATAGTGAAAACAATCACGAATGACCGAATTGAAGTTACTAATGCTACTGAGCTGGTTCAGAACTCCTCAATAGGTGAAAT
ATGCAACAGTCCTCATCAGATCCTTGATGGAGAAAACTGCACACTAATAGATGCTCTATTGGGAGACCCTCAGTGTGATGGCTTTCAAAATAAGAAATGG
GACCTTTTCGTTGAACGGAACAAAGCCTACAGCAACTGTTACCCTTATGATGTGCCGGATTATGCATCCCTTAGATCACTAGTTGCCTCATCCGGCACAC
TGGAGTTTAACAATGAAAGCTTCAATTGGGCTGGAGTCACTCAAAACGGAACAAGTTCTTCTTGCATAAGGGGATCTAAAAGTAGTTTCTTTAGTAGATT
AAATTGGTTGACCCACTTAAACTCCAAATACCCAGCATTAAACGTGACTATGCCAAACAATGAACAATTTGACAAATTGTACATTTGGGGTGTTCACCAC
CCGGGTACGGACAAGGACCAAATCTCCCTGTATGCACAATCATCAGGAAGAATCACAGTATCTACCAAAAGAAGCCAACAAGCTGTAATCCCGAATATCG
GATCTAGACCCAGAATAAGGGATATCCCTAGCAGAATAAGCATCTATTGGACAATAGTAAAACCAGGAGACATACTTTTGATTAACAGCACAGGGAATCT
AATTGCTCCTAGGGGTTACTTCAAAATACGAAGTGGGAAAAGTTCAATAATGAGATCAGATGCACCCATTGGCAAGTGCAAGTCTGAATGCATCACTCCA
AATGGAAGCATTCCAAATGACAAACCATTCCAAAATGTAAACAGGATCACATACGGGGCATGTCCCAGATATGTTAAGCAAAGCACTCTGAAATTGGCAA
CAGGAATGCGAAATGTGCCAGAGAGACAAACTAGAGGCATATTTGGCGCAATAGCGGGTTTCATAGAAAATGGTTGGGAAGGATTGGTGGATGGTTGGTA
CGGCTTCAGGCATCAAAATTCTGAGGGAAGAGGACAAGCAGCAGATCTTAAAAGCACTCAAGCAGCAATCGATCAAATCAATGGGAAGCTGAATCGATTG
ATCGGGAAAACCAACGAGAAATTCCATCAGATTGAAAAAGAGTTCTCAGAAGTAGAAGGGAGAATTCAGGACCTTGAGAAATATGTTGAGGACACAAAAA
TAGATCTCTGGTCATACAATGCAGAGCTTCTTGTTGCCCTGGAGAACCAACATACAATTGATCTAACTGACTCAGAAATGAACAAACTGTTTGAAAAAAC
AAAGAAGCAACTGAGGGAAAATGCTGAGGATATGGGCAATGGTTGTTTCAAAATATACCACAAATGTGACAATGCCTGCATGGGGTCAATCAGGAATGGA
ACTTATGACCACAATGTATACAGAGATGAAGCATTAAACAACCGGTTCCAGATCAAGGGAGTTGAGCTGAAGTCAGGGTACAAAGATTGGATCCTATGGA
TTTCCTTTGCCATATCATGTTTTTTGCTTTGTGTTGTTCTGTTGGGGTTCATCATGTGGGCCTGCCAAAAGGGCAACATTAGGTGCAACATTTGCATT
>A/MB/Romania/13/2019
ATGAAGACTATCATTGCTTTGAGCTGCATTCTATGTCTGGTTTTCGCTCAAAAGATTCCTGGAAATGACAATAGCACGGCAACGCTGTGCCTTGGGCACC
ATGCAGTACCAAACGGAACGATAGTGAAAACAATCACGAATGACCGAATTGAAGTTACTAATGCTACTGAGCTGGTTCAGAACTCCTCAATAGGTGAAAT
ATGCGACAGTCCTCATCAGATCCTTGATGGAGAAAACTGCACACTAATAGATGCTCTATTGGGAGACCCTCAGTGTGATGGCTTTCAAAATAAGAAATGG
GACCTTTTCGTTGAACGGAACAAAGCCTACAGCAACTGTTACCCTTATGATGTGCCGGATTATGCATCCCTTAGATCACTAGTTGCCTCATCCGGCACAC
TGGAGTTTAACAATGAAAGCTTCAATTGGGCTGGAGTCACTCAAAACGGAACAAGTTCTTCTTGCATAAGGGGATCTAAAAGTAGTTTCTTTAGTAGATT
AAATTGGTTGACCCACTTAAACTCCAAATACCCAGCATTAAACGTGACTATGCCAAACAATGAACAATTTGACAAATTGTACATTTGGGGTGTTCACCAC
CCGGGTACGGACAAGGACCAAATCTCCCTGTATGCACAATCATCAGGAAGAATCACAGTATCTACCAAAAGAAGCCAACAAGCTGTAATCCCGAATATCG
GATCTAGACCCAGAATAAGGGATATCCCTAGCAGAATAAGCATCTATTGGACAATAGTAAAACCAGGAGACATACTTTTGATTAACAGCACAGGGAATCT
AATTGCTCCTAGGGGTTACTTCAAAATACGAAGTGGGAAAAGCTCAATAATGAGATCAGATGCACCCATTGGCAAGTGCAAGTCTGAATGCATCACTCCA
AATGGAAGCATTCCAAATGACAAACCATTCCAAAATGTAAACAGGATCACATACGGGGCATGTCCCAGATATGTTAAGCAAAGCACTCTGAAATTGGCAA
CAGGAATGCGAAATGTGCCAGAGAGACAAACTAGAGGCATATTTGGCGCAATAGCGGGTTTCATAGAAAATGGTTGGGAAGGATTGGTGGATGGTTGGTA
CGGCTTCAGGCATCAAAATTCTGAGGGAAGAGGACAAGCAGCAGATCTTAAAAGCACTCAAGCAGCAATCGATCAAATCAATGGGAAGCTGAATCGATTG
ATCGGGAAAACCAACGAGAAATTCCATCAGATTGAAAAAGAGTTCTCAGAAGTAGAAGGAAGAATTCAGGACCTTGAGAAATATGTTGAGGACACAAAAA
TAGATCTCTGGTCATACAATGCAGAGCTTCTTGTTGCCCTGGAGAACCAACATACAATTGATCTAACTGACTCAGAAATGAACAAACTGTTTGAAAAAAC
AAAGAAGCAACTGAGGGAAAATGCTGAGGATATGGGCAATGGTTGTTTCAAAATATACCACAAATGTGACAATGCCTGCATGGGGTCAATCAGGAATGGA
ACTTATGACCACAATGTATACAGAGATGAAGCATTAAACAGCCGGTTCCAGATCAAGGGAGTTGAGCTGAAGTCAGGGTACAAAGATTGGATCCTATGGA
TTTCCTTTGCCATATCATGTTTTTTGCTTTGTGTTGTTCTGTTGGGGTTCATCATGTGGGCCTGCCAAAAGGGCAACATTAGGTGCAACATTTGCATT
>A/MB/Romania/122/2020
ATGAAGACTATCATTGCTTTGAGCTGCATTCTATGTCTGGTTTTCGCTCAAAAAATTCCTGGAAATGACAATAGCACGGCAACGCTGTGCCTTGGGCACC
ATGCAGTACCAAACGGAACGATAGTGAAAACAATCACGAATGACCGAATTGAAGTTACTAATGCTACTGAGCTGGTTCAGAACTCCTCAATAGGTGAAAT
ATGCGAAAGTCCTCATCAGATCCTTGATGGAGAAAACTGCACACTAATAGATGCTCTATTGGGAGACCCTCAGTGTGATGGCTTTCAAAATAAGAAATGG
GACCTTTTCGTTGAACGGAACAAAGCCTACAGCAACTGTTATCCTTATGATGTGCCGGATTATGCATCCCTTAGATCACTAGTTGCCTCATCCGGCACAC
TGGAGTTTAACAATGAAAGCTTCAATTGGGCTGGAGTCACTCAAAACGGAACAAGTTCTTCTTGCATAAGGGGATCTAAAAGTAGTTTCTTTAGTAGATT
AAATTGGTTGACCCACTTAAACTCCAAATACCCAGCATTAAACGTGACTATGCCAAACAATGAACAATTTGACAAATTGTACATTTGGGGTGTTCACCAC
CCGGGTACGGACAAGGACCAAATCTCCCTGTATGCACAATCATCAGGAAGAATCACAGTATCTACCAAAAGAAGCCAACAAGCTGTAATCCCGAATATCG
GATCTAGACCCAGAATAAGGGATATCCCTAGCAGAATAAGCATCTATTGGACAATAGTAAAACCAGGAGACATACTTTTGATTAACAGCACAGGGAATCT
AATTGCTCCTAGGGGTTACTTCAAAATACGAAGTGGGAAAAGCTCAATAATGAGATCAGATGCACCCATTGGCAAGTGCAAGTCTGAATGCATCACTCCA
AATGGAAGCATTCCAAATGACAAACCATTCCAAAATGTAAACAGGATCACATACGGGGCATGTCCCAGATATGTTAAGCAAAGCACTCTGAAATTGGCAA
CAGGAATGCGAAATGTGCCAGAGAGACAAACTAGAGGCATATTTGGCGCAATAGCGGGTTTCATAGAAAATGGTTGGGAAGGATTGGTGGATGGTTGGTA
CGGCTTCAGGCATCAAAATTCTGAGGGAAGAGGACAAGCAGCAGATCTTAAAAGCACTCAAGCAGCAATCGATCAAATCAATGGGAAGCTGAATCGATTG
ATCGGGAAAACCAACGAGAAATTCCATCAGATTGAAAAAGAGTTCTCAGAAGTAGAAGGGAGAATTCAGGACCTTGAGAAATATGTTGAGGACACAAAAA
TAGATCTCTGGTCATACAATGCAGAGCTTCTTGTTGCCCTGGAGAACCAACATACAATTGATCTAACTGACTCAGAAATGAACAAACTGTTTGAAAAAAC
AAAGAAGCAACTGAGGGAAAATGCTGAGGATATGGGCAATGGTTGCTTCAAAATATACCACAAATGTGACAATGCCTGCATGGGGTCAATCAGGAATGGA
ACTTATGACCACAATGTATACAGAGATGAAGCATTAAACAACCGGTTCCAGATCAAGGGAGTTGAGCTGAAGTCAGGGTACAAAGATTGGATCCTATGGA
TTTCCTTTGCCATATCATGTTTTTTGCTTTGTGTTGTTCTGTTGGGGTTCATCATGTGGGCCTGCCAAAAGGGCAACATTAGGTGCAACATTTGCATT
>A/MB/Romania/322/2020
ATGAAGACTATCATTGCTTTGAGCTGCATTCTATGTCTGGTTTTCGCTCAAAAAATTCCTGGAAATGACAATAGCACGGCAACGCTGTGCCTTGGGCACC
ATGCAGTACCAAACGGAACGATAGTGAAAACAATCACGAATGACCGAATTGAAGTTACTAATGCTACTGAGCTGGTTCAGAACTCCTCAATAGGTGAAAT
ATGCGACAGTCCTCATCAGATCCTTGATGGAGAAAACTGCACACTAATAGATGCTCTATTGGGAGACCCTCAGTGTGATGGCTTTCAAAATAAGAAATGG
GACCTTTTCGTTGAACGGAACAAAGCCTACAGCAACTGTTACCCTTATGATGTGCCGGATTATGCATCCCTTAGATCACTAGTTGCCTCATCCGGCACAC
TGGAGTTTAACAATGAAAGCTTCAATTGGGCTGGAGTCACTCAAAACGGAACAAGTTCTTCTTGCATAAGAGGATCTAAAAGTAGTTTCTTTAGTAGATT
AAATTGGTTGACCCACTTAAACTCCAAATACCCAGCATTAAACGTGACTATGCCAAACAATGAACAATTTGACAAATTGTACATTTGGGGTGTTCACCAC
CCGGGTACGGACAAGGACCAAATCTCCCTGTATGCACAATCATCAGGAAGAATCACAGTATCTACCAAAAGAAGCCAACAAGCTGTAATCCCGAATATCG
GATCTAGACCCAGAATAAGGGATATCCCTAGCAGAATAAGCATCTATTGGACAATAGTAAAACCAGGAGACATACTTTTGATTAACAGCACAGGGAATCT
AATTGCTCCTAGGGGTTACTTCAAAATACGAAGTGGGAAAAGCTCAATAATGAGATCAGATGCACCCATTGGCAAGTGCAAGTCTGAATGCATCACTCCA
AATGGAAGCATTCCAAATGACAAACCATTCCAAAATGTAAACAGGATCACATACGGGGCATGTCCCAGATATGTTAAGCAAAGCACTCTGAAATTGGCAA
CAGGAATGCGAAATGTGCCAGAGAGACAAACTAGAGGCATATTTGGCGCAATAGCGGGTTTCATAGAAAATGGTTGGGAAGGATTGGTGGATGGTTGGTA
CGGCTTCAGGCATCAAAATTCTGAGGGAAGAGGACAAGCAGCAGATCTTAAAAGCACTCAAGCAGCAATCGATCAAATCAATGGGAAGCTGAATCGATTG
ATCGGGAAAACCAACGAGAAATTCCATCAGATTGAAAAAGAGTTCTCAGAAGTAGAAGGAAGAATTCAGGACCTTGAGAAATATGTTGAGGACACAAAAA
TAGATCTCTGGTCATACAATGCAGAGCTTCTTGTTGCCCTGGAGAACCAACATACAATTGATCTAACTGACTCAGAAATGAACAAACTGTTTGAAAAAAC
AAAGAAGCAACTGAGGGAAAATGCTGAGGATATGGGCAATGGTTGTTTCAAAATATACCACAAATGTGACAATGCCTGCATGGGGTCAATCAGGAATGGA
ACTTATGACCACAATGTATACAGAGATGAAGCATTAAACAACCGGTTCCAGATCAAGGGAGTTGAGCTGAAGTCAGGGTACAAAGATTGGATCCTATGGA
TTTCCTTTGCCATATCATGTTTTTTGCTTTGTGTTGTTCTGTTGGGGTTCATCATGTGGGCCTGCCAAAAGGGCAACATTAGGTGCAACATTTGCATT
>A/MB/Romania/484/2020
ATGAAGACTATCATTGCTTTGAGCTACATTCTATGTCTGGTTTTCGCTCAAAAAATTCCTGGAAATGACAATAGCACGGCAACGCTGTGCCTTGGGCACC
ATGCAGTACCAAACGGAACGATAGTGAAAACAATCACGAATGACCGAATTGAAGTTACTAATGCTACTGAGCTGGTTCAGAACTCCTCAATAGGTGAAAT
ATGCGACAGTCCTCATCAGATCCTTGATGGAGAAAACTGCACACTAATAGATGCTCTATTGGGAGACCCTCAGTGTGATGGCTTTCAAAATAGGAAATGG
GACCTTTTCGTTGAACGGAACAAAGCCTACAGCAACTGTTACCCTTATGATGTGCCGGATTATGCATCCCTTAGATCACTAGTTGCCTCATCCGGCACAC
TGGAGTTTAACAATGAAAGCTTCAATTGGGCTGGAGTCACTCAAAACGGAACAAGTTCTTCTTGCATAAGGGGATCTAAAAGTAGTTTCTTTAGTAGATT
AAATTGGTTGACCCACTTAAACTCCAAATACCCAGCATTAAACGTGACTATGCCAAACAATGAACAATTTGACAAATTGTACATTTGGGGTGTTCACCAC
CCGGGTACGGACAAGGACCAAATCTCCCTGTATGCACAATCATCAGGAAGAATCACAGTATCTACCAAAAGAAGCCAACAAGCTGTAATCCCGAATATCG
GATCTAGACCCAGAATAAGGGATATCCCTAGCAGAATAAGCATCTATTGGACAATAGTAAAACCAGGAGACATACTTTTGATTAACAGCACAGGGAATCT
AATTGCTCCTAGGGGTTACTTCAAAATACGAAGTGGGAAAAGCTCAATAATGAGATCAGATGCACCCATTGGCAAGTGCAAGTCTGAATGCATCACTCCA
AATGGAAGCATTCCAAATGACAAACCATTCCAAAATGTAAACAGGATCACATACGGGGCATGTCCCAGATATGTTAAGCAAAGCACTCTGAAATTGGCAA
CAGGAATGCGAAATGTGCCAGAGAGACAAACTAGAGGCATATTTGGCGCAATAGCGGGTTTCATAGAAAATGGTTGGGAAGGATTGGTGGATGGTTGGTA
CGGCTTCAGGCATCAAAATTCTGAGGGAAGAGGACAAGCAGCAGATCTTAAAAGCACTCAAGCAGCAATCGATCAAATCAATGGGAAGCTGAATCGATTG
ATCGGGAAAACCAACGAGAAATTCCATCAGATTGAAAAAGAGTTCTCAGAAGTAGAAGGGAGAATTCAGGACCTTGAGAAATATGTTGAGGACACAAAAA
TAGATCTCTGGTCATACAATGCAGAGCTTCTTGTTGCCCTGGAGAACCAACATACAATTGATCTAACTGACTCAGAAATGAACAAACTGTTTGAAAAAAC
AAAGAAGCAACTGAGGGAAAATGCTGAGGATATGGGCAATGGTTGTTTCAAAATATACCACAAATGTGACAATGCCTGCATGGGGTCAATCAGGAATGGA
ACTTATGACCACAATGTATACAGAGATGAAGCATTAAACAACCGGTTCCAGATCAAGGGAGTTGAGCTGAAGTCAGGGTACAAAGATTGGATCCTATGGA
TTTCCTTTGCCATATCATGTTTTTTGCTTTGTGTTGTTCTGTTGGGGTTCATCATGTGGGCCTGCCAAAAGGGCAACATTAGGTGCAACATTTGCATT
>A/MB/Romania/502/2020
ATGAAGACTATCATTGCTTTGAGCTACATTCTATGTCTGGTTTTCGCTCAAAAAATTCCTGGAAATGACAATAGCACGGCAACGCTGTGCCTTGGGCACC
ATGCAGTACCAAACGGAACGATAGTGAAAACAATCACGAATGACCGAATTGAAGTTACTAATGCTACTGAGCTGGTTCAGAACTCCTCAATAGGTGAAAT
ATGCGACAGTCCTCATCAGATCCTTGATGGAGAAAACTGCACACTAATAGATGCTCTATTGGGAGACCCTCAGTGTGATGGCTTTCAAAATAGGAAATGG
GACCTTTTCGTTGAACGGAACAAAGCCTACAGCAACTGTTACCCTTATGATGTGCCGGATTATGCATCCCTTAGATCACTAGTTGCCTCATCCGGCACAC
TGGAGTTTAACAATGAAAGCTTCAATTGGGCTGGAGTCACTCAAAACGGAACAAGTTCTTCTTGCATAAGGGGATCTAAAAGTAGTTTCTTTAGTAGATT
AAATTGGTTGACCCACTTAAACTCCAAATACCCAGCATTAAACGTGACTATGCCAAACAATGAACAATTTGACAAATTGTACATTTGGGGTGTTCACCAC
CCGGGTACGGACAAGGACCAAATCTCCCTGTATGCACAATCATCAGGAAGAATCACAGTATCTACCAAAAGAAGCCAACAAGCTGTAATCCCGAATATCG
GATCTAGACCCAGAATAAGGGATATCCCTAGCAGAATAAGCATCTATTGGACAATAGTAAAACCAGGAGACATACTTTTGATTAACAGCACAGGGAATCT
AATTGCTCCTAGAGGTTACTTCAAAATACGAAGTGGGAAAAGCTCAATAATGAGATCAGATGCACCCATTGGCAAGTGCAAGTCTGAATGCATCACTCCA
AATGGAAGCATTCCAAATGACAAACCATTCCAAAATGTAAACAGGATCACATACGGGGCATGTCCCAGATATGTTAAGCAAAGCACTCTGAAATTGGCAA
CAGGAATGCGAAATGTGCCAGAGAGACAAACTAGAGGCATATTTGGCGCAATAGCGGGTTTCATAGAAAATGGTTGGGAAGGATTGGTGGATGGTTGGTA
CGGCTTCAGGCATCAAAATTCTGAGGGAAGAGGACAAGCAGCAGATCTTAAAAGCACTCAAGCAGCAATCGATCAAATCAATGGGAAGCTGAATCGATTG
ATCGGGAAAACCAACGAGAAATTCCATCAGATTGAAAAAGAGTTCTCAGAAGTAGAAGGGAGAATTCAGGACCTTGAGAAATATGTTGAGGACACAAAAA
TAGATCTCTGGTCATACAATGCAGAGCTTCTTGTTGCCCTGGAGAACCAACATACAATTGATCTAACTGACTCAGAAATGAACAAACTGTTTGAAAAAAC
AAAGAAGCAACTGAGGGAAAATGCTGAGGATATGGGCAATGGTTGTTTCAAAATATACCACAAATGTGACAATGCCTGCATGGGGTCAATCAGGAATGGA
ACTTATGACCACAATGTATACAGAGATGAAGCATTAAACAACCGGTTCCAGATCAAGGGAGTTGAGCTGAAGTCAGGGTACAAAGATTGGATCCTATGGA
TTTCCTTTGCCATATCATGTTTTTTGCTTTGTGTTGTTCTGTTGGGGTTCATCATGTGGGCCTGCCAAAAGGGCAACATTAGATGCAACATTTGCATT
>A/MB/Romania/536/2020
ATGAAGACTATCATTGCTTTGAGCTGCATTCTATGTCTGGTTTTCGCTCAAAAAATTCCTGGAAATGACAATAGCACGGCAACGCTGTGCCTTGGGCACC
ATGCAGTACCAAACGGAACGATAGTGAAAACAATCACGAATGACCGAATTGAAGTTACTAATGCTACTGAGCTGGTTCAGAACTCCTCAATAGGTGAAAT
ATGCGACAGTCCTCATCAGATCCTTGATGGAGAAAACTGCACACTAATAGATGCTCTATTGGGAGACCCTCAGTGTGATGGCTTTCAAAATAAGAAATGG
GACCTTTTCGTTGAACGGAACAAAGCCTACAGCAACTGTTACCCTTATGATGTGCCGGATTATGCATCCCTTAGATCACTAGTTGCCTCATCCGGCACAC
TGGAGTTTAACAATGAAAACTTCAATTGGGCTGGAGTCACTCAAAACGGAACAAGTTCTTCTTGCATAAGGGGATCTAAAAGTAGTTTCTTTAGTAGATT
AAATTGGTTGACCCACTTAAACTCCAAATACCCAGCATTAAACGTGACTATGCCAAACAATGAACAATTTGACAAATTGTACATTTGGGGTGTTCACCAC
CCGGGTACGGACAAGGACCAAATCTCCCTGTATGCACAATCATCAGGAAGAATCACAGTATCTACCAAAAGAAGCCAACAAGCTGTAATCCCGAATATCG
GATCTAGACCCAGAATAAGGGATATCCCTAGCAGAATAAGCATCTATTGGACAATAGTAAAACCAGGAGACATACTTTTGATTAACAGCACAGGGAATCT
AATTGCTCCTAGGGGTTACTTCAAAATACGAAGTGGGAAAAGCTCAATAATGAGATCAGATGCACCCATTGGCAAGTGCAAGTCTGAATGCATCACTCCA
AATGGAAGCATTCCAAATGACAAACCATTCCAAAATGTAAACAGGATCACATACGGGGCATGTCCCAGATATGTTAAGCAAAGCACTCTGAAATTGGCAA
CAGGAATGCGAAATGTGCCAGAGAGACAAACTAGAGGCATATTTGGCGCAATAGCGGGTTTCATAGAAAATGGTTGGGAAGGATTGGTGGATGGTTGGTA
CGGCTTCAGGCATCAAAATTCTGAGGGAAGAGGACAAGCAGCAGATCTTAAAAGCACTCAAGCAGCAATCGATCAAATCAATGGGAAGCTGAATCGATTG
ATCGGGAAAACCAACGAGAAATTCCATCAGATTGAAAAAGAGTTCTCAGAAGTAGAAGGGAGAATTCAGGACCTTGAGAAATATGTTGAGGACACAAAAA
TAGATCTCTGGTCATACAATGCAGAGCTTCTTGTTGCCCTGGAGAACCAACATACAATTGATCTAACTGACTCAGAAATGAACAAACTGTTTGAAAAAAC
AAAGAAGCAACTGAGGGAAAATGCTGAGGATATGGGCAATGGTTGTTTCAAAATATACCACAAATGTGACAATGCCTGCATGGGGTCAATCAGGAATGGA
ACTTATGACCACAATGTATACAGAGATGAAGCATTAAACAACCGGTTCCAGATCAAGGGAGTTGAGCTGAAGTCAGGGTACAAAGATTGGATCCTATGGA
TTTCCTTTGCCATATCATGTTTTTTGCTTTGTGTTGTTCTGTTGGGGTTCATCATGTGGGCCTGCCAAAAGGGCAACATTAGGTGCAACATTTGCATT
>A/MB/Romania/758/2020
ATGAAGACTATCATTGCTTTGAGCTACATTCTATGTCTGGTTTTCGCTCAAAAAATTCCTGGAAATGACAATAGCACGGCAACGCTGTGCCTTGGGCACC
ATGCAGTACCAAACGGAACGATAGTGAAAACAATCACGAATGACCGAATTGAAGTTACTAATGCTACTGAGCTGGTTCAGAACTCCTCAATAGGTGAAAT
ATGCGACAGTCCTCATCAGATCCTTGATGGAGAAAACTGCACACTAATAGATGCTCTATTGGGAGACCCTCAGTGTGATGGCTTTCAAAATAGGAAATGG
GACCTTTTCGTTGAACGGAACAAAGCCTACAGCAACTGTTACCCTTATGATGTGCCGGATTATGCATCCCTTAGATCACTAGTTGCCTCATCCGGCACAC
TGGAGTTTAACAATGAAAGCTTCAATTGGGCTGGAGTCACTCAAAACGGAACAAGTTCTTCTTGCATAAGGGGATCTAAAAGTAGTTTCTTTAGTAGATT
AAATTGGTTGACCCACTTAAACTCCAAATACCCAGCATTAAACGTGACTATGCCAAACAATGAACAATTTGACAAATTGTACATTTGGGGTGTTCACCAC
CCGGGTACGGACAAGGACCAAATCTCCCTGTATGCACAATCATCAGGAAGAATCACAGTATCTACCAAAAGAAGCCAACAAGCTGTAATCCCGAATATCG
GATCTAGACCCAGAATAAGGGATATCCCTAGCAGAATAAGCATCTATTGGACAATAGTAAAACCAGGAGACATACTTTTGATTAACAGCACAGGGAATCT
AATTGCTCCTAGGGGTTACTTCAAAATACGAAGTGGGAAAAGCTCAATAATGAGATCAGATGCACCCATTGGCAAGTGCAAGTCTGAATGCATCACTCCA
AATGGAAGCATTCCAAATGACAAACCATTCCAAAATGTAAACAGGATCACATACGGGGCATGTCCCAGATATGTTAAGCAAAGCACTCTGAAATTGGCAA
CAGGAATGCGAAATGTGCCAGAGAGACAAACTAGAGGCATATTTGGCGCAATAGCGGGTTTCATAGAAAATGGTTGGGAAGGATTGGTGGATGGTTGGTA
CGGCTTCAGGCATCAAAATTCTGAGGGAAGAGGACAAGCAGCAGATCTTAAAAGCACTCAAGCAGCAATCGATCAAATCAATGGGAAGCTGAATCGATTG
ATCGGGAAAACCAACGAGAAATTCCATCAGATTGAAAAAGAGTTCTCAGAAGTAGAAGGGAGAATTCAGGACCTTGAGAAATATGTTGAGGACACAAAAA
TAGATCTCTGGTCATACAATGCAGAGCTTCTTGTTGCCCTGGAGAACCAACATACAATTGATCTAACTGACTCAGAAATGAACAAACTGTTTGAAAAAAC
AAAGAAGCAACTGAGGGAAAATGCTGAGGATATGGGCAATGGTTGTTTCAAAATATACCACAAATGTGACAATGCCTGCATGGGGTCAATCAGGAATGGA
ACTTATGACCACAATGTATACAGAGATGAAGCATTAAACAACCGGTTCCAGATCAAGGGAGTTGAGCTGAAGTCAGGGTACAAAGATTGGATCCTATGGA
TTTCCTTTGCCATATCATGTTTTTTGCTTTGTGTTGTTCTGTTGGGGTTCATCATGTGGGCCTGCCAAAAGGGCAACATTAGGTGCAACATTTGCATT
>A/MB/Romania/839/2020
ATGAAGACTATCATTGCTTTGAGCTACATTCTATGTCTGGTTTTCGCTCAAAAAATTCCTGGAAATGACAATAGCACGGCAACGCTGTGCCTTGGGCACC
ATGCAGTACCAAACGGAACGATAGTGAAAACAATCACGAATGACCGAATTGAAGTTACTAATGCTACTGAGCTGGTTCAGAACTCCTCAATAGGTGAAAT
ATGCGACAGTCCTCATCAGATCCTTGATGGAGAAAACTGCACACTAATAGATGCTCTATTGGGAGACCCTCAGTGTGATGGCTTTCAAAATAGGAAATGG
GACCTTTTCGTTGAACGGAACAGAGCCTACAGCAACTGTTACCCTTATGATGTGCCGGATTATGCATCCCTTAGATCACTAGTTGCCTCATCCGGCACAC
TGGAGTTTAACAATGAAAGCTTCAATTGGGCTGGAGTCACTCAAAACGGAACAAGTTCTTCTTGCATAAGGGGATCTAAAAGTAGTTTCTTTAGTAGATT
AAATTGGTTGACCCACTTAAACTCCAAATACCCAGCATTAAACGTGACTATGCCAAACAATGAACAATTTGACAAATTGTACATTTGGGGTGTTCACCAC
CCGGGTACGGACAAGGACCAAATCTCCCTGTATGCACAATCATCAGGAAGAATCACAGTATCTACCAAAAGAAGCCAACAAGCTGTAATCCCGAATATCG
GATCTAGACCCAGAATAAGGGATATCCCTAGCAGAATAAGCATCTATTGGACAATAGTAAAACCAGGAGACATACTTTTGATTAACAGCACAGGGAATCT
AATTGCTCCTAGGGGTTACTTCAAAATACGAAGTGGGAAAAGCTCAATAATGAGATCAGATGCACCCATTGGCAAGTGCAAGTCTGAATGCATCACTCCA
AATGGAAGCATTCCAAATGACAAACCATTCCAAAATGTAAACAGGATCACATACGGGGCATGTCCCAGATATGTTAAGCAAAGCACTCTGAAATTGGCAA
CAGGAATGCGAAATGTGCCAGAGAGACAAACTAGAGGCATATTTGGCGCAATAGCGGGTTTCATAGAAAATGGTTGGGAAGGATTGGTGGATGGTTGGTA
CGGCTTCAGGCATCAAAATTCTGAGGGAAGAGGACAAGCAGCAGATCTTAAAAGCACTCAAGCAGCAATCGATCAAATCAATGGGAAGCTGAATCGATTG
ATCGGGAAAACCAACGAGAAATTCCATCAGATTGAAAAAGAGTTCTCAGAAGTAGAAGGGAGAATTCAGGACCTTGAGAAATATGTTGAGGACACAAAAA
TAGATCTCTGGTCATACAATGCAGAGCTTCTTGTTGCCCTGGAGAACCAACATACAATTGATCTAACTGACTCAGAAATGAACAAACTGTTTGAAAAAAC
AAAGAAGCAACTGAGGGAAAATGCTGAGGATATGGGCAATGGTTGTTTCAAAATATACCACAAATGTGACAATGCCTGCATGGGGTCAATCAGGAATGGA
ACTTATGACCACAATGTATACAGAGATGAAGCATTAAACAACCGGTTCCAGATCAAGGGAGTTGAGCTGAAGTCAGGGTACAAAGATTGGATCCTATGGA
TTTCCTTTGCCATATCATGTTTTTTGCTTTGTGTTGTTCTGTTGGGGTTCATCATGTGGGCCTGCCAAAAGGGCAACATTAGGTGCAACATTTGCATT
>A/MB/Romania/855/2020
ATGAAGACTATCATTGCTTTGAGCTGCATTCTATGTCTGGTTTTCGCTCAAAAAATTCCTGGAAATGACAATAGCACGGCAACGCTGTGCCTTGGGCACC
ATGCAGTACCAAACGGAACGATAGTGAAAACAATCACGAATGACCGAATTGAAGTTACTAATGCTACTGAGCTGGTTCAGAACTCCTCAATAGGTGAAAT
ATGCGACAGTCCTCATCAGATCCTTGATGGAGAAAACTGCACACTAATAGATGCTCTATTGGGAGACCCTCAGTGTGATGGCTTTCAAAATAAGAAATGG
GACCTTTTCGTTGAACGGAACAAAGCCTACAGCAACTGTTACCCTTATGATGTGCCGGATTATGCATCCCTTAGATCACTAGTTGCCTCATCCGGCACAC
TGGAGTTTAACAATGAAAGCTTCAATTGGGCTGGAGTCACTCAAAACGGAACAAGTTCTTCTTGCATAAGGGGATCTAAAAGTAGTTTCTTTAGTAGATT
AAATTGGTTGACCCACTTAAACTCCAAATACCCAGCATTAAACGTGACTATGCCAAACAATGAACAATTTGACAAATTGTACATTTGGGGTGTTCACCAC
CCGGGCACGGACAAGGACCAAATCTCCCTGTATGCACAATCATCAGGAAGAATCACAGTATCTACCAAAAGAAGCCAACAAGCTGTAATCCCGAATATCG
GATCTAGACCCAGAATAAGGGATATCCCTAGCAGAATAAGCATCTATTGGACAATAGTAAAACCAGGAGACATACTTTTGATTAACAGCACAGGGAATCT
AATTGCTCCTAGGGGTTACTTCAAAATACGAAGTGGGAAAAGCTCAATAATGAGATCAGATGCACCCATTGGCAAGTGCAAGTCTGAATGCATCACTCCA
AATGGAAGCATTCCAAATGACAAACCATTCCAAAATGTAAACAGGATCACATACGGGGCATGTCCCAGATATGTTAAGCAAAGCACTCTGAAATTGGCAA
CAGGAATGCGAAATGTGCCAGAGAGACAAACTAGAGGCATATTTGGCGCAATAGCGGGTTTCATAGAAAATGGTTGGGAAGGATTGGTGGATGGTTGGTA
CGGCTTCAGGCATCAAAATTCTGAGGGAAGAGGACAAGCAGCAGATCTTAAAAGCACTCAAGCAGCAATCGATCAAATCAATGGGAAGCTGAATCGATTG
ATCGGGAAAACCAACGAGAAATTCCATCAGATTGAAAAAGAGTTCTCAGAAGTAGAAGGGAGAATTCAGGACCTTGAGAAATATGTTGAGGACACAAAAA
TAGATCTCTGGTCATACAATGCAGAGCTTCTTGTTGCCCTGGAGAACCAACATACAATTGATCTAACTGACTCAGAAATGAACAAACTGTTTGAAAAAAC
AAAGAAGCAACTGAGGGAAAATGCTGAGGATATGGGCAATGGTTGTTTCAAAATATACCACAAATGTGACAATGCCTGCATGGGGTCAATCAGGAATGGA
ACTTATGACCACAATGTATACAGAGATGAAGCATTAAACAACCGGTTCCAGATCAAGGGAGTTGAGCTGAAGTCAGGGTACAAAGATTGGATCCTATGGA
TTTCCTTTGCCATATCATGTTTTTTGCTTTGTGTTGTTCTGTTGGGGTTCATCATGTGGGCCTGCCAAAAGGGCAACATTAGGTGCAACATTTGCATT
>A/MB/Romania/1012/2020
ATGAAGACTATCATTGCTTTGAGCTGCATTCTATGTCTGGTTTTCGCTCAAAAAATTCCTGGAAATGACAATAGCACGGCAACGCTGTGCCTTGGGCACC
ATGCAGTACCAAACGGAACGATAGTGAAAACAATCACGAATGACCGAATTGAAGTTACTAATGCTACTGAGCTGGTTCAGAACTCCTCAATAGGTGAAAT
ATGCGACAGTCCTCATCAGATCCTTGATGGAGAAAACTGCACACTAATAGATGCTCTATTGGGAGACCCTCAGTGTGATGGCTTTCAAAATAAGAAATGG
GACCTTTTCGTTGAACGGAACAAAGCCTACAGCAACTGTTACCCTTATGATGTGCCGGATTATGCATCCCTTAGATCACTAGTTGCCTCATCCGGCACAC
TGGAGTTTAACAATGAAAACTTCAATTGGGCTGGAGTCACTCAAAACGGAACAAGTTCTTCTTGCATAAGGGGATCTAAAAGTAGTTTCTTTAGTAGATT
AAATTGGTTGACCCACTTAAACTCCAAATACCCAGCATTAAACGTGACTATGCCAAACAATGAACAATTTGACAAATTGTACATTTGGGGTGTTCACCAC
CCGGGTACGGACAAGGACCAAATCTCCCTGTATGCACAATCATCAGGAAGAATCACAGTATCTACCAAAAGAAGCCAACAAGCTGTAATCCCGAATATCG
GATCTAGACCCAGAATAAGGGATATCCCTAGCAGAATAAGCATCTATTGGACAATAGTAAAACCAGGAGACATACTTTTGATTAACAGCACAGGGAATCT
AATTGCTCCTAGGGGTTACTTCAAAATACGAAGTGGGAAAAGCTCAATAATGAGATCAGATGCACCCATTGGCAAGTACAAGTCTGAATGCATCACTCCA
AATGGAAGCATTCCAAATGACAAACCATTCCAAAATGTAAACAGGATCACATACGGGGCATGTCCCAGATATGTTAAGCAAAGCACTCTGAAATTGGCAA
CAGGAATGCGAAATGTGCCAGAGAGACAAACTAGAGGCATATTTGGCGCAATAGCGGGTTTCATAGAAAATGGTTGGGAAGGATTGGTGGATGGTTGGTA
CGGCTTCAGGCATCAAAATTCTGAGGGAAGAGGACAAGCAGCAGATCTTAAAAGCACTCAAGCAGCAATCGATCAAATCAATGGGAAGCTGAATCGATTG
ATCGGGAAAACCAACGAGAAATTCCATCAGATTGAAAAAGAGTTCTCAGAAGTAGAAGGGAGAATTCAGGACCTTGAGAAATATGTTGAGGACACAAAAA
TAGATCTCTGGTCATACAATGCAGAGCTTCTTGTTGCCCTGGAGAACCAACATACAATTGATCTAACTGACTCAGAAATGAACAAACTGTTTGAAAAAAC
AAAGAAGCAACTGAGGGAAAATGCTGAGGATATGGGCAATGGTTGTTTCAAAATATACCACAAATGTGACAATGCCTGCATGGGGTCAATCAGGAATGGA
ACTTATGACCACAATGTATACAGAGATGAAGCATTAAACAACCGGTTCCAGATCAAGGGAGTTGAGCTGAAGTCAGGGTACAAAGATTGGATCCTATGGA
TTTCCTTTGCCATATCATGTTTTTTGCTTTGTGTTGTTCTGTTGGGGTTCATCATGTGGGCCTGCCAAAAGGGCAACATTAGGTGCAACATTTGCATT
>A/MB/Romania/1052/2020
ATGAAGACTATCATTGCTTTGAGCTGCATTCTATGTCTGGTTTTCGCTCAAAAAATTCCTGGAAATGACAATAGCACGGCAACGCTGTGCCTTGGGCACC
ATGCAGTACCAAACGGAACGATAGTGAAAACAATCACGAATGACCGAATTGAAGTTACTAATGCTACTGAGCTGGTTCAGAACTCCTCAATAGGTGAAAT
ATGCGACAGTCCTCATCAGATCCTTGATGGAGAAAACTGCACACTAATAGATGCTCTATTGGGAGACCCTCAGTGTGATGGCTTTCAAAATAAGAAATGG
GACCTTTTCGTTGAACGGAACAAAGCCTACAGCAACTGTTACCCTTATGATGTGCCGGATTATGCATCCCTTAGATCACTAGTTGCCTCATCCGGCACAC
TGGAGTTTAACAATGAAAACTTCAATTGGGCTGGAGTCACTCAAAACGGAACAAGTTCTTCTTGCATAAGGGGATCTAAAAGTAGTTTCTTTAGTAGATT
AAATTGGTTGACCCACTTAAACTCCAAATACCCAGCATTAAACGTGACTATGCCAAACAATGAACAATTTGACAAATTGTACATTTGGGGTGTTCACCAC
CCGGGTACGGACAAGGACCAAATCTCCCTGTATGCACAATCATCAGGAAGAATCACAGTATCTACCAAAAGAAGCCAACAAGCTGTAATCCCGAATATCG
GATCTAGACCCAGAATAAGGGATATCCCTAGCAGAATAAGCATCTATTGGACAATAGTAAAACCAGGAGACATACTTTTGATTAACAGCACAGGGAATCT
AATTGCTCCTAGGGGTTACTTCAAAATACGAAGTGGGAAAAGCTCAATAATGAGATCAGATGCACCCATTGGCAAGTGCAAGTCTGAATGCATCACTCCA
AATGGAAGCATTCCAAATGACAAACCATTCCAAAATGTAAACAGGATCACATACGGGGCATGTCCCAGATATGTTAAGCAAAGCACTCTGAAATTGGCAA
CAGGAATGCGAAATGTGCCAGAGAGACAAACTAGAGGCATATTTGGCGCAATAGCGGGTTTCATAGAAAATGGTTGGGAAGGATTGGTGGATGGTTGGTA
CGGCTTCAGGCATCAAAATTCTGAGGGAAGAGGACAAGCAGCAGATCTTAAAAGCACTCAAGCAGCAATCGATCAAATCAATGGGAAGCTGAATCGATTG
ATCGGGAAAACCAACGAGAAATTCCATCAGATTGAAAAAGAGTTCTCAGAAGTAGAAGGGAGAATTCAGGACCTTGAGAAATATGTTGAGGACACAAAAA
TAGATCTCTGGTCATACAATGCAGAGCTTCTTGTTGCCCTGGAGAACCAACATACAATTGATCTAACTGACTCAGAAATGAACAAACTGTTTGAAAAAAC
AAAGAAGCAACTGAGGGAAAATGCTGAGGATATGGGCAATGGTTGTTTCAAAATATACCACAAATGTGACAATGCCTGCATGGGGTCAATCAGGAATGGA
ACTTATGACCACAATGTATACAGAGATGAAGCATTAAACAACCGGTTCCAGATCAAGGGAGTTGAGCTGAAGTCAGGGTACAAAGATTGGATCCTATGGA
TTTCCTTTGCCATATCATGTTTTTTGCTTTGTGTTGTTCTGTTGGGGTTCATCATGTGGGCCTGCCAAAAGGGCAACATTAGGTGCAACATTTGCATT
>A/MB/Romania/1230/2020
ATGAAGACTATCATTGCTTTGAGCTACATTCTATGTCTGGTTTTCGCTCAAAAAATTCCTGGAAATGACAATAGCACGGCAACGCTGTGCCTTGGGCACC
ATGCAGTACCAAACGGAACGATAGTGAAAACAATCACGAATGACCGAATTGAAGTTACTAATGCTACTGAGCTGGTTCAGAACTCCTCAATAGGTGAAAT
ATGCGACAGTCCTCATCAGATCCTTGATGGAGAAAACTGCACACTAATAGATGCTCTATTGGGAGACCCTCAGTGTGATGGCTTTCAAAATAGGAAATGG
GACCTTTTCGTTGAACGGAACAAAGCCTACAGCAACTGTTACCCTTATGATGTGCCGGATTATGCATCCCTTAGATCACTAGTTGCCTCATCCGGCACAC
TGGAGTTTAACAATGAAAGCTTCAATTGGGCTGGAGTCACTCAAAACGGAACAAGTTCTTCTTGCATAAGGGGATCTAAAAGTAGTTTCTTTAGTAGATT
AAATTGGTTGACCCACTTAAACTCCAAATACCCAGCATTAAACGTGACTATGCCAAACAATGAACAATTTGACAAATTGTACATTTGGGGTGTTCACCAC
CCGGGTACGGACAAGGACCAAATCTCCCTGTATGCACAATCATCAGGAAGAATCACAGTATCTACCAAAAGAAGCCAACAAGCTGTAATCCCGAATATCG
GATCTAGACCCAGAATAAGGGATATCCCTAGCAGAATAAGCATCTATTGGACAATAGTAAAACCAGGAGACATACTTTTGATTAACAGCACAGGGAATCT
AATTGCTCCTAGGGGTTACTTCAAAATACGAAGTGGGAAAAGCTCAATAATGAGATCAGATGCACCCATTGGCAAGTGCAAGTCTGAATGCATCACTCCA
AATGGAAGCATTCCAAATGACAAACCATTCCAAAATGTAAACAGGATCACATACGGGGCATGTCCCAGATATGTTAAGCAAAGCACTCTGAAATTGGCAA
CAGGAATGCGAAATGTGCCAGAGAGACAAACTAGAGGCATATTTGGCGCAATAGCGGGTTTCATAGAAAATGGTTGGGAAGGATTGGTGGATGGTTGGTA
CGGCTTCAGGCATCAAAATTCTGAGGGAAGAGGACAAGCAGCAGATCTTAAAAGCACTCAAGCAGCAATCGATCAAATCAATGGGAAGCTGAATCGATTG
ATCGGGAAAACCAACGAGAAATTCCATCAGATTGAAAAAGAGTTCTCAGAAGTAGAAGGGAGAATTCAGGACCTTGAGAAATATGTTGAGGACACAAAAA
TAGATCTCTGGTCATACAATGCAGAGCTTCTTGTTGCCCTGGAGAACCAACATACAATTGATCTAACTGACTCAGAAATGAACAAACTGTTTGAAAAAAC
AAAGAAGCAACTGAGGGAAAATGCTGAGGATATGGGCAATGGTTGTTTCAAAATATACCACAAATGTGACAATGCCTGCATGGGGTCAATCAGGAATGGA
ACTTATGACCACAATGTATACAGAGATGAAGCATTAAACAACCGGTTCCAGATCAAGGGAGTTGAGCTGAAGTCAGGGTACAAAGATTGGATCCTATGGA
TTTCCTTTGCCATATCATGTTTTTTGCTTTGTGTTGTTCTGTTGGGGTTCATCATGTGGGCCTGCCAAAAGGGCAACATTAGGTGCAACATTTGCATT
>A/MB/Romania/1234/2020
ATGAAGACTATCATTGCTTTGAGCTACATTCTATGTCTGGTTTTCGCTCAAAAAATTCCTGGAAATGACAATAGCACGGCAACGCTGTGCCTTGGGCACC
ATGCAGTACCAAACGGAACGATAGTGAAAACAATCACGAATGACCGAATTGAAGTTACTAATGCTACTGAGCTGGTTCAGAACTCCTCAATAGGTGAAAT
ATGCGACAGTCCTCATCAGATCCTTGATGGAGAAAACTGCACACTAATAGATGCTCTATTGGGAGACCCTCAGTGTGATGGCTTTCAAAATAGGAAATGG
GACCTTTTCGTTGAACGGAACAAAGCCTACAGCAACTGTTACCCTTATGATGTGCCGGATTATGCATCCCTTAGATCACTAGTTGCCTCATCCGGCACAC
TGGAGTTTAACAATGAAAGCTTCAATTGGGCTGGAGTCACTCAAAACGGAACAAGTTCTTCTTGCATAAGGGGATCTAAAAGTAGTTTCTTTAGTAGATT
AAATTGGTTGACCCACTTAAACTCCAAATACCCAGCATTAAACGTGACTATGCCAAACAATGAACAATTTGACAAATTGTACATTTGGGGTGTTCACCAC
CCGGGTACGGACAAGGACCAAATCTCCCTGTATGCACAATCATCAGGAAGAATCACAGTATCTACCAAAAGAAGCCAACAAGCTGTAATCCCGAATATCG
GATCTAGACCCAGAATAAGGGATATCCCTAGCAGAATAAGCATCTATTGGACAATAGTAAAACCAGGAGACATACTTTTGATTAACAGCACAGGGAATCT
AATTGCTCCTAGGGGTTACTTCAAAATACGAAGTGGGAAAAGCTCAATAATGAGATCAGATGCACCCATTGGCAAGTGCAAGTCTGAATGCATCACTCCA
AATGGAAGCATTCCAAATGACAAACCATTCCAAAATGTAAACAGGATCACATACGGGGCATGTCCCAGATATGTTAAGCAAAGCACTCTGAAATTGGCAA
CAGGAATGCGAAATGTGCCAGAGAGACAAACTAGAGGCATATTTGGCGCAATAGCGGGTTTCATAGAAAATGGTTGGGAAGGATTGGTGGATGGTTGGTA
CGGCTTCAGGCATCAAAATTCTGAGGGAAGAGGACAAGCAGCAGATCTTAAAAGCACTCAAGCAGCAATCGATCAAATCAATGGGAAGCTGAATCGATTG
ATCGGGAAAACCAACGAGAAATTCCATCAGATTGAAAAAGAGTTCTCAGAAGTAGAAGGGAGAATTCAGGACCTTGAGAAATATGTTGAGGACACAAAAA
TAGATCTCTGGTCATACAATGCAGAGCTTCTTGTTGCCCTGGAGAACCAACATACAATTGATCTAACTGACTCAGAAATGAACAAACTGTTTGAAAAAAC
AAAGAAGCAACTGAGGGAAAATGCTGAGGATATGGGCAATGGTTGTTTCAAAATATACCACAAATGTGACAATGCCTGCATGGGGTCAATCAGGAATGGA
ACTTATGACCACAATGTATACAGAGATGAAGCATTAAACAACCGGTTCCAGATCAAGGGAGTTGAGCTGAAGTCAGGGTACAAAGATTGGATCCTATGGA
TTTCCTTTGCCATATCATGTTTTTTGCTTTGTGTTGTTCTGTTGGGGTTCATCATGTGGGCCTGCCAAAAGGGCAACATTAGGTGCAACATTTGCATT
>A/South_Australia/34/2019
atgaagactatcattgctttgagctacattctatgtctggttttcgctcaaaaaattcctggaaatgacaatagcacggcaacgctgtgccttgggcacc
atgcagtaccaaacggaacgatagtgaaaacaatcacaaatgaccgaattgaagttactaatgctactgagttggttcagaattcctcaataggtgaaat
atgcgacagtcctcatcagatccttgatggagggaactgcacactaatagatgctctattgggggaccctcagtgtgacggctttcaaaataagaaatgg
gacctttttgttgaacgaagcagagcctacagcaactgttacccttatgatgtaccggattatgcctcccttaggtcactagttgcctcatccggcacac
tggagtttaaaaatgaaagcttcaattggactggagtcaaacaaaacggaacaagttctgcttgcataaggggatctagtagtagtttctttagtagatt
aaattggttgacccacttaaactacaaatatccagcactgaacgtgactatgccaaacaaggaacaatttgacaaattgtacatttggggggttcaccac
ccgattacggacaaggaccaaatcttcctgtatgctcaatcatcaggaagaatcacagtatctaccaaaagaagccaacaagctgtaatcccaaatatcg
gatttagacccagaataagggatatccctagcagaataagcatctattggacaatagtaaaaccgggagacatacttttgattaacagcacagggaatct
aattgctcctaggggttacttcaaaatacgaagtgggaaaagctcaataatgagatcagatgcacccattggcaaatgcaagtctgaatgcatcactcca
aatggaagcattcccaatgacaaaccattccaaaatgtaaacaggatcacatacggggcctgtcccagatatgttaagcagagcactctgaaattggcaa
caggaatgcgaaatgtaccagagaaacaaactagaggcatatttggcgcaatagcgggtttcatagaaaatggttgggagggaatgatggatggttggta
cggtttcaggcatcaaaattctgagggaagaggacaagcagcagatctcaaaagcactcaagcagcaatcgatcaaatcaatgggaagctgaatcgattg
atcggaaaaaccaacgagaaattccatcagatagaaaaagaattctcagaagtagaaggaagagttcaagaccttgagaaatatgttgaggacactaaaa
tagatctctggtcatacaacgcggagcttcttgttgccctggagaaccaacatacaattgacctaactgactcagaaatgaacaaactgtttgaaaaaac
aaagaagcaactgagggaaaatgctgaggatatgggaaatggttgtttcaaaatataccacaaatgtgacaatgcctgcataggatcaataagaaatgaa
acttatgaccacaatgtgtacagggatgaagcattaaacaaccggttccagatcaagggagttgagctgaagtcagggtacaaagattggatcctatgga
tttcctttgccatatcatgttttttgctttgtattgctttgttggggttcatcatgtgggcctgccaaaagggcaacattagatgcaacatttgcatt
>A/Switzerland/8060/2017
atgaagaccatcattgctttgagctacattctatgtctggttttcgctcaaaaaattcctggaaatgacaatagcacggcaacgctgtgccttgggcacc
atgcagtaccaaacggaacgatagtgaaaacaatcacaaatgaccgaattgaagttactaatgctactgagttggttcagaattcctcaataggtgaaat
atgcgacagtcctcatcagatccttgatggagaaaactgcacactaatagatgctctattgggagaccctcagtgtgatggctttcaaaataagaaatgg
gacctttttgttgaaagaagcaaagcctacagcagctgttacccttacgatgtgccggattatgcctcccttaggtcactagttgcctcatccggcacac
tggagtttaacaatgaaagcttcaattggactggagtcaaacaaaacggaacaagttctgcttgtataaggaaatctagtagtagtttctttagtagatt
aaattggttgacccacttaaactacacatatccagcattgaacgtgactatgccaaacaatgaacaatttgacaaattgtacatttggggggttcaccac
ccgggtacagacaaggaccaaatcttcctgtatgctcaatcatcaggaagaatcacagtatctaccaaaagaagccaacaagctgtaatcccaaatatcg
gatccagacccagaataagggatatccctagcagaataagcatctattggacaatagtaaaaccgggagacatacttttgattaacagcacagggaatct
aattgctcctaggggttacttcaaaatacaaagtgggaaaagctcaataatgagatcagatgcacccattggcaaatgcaagtctgaatgcatcactcca
aatggaagcattcccaatgacaaaccattccaaaatgtaaacaggatcacatacggggcctgtcccagatatgttaagcatagcactctgaaattggcaa
caggaatgcgaaatgtaccagagaaacaaactaggggcatatttggcgcaatagcgggtttcatagaaaatggttgggagggaatggtggatggttggta
cggtttcaggcatcaaaattctgaaggaagaggacaagcagcagatctcaaaagcactcaagcagcaatcgatcaaatcaatgggaagctgaatcggttg
atcgggaaaaccaacgagaaattccatcagattgaaaaagaattctcagaagtagaaggaagaattcaggaccttgagaaatatgttgaggacacaaaaa
tagatctctggtcatacaacgcggagcttcttgttgccctggagaaccaacatacaattgatctaactgactcagaaatgaacaaactgtttgaaaaaac
aaagaagcaactgagggaaaatgctgaggatatgggaaatggttgtttcaaaatataccacaaatgcgacaatgcctgcataggttcaataagaaatgga
acttatgaccacaatgtgtacagggatgaagcattaaacaaccggttccagatcaagggagttgagctgaagtcagggtacaaagattggatcctatgga
tttcctttgccatatcatgttttttgctttgtgttgctttgttggggttcatcatgtgggcctgccaaaagggcaacattagatgcaatatttgcatt
>A/Cambodia/e0826360/2020
atgaagactatcattgctttgagctacattctatgtcttgttttcgctcaaaaaatccctggaaatgacaatagcacggcaacgctgtgccttgggcacc
atgcagtaccaaacggaacgatagtgaaaacaatcacaaatgaccgaattgaagttactaatgctactgagttggttcagaattcctcaataggtgaaat
atgcgacagtcctcatcagatccttgatggagggaactgcacactaatagatgctctattgggggaccctcagtgtgacggctttcaaaataaggaatgg
gacctttttgttgaacgaagcagagccaacagcaactgttacccttatgatgtgccggattatgcctcccttaggtcactagttgcctcatccggcacac
tggagtttaaaaatgaaagcttcaattggactggagtcaaacaaaacggaacaagttctgcgtgcataaggggatctagtagtagtttttttagtagatt
aaattggttgacccacttaaactacacatatccagcactgaacgtgactatgccaaacaatgaacaatttgacaaattgtacatttggggggttcaccac
ccgagtacggacaaggaccaaatctccctgtttgctcaaccatcaggaagaatcacagtatctaccaaaagaagccaacaagctgtaatcccaaatatag
gatctagacccagaataagggatatccctagcagaataagcatctattggacaatagtaaaaccgggagacatacttttgattaacagcacagggaatct
aattgctcctaggggttacttcaaaatacgaagtgggaaaagctcaataatgagatcagatgcacccattggcaaatgcaagtctgaatgcatcactcca
aatggaagcattcccaatgacaaaccgttccaaaatgtaaacaggatcacatacggggcctgtcccagatatgtcaagcaaagcaccctgaaattggcaa
caggaatgcgaaatgtaccagagaaacaaaccagaggcatatttggcgcaatagcgggtttcatagaaaatggatgggagggaatggtggatggttggta
cggtttcaggcatcaaaattctgagggaagaggacaagcagcagatctcaaaagcactcaagcagcaatcgatcaaatcaatgggaagctgaatcgattg
atcggaaaaaccaacgagaaattccatcagattgaaaaagaattctcagaagtagaaggaagagttcaagaccttgagaaatatgttgaggacactaaaa
tagatctctggtcatacaacgctgagcttcttgttgccctggagaaccaacatacaattgacctaactgactcagaaatgaacaaactgtttgaaaaaac
aaagaagcaactgagggaaaatgctgaggatatgggaaatggttgtttcaaaatataccacaaatgtgacaatgcctgcataggatcaataagaaatgaa
acttatgaccacaatgtgtacagggatgaagcattaaacaaccggttccagatcaagggagttgagctgaagtcagggtacaaagattggatcctatgga
tttcctttgccatgtcatgttttttgctttgtattgctttgttggggttcatcatgtgggcctgccaaaagggcaacattagatgcaacatttgcatt
>A/New_Mexico/14/2018
atgaagactatcattgctttgagctacattctatgtctggttttcgctcaaaaaattcctggaaatgacaatagcacggcaacgctgtgccttgggcacc
atgcagtaccaaacggaacgatagtgaaaacaatcacaaatgaccgaattgaagttactaatgctactgaattggttcagaattcctcaataggtgaaat
atgcgacagtcctcatcagatccttgatggagaaaactgcacactaatagatgctctattgggagaccctcagtgtgatggctttcaaaataagaaatgg
gacctttttgttgaaagaagcaaagcctacagcaactgttacccttacgatgtgccggattatgcctcccttaggtcactagttgcctcatccggcacac
tggagtttaacaatgaaagcttcaattggactggagtcaaacaaaacggaacaagttctgcttgtataaggaaatctagtagtagtttctttagtagatt
aaattggttgacccacttaaactacaaatatccagcattgaacgtgactatgccaaacaatgaacaatttgacaaattgtacatttggggggttcaccac
ccgggtacggacaaggaccaaatctccctgtatgctcaatcatcaggaagaatcacagtatctaccaaaagaagccaacaagctgtaatcccaaatatcg
gatccagacccagaataagggatatccctagcagaataagcatctattggacaatagtaaaaccgggagacatacttttgattaacagcacagggaatct
aattgctcctaggggttacttcaaaatacaaagtgggaaaagctcaataatgagatcagatgcacccattggcaaatgcaagtctgaatgcatcactcca
aatggaagcattcccaatgacaaaccattccaaaatgtaaacaggatcacatacggggcctgtcccagatatgttaagcatagcactctgaaattggcaa
caggaatgcgaaatgtaccagagaaacaaactaggggcatatttggcgcaatagcgggtttcatagaaaatggttgggagggaatggtggatggttggta
cggtttcaggcatcaaaattctgaaggaagaggacaagcagcagatctcaaaagcactcaagcagcaatcgatcaaatcaatgggaagctgaatcgattg
atcgggaaaaccaacgagaaattccatcagattgaaaaagaattctcagaagtagaaggaagaattcaggaccttgagaaatatgttgaggacactaaaa
tagatctctggtcatacaacgcggagcttcttgttgccctggagaaccaacatacaattgatctaactgactcagaaatgaacaaactgtttgaaaaaac
aaagaagcaactgagggagaatgctgaggatatgggaaatggttgtttcaaaatataccacaaatgtgacaatgcctgcataggttcaataagaaatgga
acttatgaccacaatgtgtacagggatgaagcattaaacaaccggttccagatcaagggagttgagctgaagtcagggtacaaagattggatcctatgga
tttcctttgccatatcatgttttttgctttgtgttgctttgttggggttcatcatgtgggcctgccaaaagggcaacattagatgcaatatttgcatt
>A/Brisbane/117/2018
atgaagactatcattgctttgagctacgttctatgtctggttttcgctcaaaaaattcctggaaatgacaatagcacggcaacgctgtgccttgggcacc
atgcagtaccaaacggaacgatagtgaaaacaatcacaaatgaccgaattgaagttactaatgctactgagttggttcagaattcctcaataggtgaaat
atgcgacagtcctcatcagatccttgatggagaaaactgcacactaatagatgctctattgggagaccctcagtgtgatggctttcaaaataagaaatgg
gacctttttgttgaaagaagcaaagcctacagcaactgttacccttacgatgtgccggattatgcctcccttaggtcactagttgcctcatccggcacac
tggagtttaacaatgaaagcttcaattggactggagtcaaacaaaacggaaccagttctgcttgtataaggaaatctagtagtagtttctttagtagatt
aaattggttgacccacttaaactacacatatccagcattgaacgtgactatgccaaacaatgaacaatttgacaaattgtacatttggggggttcaccac
ccgggtacggacaaggaccaaatcttcctgtatgctcaatcatcaggaagaatcacagtatctaccaaaagaagccaacaagctgtaatcccaaatatcg
gatccagacccagaataagggatatccctagcagaataagcatctattggacaatagtaaaaccgggagacatacttttgattaacagcacagggaatct
aattgctcctaggggttacttcaaaatacaaagtgggaaaagctcaataatgagatcagatgcacccattggcaaatgcaagtctgaatgcatcactcca
aatggaagcattcccaatgacaaaccattccaaaatgtaaacaggatcacatacggggcctgtcccagatatgttaagcatagcactctgaaattggcaa
caggaatgcgaaatgtaccagagaaacaaactaggggcatatttggcgcaatagcgggtttcatagaaaatggttgggagggaatggtggatggttggta
tggtttcaggcatcaaaattctgaaggaagaggacaagcagcagatctcaaaagcactcaagcagcaatcgatcaaatcaatgggaagctgaatcggttg
atcgggaaaaccaacgagaaattccatcagattgaaaaagaattctcagaagtagaaggaagaattcaggaccttgagaaatatgttgaggacactaaaa
tagatctctggtcatacaacgcggagcttcttgttgccctggagaaccaacatacaattgatctaactgactcagaaatgaacaaactgtttgaaaaaac
aaagaagcaactgagggaaaatgctgaggatatgggaaatggttgtttcaaaatataccacaaatgtgacaatgcctgcataggttcaataagaaatgga
acttatgaccacaatgtgtacagggatgaagcattaaacaaccggttccagatcaagggagttgagctgaagtcagggtacaaagattggatcctatgga
tttcctttgccatatcatgttttttgctttgtgttgctttgttggggttcatcatgtgggcctgccaaaagggcaacattagatgcaatatttgcatt
>A/England/194120567/2019
atgaagactatcattgctttgagctacattctatgtcttgttttcgctcaaaaaatccctggaaatgacaatagcacggcaacgctgtgccttgggcacc
atgcagtaccaaacggaacgatagtgaaaacaatcacaaatgaccgaattgaagttactaatgctactgagttggttcagaattcctcaataggtgaaat
atgcgacagtcctcatcagatccttgatggagggaactgcacactaatagatgctctattgggggaccctcagtgtgacggctttcaaaataaggaatgg
gacctttttgttgaacgaagcagagccaacagcaactgttacccttatgatgtgccggattatgcctcccttaggtcactagttgcctcatccggcacac
tggagtttaaaaatgaaagcttcaattggactggagtcaaacaaaacggaacaagttctgcgtgcataaggggatctagtagtagtttttttagtagatt
aaattggttgacccacttaaactacacatatccagcactgaacgtgactatgccaaacaaggaacaatttgacaaattgtacatttggggggttcaccac
ccgggtacggacaaggaccaaatcttcctgtatgctcaatcatcaggaagaatcacagtatctaccaaaagaagccaacaagctgtaatcccaaatatcg
gatctagacccagaataagggatatccctagcagaataagcatctattggacaatagtaaaaccgggagacatacttttaattaacagcacagggaatct
aattgctcctaggggttacttcaaaatacgaagtgggaaaagctcaataatgagatcagatgcacccattggcaaatgcaagtctgaatgcatcactcca
aatggaagcattcccaatgacaaaccgttccaaaatgtaaacaggatcacatacggggcctgtcccagatatgttaagcaaagcaccctgaaattggcaa
caggaatgcgaaatgtaccagagaaacaaaccagaggcatatttggcgcaatagcgggtttcatagaaaatggttgggagggaatggtggatggttggta
cggtttcaggcatcaaaattctgagggaagaggacaagcagcagatctcaaaagcactcaagcagcaatcgatcaaatcaatgggaagctgaatcgatta
atcggaaaaaccaacgagaaattccatcagattgaaaaagaattctcagaagtagaaggaagagttcaagatcttgagaaatatgttgaggacactaaaa
tagatctctggtcatacaacgcggagcttcttgttgccctggagaaccaacatacaattgacctaactgactcagaaatgaacaaactgtttgaaaaaac
aaagaagcaactgagggaaaatgctgaggatatgggaaatggttgtttcaaaatataccacaaatgtgacaatgcctgcataggatcaataagaaatgaa
acttatgaccacaatgtgtacagggatgaagcattaaacaaccggttccagatcaagggagttgagctgaagtcagggtacaaagattggatcctatgga
tttcctttgccatgtcatgttttttgctttgtattgctttgttgggattcatcatgtgggcctgccaaaagggcaacattagatgcaacatttgcatt
>A/Norway/2477/2019
atgaagactatcattgctttgagctacattctatgtcttgttttcgctcaaaaaatccctggaaatgacaatagcacggcaacgctgtgccttggacacc
atgcagtaccaaacggaacgatagtgaaaacaatcacaaatgaccgaattgaagttactaatgctactgagttggttcagaattcctcaataggtgaaat
atgcgacagtcctcatcagatccttgatggagggaactgcacactaatagatgctctattgggggaccctcagtgtgacggctttcaaaataaggaatgg
gacctttttgttgaacgaagcagagccagcagcaactgttacccttatgatgtgccggattatgcctcccttaggtcactagttgcctcatccggcacac
tggagtttaaaaatgaaagcttcaattggactggagtcaaacaaaacggaacaagttctgcgtgcataaggggatctagtagtagtttttttagtagatt
aaattggttgacccacttaaactacacatatccagcactgaacgtgactatgccaaacaaggaacaatttgacaaattgtacatttggggggttcaccac
ccgggtacggacaaggaccaaatctccctgtatgctcaatcatcaggaagaatcacagtatctaccaaaagaagccaacaagctgtaatcccaaatatcg
gatctagacccagaataagggatatccctagcagaataagcatctattggacaatagtaaaaccgggagacatacttttgattaacagcacagggaatct
aattgctcctaggggttacttcaaaatacgaagtgggaaaagctcaataatgagatcagatgcacccattggcaaatgcaagtctgaatgcatcactcca
aatggaagcattcccaatgacaaaccgttccaaaatgtaaacaggatcacatacggggcctgtcccagatatgttaagcaaagtaccctgaaattggcaa
caggaatgcgtaatgtaccagagaaacaaaccagaggcatatttggcgcaatagcgggtttcatagaaaatggttgggagggaatggtggatggttggta
tggtttcaggcatcaaaattctgagggaagaggacaagcagcagatctcaaaagcactcaagcagcaatcgatcaaatcaatgggaagctgaatcgattg
atcggaaaaaccaacgaaaaattccatcagattgaaaaagaattctcagaagtagaaggaagagttcaagaccttgagaaatatgttgaggacactaaaa
tagatctctggtcatacaacgcggagcttcttgttgccctggagaaccaacatacaattgacctaactgactcagaaatgaacaaactgtttgaaaaaac
aaagaagcaactgagggaaaatgctgaggatatgggaaatggttgtttcaaaatataccacaaatgtgacaatgcctgcatcggatcaataagaaatgaa
acttatgaccacaatgtgtacagggatgaagcattaaacaaccggttccagatcaagggagttgagctgaagtcagggtacaaagattggatcctatgga
tttcctttgccatgtcatgttttttgctttgtattgctttgttggggttcatcatgtgggcctgccaaaagggcaacattagatgcaacatttgcatt
>A/HongKong/45/2019
atgaagactatcattgctttgagctacattctatgtctgggtttcactcaaaaaattcctggaaatgacaatagcacggcaacgctgtgccttgggcacc
atgcagtaccaaacggaacgatagtaaaaacaatcacaaatgaccgaattgaagttactaatgctactgagttggttcagaattcctcaataggtgaaat
atgcgacagtcctcatcagatccttgatggagggaactgcacactaatagatgctctattgggggaccctcagtgtgacggctttcaaaataagaaatgg
gacctttttgttgaacgaagcagagcctacagcaactgttacccttatgatgtgccggattatgcctcccttaggtcactagttgcctcatccggcacac
tggagtttaaaaatgaaagcttcaattgggctggagtcactcaaaacggaaaaagtttttcttgcataaggggatctagtagtagtttctttagtagatt
aaattggttgacccatttaaactacacatatccagcactgaacgtgactatgccaaacaaggaacaatttgacaaattgtacatttggggggttcaccac
ccgggtacggacaaggaccaaatctccctgtatgctcaatcatcaggaagaatcacagtatctaccaaaagaagccaacaagctgtaatcccaaatatcg
gatctagacccagaataagggatatccctagcagaataagcatctattggacaatagtaaaaccgggagacatacttttgattaacagcacagggaatct
aattgctcctaggggttacttcaaaatacgaagtgggaaaagctcaataatgagatcagatgcaccaattggcaaatgcaagtctgaatgcatcactcca
aatggaagcattcccaatgacaaaccattccaaaatgtgaacaggatcacatacggggcctgtcccagatatgttaagcaaaacactctgaaattggcaa
caggaatgcgaaatgtaccagagaaacaaactagaggcatatttggcgcaatagcgggtttcatagaaaatggttgggagggaatggtggatggttggta
cggtttcaggcatcaaaattctgagggaagaggacaagcagcagatctcaaaagcactcaagcagcaatcgatcaaatcaatgggaagctgaatcgattg
atcggaaaaaccaacgagaaattccatcagattgaaaaagaattctcagaagtagaaggaagagttcaagaccttgagaaatatgttgaggacactaaaa
tagatctctggtcatacaacgcggagcttcttgttgccctggagaaccaacatacaattgatctaactgactcagaaatgaacaaactgtttgaaaaaac
aaagaagcaactgagggaaaatgctgaggatatgggaaatggttgtttcaaaatataccacaaatgtgacaatgcctgcataggatcaataagaaatgaa
acttatgaccacaatgtgtacagggatgaagcattaaacaaccggttccagatcaagggagttgagctgaagtcaggatacaaagattggatcctatgga
tttcctttgccatatcatgttttttgctttgtgttgctttgttggggttcatcatgtgggcctgccaaaagggcaacattagatgcaacatctgcatt
>A/Hong_Kong/2671/2019
atgaagactatcattgctttgagctacattctatgtctggttttcactcaaaaaattcctggaaatgacaatagcacggcaacgctgtgccttgggcacc
atgcagtaccaaacggaacgatagtgaaaacaatcacaaatgaccgaattgaagttactaatgctactgagttggttcagaattcctcaataggtgaaat
atgcgacagtcctcatcagatccttgatggagggaactgcacactaatagatgctctattgggggaccctcagtgtgacggctttcaaaataagaaatgg
gacctttttgttgaacgaagcagagcctacagcaactgttacccttatgatgtgccggattatgcctcccttaggtcactagttgcctcatccggcacac
tggagtttaaaaatgaaagcttcaattgggctggagtcactcaaaacggaaaaagtttttcttgcataaggggatctagtagtagtttctttagtagatt
aaattggttgacccatttaaactacatatatccagcactgaacgtgactatgccaaacaaggaacaatttgacaaattgtacatttggggggttcaccat
ccggttacggacaaggaccaaatctccctgtatgctcaatcatcaggaagaatcacagtatctaccaaaagaagccaacaagctgtaatcccaaatatcg
gatttagacccagaataaggaatatccctagcagaataagcatctattggacaatagtaaaaccgggagacatacttttgattaacagcacagggaatct
aattgctcctaggggttacttcaaaatacgaagtgggaaaagctcaataatgagatcagatgcacccattggcaaatgcaagtctgaatgcatcactcca
aatggaagcattcccaatgacaaaccattccaaaatgtgaacaggatcacatacggggcctgtcccagatatgttaagcaaagcactctgaaattggcaa
caggaatgcgaaatgtaccagagaaacaaactagaggcatatttggtgcaatagcgggtttcatagaaaatggttgggagggaatggtggatggttggta
cggtttcaggcatcaaaattctgagggaagaggacaagcagcagatctcaaaagcactcaagcagcaatcgatcaaatcaatgggaagctgaatcgattg
atcggaaaaaccaacgagaaattccatcagattgaaaaagaattctcagaagtagaaggaagagttcaagaccttgagaaatatgttgaggacactaaaa
tagatctctggtcatacaacgcggagcttcttgttgccctggagaaccaacatacaattgatctaactgactcagaaatgaacaaactgtttgaaaaaac
aaagaagcaactgagggaaaatgctgaggatatgggaaatggttgtttcaaaatataccacaaatgtgacaatgcctgcataggatcaataagaaatgaa
acttatgaccacaatgtgtacagggatgaagcattaaacaaccggttccagatcaagggagttgagctgaagtcagggtacaaagattggatcctatgga
tttcctttgccatatcatgttttttgctttgtgttgctttgttggggttcatcatgtgggcctgccaaaagggcaacattagatgcaacatctgcatt
>A/Belgium/S0241/2020
atgaagactatcattgctttgagctacattctatgtctggttttcactcaaaaaattcctggaaatgacaatagcacggcaacgctgtgccttgggcacc
atgcagtaccaaacggaacgatagtgaaaacaatcacaaatgaccgaattgaagttactaatgctactgagttggttcagaattcctcaataggtaaaat
atgcgacagtcctcatcagatccttgatggagggaactgcacactaatagatgctctattgggggaccctcagtgtgacggctttcaaaataagaaatgg
gacctttttgttgaacgaagcagagcctacagcaactgttacccttatgatgtgccggattatgcctcccttaggtcactagttgcctcatccggcacac
tggagtttaaaaatgaaagcttcaattgggctggagtcactcaaaacggaaaaagtttttcttgcataaggggatctaatagtagtttctttagtagatt
aaattggttgacccatttaaactacacatatccagcactgaacgtgactatgccaaacaaggaacaatttgacaaattgtacatttggggggttcaccac
ccgggtacggacaaggaccaaatctccctgtatgctcaatcatcaggaagaatcacagtatctaccaaaagaagccaacaagctgtaattccaaatatcg
gatctagacccagaataagggatatccctagcagaataagcatctattggacaatagtaaaaccgggagacatacttttgattaacagcacagggaatct
aattgctcctaggggttacttcaaaatacgaagtgggaaaagctcaataatgagatcagatgcacccattggcaaatgcaggtctgaatgcatcactcca
aatggaagcattcccaatgacaaaccattccaaaatgtgaacaggatcacatacggggcctgtcccagatatgttaagcaaagcactctgaaattggcaa
caggaatgcgaaatgtaccagagaaacaaactagaggcatatttggtgcaatagcgggtttcatagaaaatggttgggagggaatggtggatggttggta
cggtttcaggcatcaaaattctgagggaagaggacaagcagcagatctcaaaagcactcaagcagcaatcgatcaaatcaatgggaagctgaatcgattg
atcggaaaaaccaacgagaaattccatcagattgaaaaagaattctcagaagtagaaggaagagttcaagaccttgagaaatatgttgaggacactaaaa
tagatctctggtcatacaacgcggagcttcttgttgccctggagaaccaacatacaattgatctaactgactcagaaatgaacaaactgtttgaaaaaac
aaagaagcaactgagggaaaatgctgaggatatgggaaatggttgtttcaaaatataccacaaatgtgacaatgcctgcataggatcaataagaaatgaa
acttatgaccacaatgtgtacagggatgaagcattaaacaaccggttccagatcaagggagttgagctgaagtcagggtacaaagattggatcctatgga
tttcctttgccatatcatgttttttgctttgtgttgctttgttggggttcatcatgtgggcctgccaaaagggcaacattagatgcaacatctgcatt
>A/Guangxi-Wuming/338/2019
atgaagactatcattgctttgagctacattctatgtctggttttcactcaaaaaattcctggaaatgacaatagcacggcaacgctgtgccttgggcacc
atgcagtaccaaacggaacgatagtgaaaacaatcacaaatgaccgaattgaagttactaatgctactgagttggttcagaattcctcaataggtgaaat
atgcgacagtcctcatcagatccttgatggagggaactgcacactaatagatgctctattgggggaccctcagtgtgacggctttcaaaataagaaatgg
gacctttttgttgaacgaagcagagcctacagcaactgttacccttatgatgtgccggattatgcctcccttaggtcactagttgcctcatccggcacac
tggagtttaaaaatgaaagcttcaattgggctggagtcactcaaaacggaaaaagtttttcttgcataaggggatctagtagtagtttctttagtagatt
aaattggttgacccatttaaactacamatatccagcactgaacgtgactatgccaaacaaggaacaatttgacaaattgtacatttggggggttcaccac
ccgggtacggacaaggaccaaatctccctgtatgctcaatcatcaggaagaatcacagtatctaccaaaagaagccaacaagctgtaatcccaaatatcg
gatctagacccagaataagggatatccctagcagaataagcatctattggacaatagtaaaaccgggagacatacttttgattaacagcacagggaatct
aattgctcctaggggttacttcaaaatacgaagtgggaaaagctcaataatgagatcagatgcacccattggcaaatgcaagtctgaatgcatcactcca
aatggaagcattcccaatgacaaaccattccaaaatgtgaacaggatcacatacggggcctgtcccagatatgttaagcaaagcactctgaaattggcaa
caggaatgcgaaatgtaccagagaaacaaactagaggcatatttggtgcaatagcgggtttcatagaaaatggttgggagggaatggtggatggttggta
cggtttcaggcatcaaaattctgagggaagaggacaagcagcagatctcaaaagcactcaagcagcaatcgatcaaatcaatgggaagctgaatcgattg
atcggaaaaaccaacgagaaattccatcagattgaaaaagaattctcagaagtagaaggaagagttcaagaccttgagaaatatgttgaggacactaaaa
tagatctctggtcatacaacgcggagcttcttgttgccctggagaaccaacatacaattgatctaactgactcagaaatgaacaaactgtttgaaaaaac
aaagaagcaactgagagaaaatgctgaggatatgggaaatggttgtttcaaaatataccacaaatgtgacaatgcctgcataggatcaataagaaatgaa
acttatgaccacaatgtgtacagggatgaagcattaaacaaccggttccagatcaagggagttgagctgaagtctgggtacaaagattggatcctatgga
tttcctttgccatatcatgttttttgctttgtgttgctttgttggggttcatcatgtgggcctgccaaaagggcaacattagatgcaacatctgcatt
>A/MB/Romania/1261/2020
ATGAAGACTATCATTGCTTTGAGCTACATTCTATGTCTGGTTTTCGCTCAAAAAATTCCTGGAAATGACAATAGCACGGCAACGCTGTGCCTTGGGCACC
ATGCAGTACCAAACGGAACGATAGTGAAAACAATCACAAATGACCGAATTGAAGTTACCAATGCTACTGAATTGGTTCAGAATTCCTCAATAGGTGAAAT
ATGCGACAGTCCTCATCAGATCCTTGATGGAGGGAACTGCACACTAATAGATGCTCTATTGGGAGACCCTCAGTGTGACGGCTTTCAAAATAAGAAATGG
GACCTTTTTGTTGAACGAAGCAGAGCCTACAGCAACTGTTACCCTTATGATGTGCCGGATTATGCCTCCCTTAGGTCACTAGTTGCCTCATCCGGCACAC
TGGAGTTTAAAAATGAAAGCTTCAATTGGGCTGGAGTCACTCAAAACGGAAAAAGTTCTTCTTGCATAAGGGGTTCTAGTAGTAGTTTCTTTAGTAGATT
AAATTGGTTGACCCACTTAAACTACACATATCCAGCACTGAATGTGACTATGCCAAACAAGGAACAATTTGACAAATTGTACATTTGGGGGGTCCACCAC
CCGGATACGGACAAGAACCAAATCTCCCTGTATGCTCAACCATCAGGAAGAATCACAGTATCTACCAAAAGAAGCCAACAAGCTGTAATCCCAAATATCG
GATCTAGACCCAGAATAAGGGATATCCCTAGCAGAATAAGCATCTATTGGACAATAGTAAAACCGGGAGACATACTTTTGATTAACAGCACAGGGAATCT
AATTGCTCCTAGGGGTTACTTCAAAATACGAAGTGGAAAAAGCTCAATAATGAGATCAGATGCACCCATTGGCAAATGCAAGTCTGAATGCATCACTCCA
AATGGAAGCATTCCCAATGACAAACCATTCCAAAATGTAAACAGGATCACATACGGGGCCTGTCCCAGATATGTTAAGCAAAGCACTCTGAAATTGGCAA
CAGGAATGCGAAATGTACCAGAGAAACAAACTAGAGGCATATTTGGCGCAATAGCGGGGTTCATAGAAAATGGTTGGGAGGGAATGGTGGATGGTTGGTA
CGGTTTCAGGCATCAAAATTCTGAGGGAAGAGGACAAGCAGCAGATCTCAAAAGCACTCAAGCAGCAATCGATCAAATCAATGGGAAGCTGAATCGATTG
ATCGGAAAAACCAACGAGAAATTTCACCAGATTGAAAAAGAATTCTCAGAAGTAGAAGGAAGAGTTCAAGACCTTGAGAAATATGTTGAGGACACTAAAA
TAGATCTCTGGTCATACAACGCGGAGCTTCTTGTTGCCCTGGAGAACCAACACACAATTGATCTAACTGACTCAGAAATGAACAAACTGTTTGAAAAAAC
AAAGAAGCAACTGAGGGAAAATGCTGAGGATATGGGGAATGGTTGTTTCAAAATATACCACAAATGTGACAATGCCTGCATAGGATCAATAAGAAATGAA
ACTTATGACCACAATGTGTACAGGGATGAAGCATTAAACAACCGGTTCCAGATCAAAGGAGTTGAGCTGAAGTCAGGGTACAAAGATTGGATCCTATGGA
TTTCCTTTGCCATATCATGTTTTTTGCTTTGTGTTGCTTTGTTGGGGTTCATCATGTGGGCCTGCCAAAAGGGCAACATTAGATGCAACATTTGCATT
>A/MB/Romania/1265/2020
ATGAAGACTATCATTGCTTTGAGCTACATTCTATGTCTGGTTTTCGCTCAAAAAATTCCTGGAAATGACAATAGCACGGCAACGCTGTGCCTTGGGCACC
ATGCAGTACCAAACGGAACGATAGTGAAAACAATCACAAATGACCGAATTGAAGTTACCAATGCTACTGAATTGGTTCAGAATTCCTCAATAGGTGAAAT
ATGCGACAGTCCTCATCAGATCCTTGATGGAGGGAACTGCACACTAATAGATGCTCTATTGGGAGACCCTCAGTGTGACGGCTTTCAAAATAAGAAATGG
GACCTTTTTGTTGAACGAAGCAGAGCCTACAGCAACTGTTACCCTTATGATGTGCCGGATTATGCCTCCCTTAGGTCACTAGTTGCCTCATCCGGCACAC
TGGAGTTTAAAAATGAAAGCTTCAATTGGGCTGGAGTCACTCAAAACGGAAAAAGTTCTTCTTGCATAAGGGGTTCTAGTAGTAGTTTCTTTAGTAGATT
AAATTGGTTGACCCACTTAAACTACACATATCCAGCACTGAATGTGACTATGCCAAACAAGGAACAATTTGACAAATTGTACATTTGGGGGGTCCACCAC
CCGGATACGGACAAGAACCAAATCTCCCTGTATGCTCAACCATCAGGAAGAATCACAGTATCTACCAAAAGAAGCCAACAAGCTGTAATCCCAAATATCG
GATCTAGACCCAGAATAAGGGATATCCCTAGCAGAATAAGCATCTATTGGACAATAGTAAAACCGGGAGACATACTTTTGATTAACAGCACAGGGAATCT
AATTGCTCCTAGGGGTTACTTCAAAATACGAAGTGGAAAAAGCTCAATAATGAGATCAGATGCACCCATTGGCAAATGCAAGTCTGAATGCATCACTCCA
AATGGAAGCATTCCCAATGACAAACCATTCCAAAATGTAAACAGGATCACATACGGGGCCTGTCCCAGATATGTTAAGCAAAGCACTCTGAAATTGGCAA
CAGGAATGCGAAATGTACCAGAGAAACAAACTAGAGGCATATTTGGCGCAATAGCGGGGTTCATAGAAAATGGTTGGGAGGGAATGGTGGATGGTTGGTA
CGGTTTCAGGCATCAAAATTCTGAGGGAAGAGGACAAGCAGCAGATCTCAAAAGCACTCAAGCAGCAATCGATCAAATCAATGGGAAGCTGAATCGATTG
ATCGGAAAAACCAACGAGAAATTTCACCAGATTGAAAAAGAATTCTCAGAAGTAGAAGGAAGAGTTCAAGACCTTGAGAAATATGTTGAGGACACTAAAA
TAGATCTCTGGTCATACAACGCGGAGCTTCTTGTTGCCCTGGAGAACCAACACACAATTGATCTAACTGACTCAGAAATGAACAAACTGTTTGAAAAAAC
AAAGAAGCAACTGAGGGAAAATGCTGAGGATATGGGGAATGGTTGTTTCAAAATATACCACAAATGTGACAATGCCTGCATAGGATCAATAAGAAATGAA
ACTTATGACCACAATGTGTACAGGGATGAAGCATTAAACAACCGGTTCCAGATCAAAGGAGTTGAGCTGAAGTCAGGGTACAAAGATTGGATCCTATGGA
TTTCCTTTGCCATATCATGTTTTTTGCTTTGTGTTGCTTTGTTGGGGTTCATCATGTGGGCCTGCCAAAAGGGCAACATTAGATGCAACATTTGCATT
>A/MB/Romania/870/2020
ATGAAGACTATCATTGCTTTGAGCTACATTCTATGTCTGGTTTTCGCTCAAAAAATTCCTGGAAATGACAATAGCACGGCAACGCTGTGCCTTGGGCACC
ATGCAGTACCAAACGGAACGATAGTGAAAACAATCACAAATGACCGAATTGAAGTTACTAATGCTACTGAATTGGTTCAGAATTCCTCAATAGGTGAAAT
ATGCGACAGTCCTCATCAGATCCTTGATGGAGGGAACTGCACACTAATAGATGCTCTATTGGGAGACCCTCAGTGTGACGGCTTTCAAAATAAGAAATGG
GACCTTTTTGTTGAACGAAGCAGAGCCTACAGCAACTGTTACCCTTATGATGTGCCGGATTATGCCTCCCTTAGGTCACTAGTTGCCTCATCCGGCACAC
TGGAGTTTAAAAATGAAAGCTTCAATTGGGCTGGAATCACTCAAAACGGAAAAAGTTCTTCTTGCATAAGGGGTTCTAGTAGTAGTTTCTTTAGTAGATT
AAATTGGTTGACCCACTTAAACTACACATATCCAGCACTGAATGTGACTATGCCAAACAAGGAACAATTTGACAAATTGTACATTTGGGGGGTCCACCAC
CCGGATACGGACAAGAACCAAATCTCCCTGTATGCTCAACCATCAGGAAGAATCACAGTATCTACCAAAAGAAGCCAACAAGCTGTAATCCCAAATATCG
GATCTAGACCCAGAATAAGGGATATCCCTAGCAGAATAAGCATCTATTGGACAATAGTAAAACCGGGAGACATACTTTTGATTAACAGCACAGGGAACCT
AATTGCTCCTAGGGGTTACTTCAAAATACGAAGTGGGAAAAGCTCAATAATGAGATCAGATGCACCCATTGGCAAATGCAAGTCTGAATGCATCACTCCA
AATGGAAGCATTCCCAATGACAAACCATTCCAAAATGTAAACAGGATCACATACGGGGCCTGTCCCAGATATGTTAAGCAAAGCACTCTGAAATTGGCAA
CAGGAATGCGAAATGTACCAGAGAAACAAACTAGAGGCATATTTGGCGCAATAGCGGGTTTCATAGAAAATGGTTGGGAGGGAATGGTGGATGGTTGGTA
CGGTTTCAGGCATCAAAATTCTGAGGGAAGAGGACAAGCAGCAGATCTCAAAAGCACTCAAGCAGCAATCGATCAAATCAATGGGAAGCTGAATCGATTG
ATCGGAAAAACCAACGAGAAATTCCATCAGATTGAAAAAGAATTCTCAGAAGTAGAAGGAAGAGTTCAAGACCTTGAGAAATATGTTGAGGACACTAAAA
TAGATCTCTGGTCATACAACGCGGAGCTTCTTGTTGCCCTGGAGAACCAACATACAATTGATCTAACTGACTCAGAAATGAACAAACTGTTTGAAAAAAC
AAAGAAGCAACTGAGGGAAAATGCTGAGGATATGGGGAATGGTTGTTTCAAAATATACCACAAATGTGACAATGCCTGCATAGGATCAATAAGAAATGAA
ACTTATGACCACAATGTGTACAGGGATGAAGCATTAAACAACCGGTTCCAGATCAAAGGAGTTGAGCTGAAGTCAGGGTACAAAGATTGGGTCCTATGGA
TTTCCTTTGCCATATCATGTTTTTTGCTTTGTATTGCTTTGTTGGGGTTCATCATGTGGGCCTGCCAAAAGGGCAACATTAGATGCAACATTTGCATT
>A/MB/Romania/12/2019
ATGAAGACTATCATTGCTTTGAGCTACATTCTATGTCTGGTTCTCGCTCAAAAAATTCCTGGAAATGACAATAGCACGGCAACGCTGTGCCTTGGGCACC
ATGCAGTACCAAACGGAACGATAGTGAAAACAATCACAAATGACCGAATTGAAGTTACTAATGCTACTGAGTTGGTTCAGAATTCCTCAATGGGTGAAAT
ATGCGACAGTCCTCATCAGATCCTTGATGGAGGGAACTGCACACTAATAGATGCTCTATTGGGGGACCCTCAGTGTGACGGCTTTCAAAATAAGAAATGG
GACCTTTTTGTTGAACGAAGCAGAGCCTACAGCAACTGTTACCCTTATGATGTGCCGGATTATGCCTCCCTTAGGTCACTAGTTGCCTCATCCGGCACAC
TGGAGTTTAAAAATGAAAGCTTCAATTGGACTGGAGTCAAACAAAACGGAACAAGCTCTGCTTGCATAAGGGGATCTAGTAGTAGTTTCTTTAGTAGATT
AAATTGGTTGACCCACTTAAACTACACATATCCAGCACTGAACGTGACTATGCCAAACAAGGAACAATTTGACAAATTGTACATTTGGGGGGTTCACCAC
CCGGGTACGGACAAGGACCAAATCTTCCTGTATGCTCGATCATCAGGAAGAATCACAGTATCTACCAGAAGAAGCCAACAAGCTGTAACCCCAAATATCG
GATTTAGACCCAGAATAAGGGATATCCCTAGCAGAATAAGCATCTATTGGACAATAGTAAAACCGGGAGACATACTTTTGATTAACAGCACAGGGAATCT
AATTGCTCCTAGGGGTTACTTCAAAATACGAAGTGGGAAAAGCTCAATAATGAGATCAGATGCACCCATTGGCAAATGCAAGTCTGAATGCATCACTCCA
AATGGGAGCATTCCCAATGACAAACCATTCCAAAATGTAAACAGGATCACATACGGGGCCTGTCCCAGATATGTTAAGCAGAGCACTCTGAAATTGGCAA
CAGGAATGCGAAATGTACCAGAGAAACAAACTAGAGGCATATTTGGCGCAATAGCGGGTTTCATAGAAAATGGTTGGGAGGGAATGATGGATGGCTGGTA
CGGTTTCAGGCATCAAAATTCTGAGGGAAGAGGACAAGCAGCAGATCTCAAAAGCACTCAAGCAGCAATCGATCAAATCAATGGGAAGCTGAATCGATTG
ATCGGAAAAACCAACGAGAAATTCCATCAGATTGAAAAAGAATTCTCAGAAGTAGAAGGAAGAGTTCAAGACCTTGAGAAATATGTTGAGGACACTAAAA
TAGATCTCTGGTCATACAACGCGGAGCTTCTTGTTGCCCTGGAGAACCAACATACAATTGACCTAACTGACTCAGAAATGAACAAACTGTTTGAAAAAAC
AAAGAAGCAACTGAGGGAAAATGCTGAGGATATGGGAAATGGTTGTTTCAAAATATACCACAAATGTGACAATGCCTGCATAGGATCAATAAGAAATGGA
ACTTATGACCACAATGTGTACAGGGATGAAGCATTAAACAACCGGTTCCAGATCAAGGGAGTTGAGCTGAAGTCAGGGTACAAAGATTGGATCCTATGGA
TTTCCTTTGCCATATCATGTTTTTTGCTTTGTATTGCTTTGTTGGGGTTCATCATGTGGGCCTGCCAAAAGGGCAACATTAGATGCAACATTTGCATT
>A/Romania/259216/2020
ATGAAGACTATCATTGCTTTGAGCTGCATTCTATGTCTGGTTTTCGCTCAAAAAATTCCTGGAAATGACAATAGCACGGCAACGCTGTGCCTTGGGCACC
ATGCAGTACCAAACGGAACGATAGTGAAAACAATCACGAATGACCGAATTGAAGTTACTAATGCTACTGAGCTGGTTCAGAACTCCTCAATAGGTGAAAT
ATGCGACAGTCCTCATCAGATCCTTGATGGAGAAAACTGCACACTAATAGATGCTCTATTGGGAGACCCTCAGTGTGATGGCTTTCAAAATAAGAAATGG
GACCTTTTCGTTGAACGGAACAAAGCCTACAGCAACTGTTACCCTTATGATGTGCCGGATTATGCATCCCTTAGATCACTAGTTGCCTCATCCGGCACAC
TGGAGTTTAACAATGAAAACTTCAATTGGGCTGGAGTCACTCAAAACGGAACAAGTTCTTCTTGCATAAGGGGATCTAAAAGTAGTTTCTTTAGTAGATT
AAATTGGTTGACCCACTTAAACTCCAAATACCCAGCATTAAACGTGACTATGCCCAACAATGAACAATTTGACAAATTGTACATTTGGGGTGTTCACCAC
CCGGGTACGGACAAGGACCAAATCTCCCTGTATGCACAATCATCAGGAAGAATCACAGTATCTACCAAAAGAAGCCAACAAGCTGTAATCCCGAATATCG
GATCTAGACCCAGAATAAGGGATATCCCTAGCAGAATAAGCATCTATTGGACAATAGTAAAACCAGGAGACATACTTTTGATTAACAGCACAGGGAATCT
AATTGCTCCTAGGGGTTACTTCAAAATACGAAGTGGGAAAAGCTCAATAATGAGATCAGATGCACCCATTGGCAAGTGCAAGTCTGAATGCATCACTCCA
AATGGAAGCATTCCAAATGACAAACCATTCCAAAATGTAAACAGGATCACATACGGGGCATGTCCCAGATATGTTAAGCAAAGCACTCTGAAATTGGCAA
CAGGAATGCGAAATGTGCCAGAGAGACAAACTAGAGGCATATTTGGCGCAATAGCGGGTTTCATAGAAAATGGTTGGGAAGGATTGGTGGATGGTTGGTA
CGGCTTCAGGCATCAAAATTCTGAGGGAAGAGGACAAGCAGCAGATCTTAAAAGCACTCAAGCAGCAATCGATCAAATCAATGGGAAGCTGAATCGATTG
ATCGGGAAAACCAACGAGAAATTCCATCAGATTGAAAAAGAGTTCTCAGAAGTAGAAGGGAGAATTCAGGACCTTGAGAAATATGTTGAGGACACAAAAA
TAGATCTCTGGTCATACAATGCAGAGCTTCTTGTTGCCCTGGAGAACCAACATACAATTGATCTAACTGACTCAGAAATGAACAAACTGTTTGAAAAAAC
AAAGAAGCAACTGAGGGAAAATGCTGAGGATATGGGCAATGGTTGTTTCAAAATATACCACAAATGTGACAATGCCTGCATGGGGTCAATCAGGAATGGA
ACTTATGACCACAATGTATACAGAGATGAAGCATTAAACAACCGGTTCCAGATCAAGGGAGTTGAGCTGAAGTCAGGGTACAAAGATTGGATCCTATGGA
TTTCCTTTGCCATATCATGTTTTTTGCTTTGTGTTGTTCTGTTGGGGTTCATCATGTGGGCCTGCCAAAAGGGCAACATTAGGTGCAACATTTGCATT
>A/Romania/259289/2020
ATGAAGACTATCATTGCTTTGAGCTGCATTCTATGTCTGGTTTTCGCTCAAAAAATTCCTGGAAATGACAATAGCACGGCAACGCTGTGCCTTGGGCACC
ATGCAGTACCAAACGGAACGATAGTGAAAACAATCACGAATGACCGAATTGAAGTTACTAATGCTACTGAGCTGGTTCAGAACTCCTCAATAGGTGAAAT
ATGCGACAGTCCTCATCAGATCCTTGATGGAGAAAACTGCACACTAATAGATGCTCTATTGGGAGACCCTCAGTGTGATGGCTTTCAAAATAAGAAATGG
GACCTTTTCGTTGAACGGAACAAAGCCTACAGCAGCTGTTACCCTTATGATGTGCCGGATTATGCATCCCTTAGATCACTAGTTGCCTCATCCGGCACAC
TGGAGTTTAACAATGAAAGCTTCAATTGGGCTGGAGTCACTCAAAACGGAACAAGTTCTTCTTGCATAAGGGGATCTAAAAGTAGTTTCTTTAGTAGATT
AAATTGGTTGACCCACTTAAACTCCAAATACCCAGCATTAAACGTGACTATGCCAAACAATGAACAATTTGACAAATTGTACATTTGGGGTGTTCACCAC
CCGGGTACGGACAAGGACCAAATCTCCCTGTATGCACAATCATCAGGAAGAATCACAGTATCTACCAAAAGAAGCCAACAAGCTGTAATCCCGAATATCG
GATCTAGACCCAGAATAAGGGATATCCCTAGCAGAATAAGCATCTATTGGACAATAGTAAAACCAGGAGACATACTTTTGATTAACAGCACAGGGAATCT
AATTGCTCCTAGGGGTTACTTCAAAATACGAAGTGGGAAAAGCTCAATAATGAGATCAGATGCACCCATTGGCAAGTGCAAGTCTGAATGCATCACTCCA
AATGGAAGCATTCCAAATGACAAACCATTCCAAAATGTAAACAGGATCACATACGGGGCATGTCCCAGATATGTTAAGCAAAGCACTCTGAAATTGGCAA
CAGGAATGCGAAATGTGCCAGAGAGACAAACTAGAGGCATATTTGGCGCAATAGCGGGTTTCATAGAAAATGGTTGGGAAGGATTGGTGGATGGTTGGTA
CGGCTTCAGGCATCAAAATTCTGAGGGAAGAGGGCAAGCAGCAGATCTTAAAAGCACTCAAGCAGCAATCGATCAAATCAATGGGAAGCTGAATCGATTG
ATCGGGAAAACCAACGAGAAATTCCATCAGATTGAAAAAGAGTTCTCAGAAGTAGAAGGGAGAATTCAGGACCTTGAGAAATATGTTGAGGACACAAAAA
TAGATCTCTGGTCATACAATGCAGAGCTTCTTGTTGCYCTGGAGAACCAACATACAATTGATCTAACTGACTCAGAAATGAACAAACTGTTTGAAAAAAC
AAAGAAGCAACTGAGGGAAAATGCTGAGGATATGGGCAATGGTTGTTTCAAAATATACCACAAATGTGACAATGCCTGCATGGGGTCAATCAGGAATGGA
ACTTATGACCACAATGTATACAGAGATGAAGCATTAAACAACCGGTTCCAGATCAAGGGAGTTGAGCTGAAGTCAGGGTACAAAGATTGGATCCTATGGA
TTTCCTTTGCCATATCATGTTTTTTGCTTTGTGTTGTTCTGTTGGGGTTTATCATGTGGGCCTGCCAAAAGGGCAACATTAGGTGCAACATTTGCATT
>A/Romania/259292/2020
ATGAAGACTATCATTGCTTTGAGCTGCATTCTATGTCTGGTTTTCGCTCAAAAAATTCCTGGAAATGACAATAGCACGGCAACGCTGTGCCTTGGGCACC
ATGCAGTACCAAACGGAACGATAGTGAAAACAATCACGAATGACCGAATTGAAGTTACTAATGCTACTGAGCTGGTTCAGAACTCCTCAATAGGTGAAAT
ATGCGACAGTCCTCATCAGATCCTTGATGGAGAAAACTGCACACTAATAGATGCTCTATTGGGAGACCCTCAGTGTGATGGCTTTCAAAATAAGAAATGG
GACCTTTTCGTTGAACGGAACAAAGCCTACAGCAGCTGTTACCCTTATGATGTGCCGGATTATGCATCCCTTAGATCACTAGTTGCCTCATCCGGCACAC
TGGAGTTTAACAATGAAAGCTTCAATTGGGCTGGAGTCACTCAAAACGGAACAAGTTCTTCTTGCATAAGGGGATCTAAAAGTAGTTTCTTTAGTAGATT
AAATTGGTTGACCCACTTAAACTCCAAATACCCAGCATTAAACGTGACTATGCCAAACAATGAACAATTTGACAAATTGTACATTTGGGGTGTTCACCAC
CCGGGTACGGACAAGGACCAAATCTCCCTGTATGCACAATCATCAGGAAGAATCACAGTATCTACCAAAAGAAGCCAACAAGCTGTAATCCCGAATATCG
GATCTAGACCCAGAATAAGGGATATCCCTAGCAGAATAAGCATCTATTGGACAATAGTAAAACCAGGAGACATACTTTTGATTAACAGCACAGGGAATCT
AATTGCTCCTAGGGGTTACTTCAAAATACGAAGTGGGAAAAGCTCAATAATGAGATCAGATGCACCCATTGGCAAGTGCAAGTCTGAATGCATCACTCCA
AATGGAAGCATTCCAAATGACAAACCATTCCAAAATGTAAACAGGATCACATACGGGGCATGTCCCAGATATGTTAAGCAAAGCACTCTGAAATTGGCAA
CAGGAATGCGAAATGTGCCAGAGAGACAAACTAGAGGCATATTTGGCGCAATAGCGGGTTTCATAGAAAATGGTTGGGAAGGATTGGTGGATGGTTGGTA
CGGCTTCAGGCATCAAAATTCTGAGGGAAGAGGGCAAGCAGCAGATCTTAAAAGCACTCAAGCAGCAATCGATCAAATCAATGGGAAGCTGAATCGATTG
ATCGGGAAAACCAACGAGAAATTCCATCAGATTGAAAAAGAGTTCTCAGAAGTAGAAGGGAGAATTCAGGACCTTGAGAAATATGTTGAGGACACAAAAA
TAGATCTCTGGTCATACAATGCAGAGCTTCTTGTTGCYCTGGAGAACCAACATACAATTGATCTAACTGACTCAGAAATGAACAAACTGTTTGAAAAAAC
AAAGAAGCAACTGAGGGAAAATGCTGAGGATATGGGCAATGGTTGTTTCAAAATATACCACAAATGTGACAATGCCTGCATGGGGTCAATCAGGAATGGA
ACTTATGACCACAATGTATACAGAGATGAAGCATTAAACAACCGGTTCCAGATCAAGGGAGTTGAGCTGAAGTCAGGGTACAAAGATTGGATCCTATGGA
TTTCCTTTGCCATATCATGTTTTTTGCTTTGTGTTGTTCTGTTGGGGTTTATCATGTGGGCCTGCCAAAAGGGCAACATTAGGTGCAACATTTGCATT
>A/Romania/258916/2020
ATGAAGACTATCATTGCTTTGAGCTGCATTCTATGTCTGGTTTTCGCTCAAAAGATTCCTGGAAATGACAATAGCACGGCAACGCTGTGCCTTGGGCACC
ATGCAGTACCAAACGGAACGATAGTGAAAACAATCACGAATGACCGAATTGAAGTTACTAATGCTACTGAGCTGGTTCAGAACTCCTCAATAGGTGAAAT
ATGCGACAATCCTCATCAGATCCTTGATGGAGAAAACTGCACACTAATAGATGCTCTATTGGGAGACCCTCAGTGTGATGGCTTTCAAAATAAGAAATGG
GACCTTTTCGTTGAACGGAACAAAGCCTACAGCAACTGTTACCCTTATGATGTGCCGGATTATGCATCCCTTAGATCACTAGTTGCCTCATCCGGCACAC
TGGAGTTTAACAATGAAAGCTTCAATTGGGCTGGAGTCACTCAAAACGGAACAAGTTCTTCTTGCATAAGGGGATCTAAAAGTAGTTTCTTTAGTAGATT
AAATTGGTTGACCCACTTAAACTCCAAATACCCAGCATTAAACGTGACTATGCCAAACAATGAACAATTTGACAAATTGTACATTTGGGGTGTTCACCAC
CCGGGTACGGACAAGGACCAAATCTCCCTGTATGCACAATCATCAGGAAGAATCACAGTATCTACCAAAAGAAGCCAACAAGCTGTAATCCCGAATATCG
GATCTAGACCCAGAATAAGGGATATCCCTAGCAGAATAAGCATCTATTGGACAATAGTAAAACCAGGAGACATACTTTTGATTAACAGCACAGGGAATCT
AATTGCTCCTAGGGGTTACTTCAAAATACGAAGTGGGAAAAGCTCAATAATGAGATCAGATGCACCCATTGGCAAGTGCAAGTCTGAATGCATCACTCCA
AATGGAAGCATTCCAAATGACAAACCATTCCAAAATGTAAACAGGATCACATACGGGGCATGTCCCAGATATGTTAAGCAAAGCACTCTGAAATTGGCAA
CAGGAATGCGAAATGTGCCAGAGAGACAAACTAGAGGCATATTTGGCGCAATAGCGGGTTTCATAGAAAATGGTTGGGAAGGATTGGTGGATGGTTGGTA
CGGCTTCAGGCATCAAAATTCTGAGGGAAGAGGACAAGCAGCAGATCTTAAAAGCACTCAAGCAGCAATCGATCAAATCAATGGGAAGCTGAATCGATTG
ATCGGGAAAACCAACGAGAAATTCCATCAGATTGAAAAAGAGTTCTCAGAAGTAGAAGGAAGAATTCAGGACCTTGAGAAATATGTTGAGGACACAAAAA
TAGATCTCTGGTCATACAATGCAGAGCTTCTTGTTGCCCTGGAGAACCAACATACAATTGATCTAACTGACTCAGAAATGAACAAACTGTTTGAAAAAAC
AAAGAAGCAACTGAGGGAAAATGCTGAGGATATGGGCAATGGTTGTTTCAAAATATACCACAAATGTGACAATGCCTGCATGGGGTCAATCAGGAATGGA
ACTTATGACCACAATGTATACAGAGATGAAGCATTAAACAGCCGGTTCCAGATCAAGGGAGTTGAGCTGAAGTCAGGGTACAAAGATTGGATCCTATGGA
TTTCCTTTGCCATATCATGTTTTTTGCTTTGTGTTGTTCTGTTGGGGTTCATCATGTGGGCCTGCCAAAAGGGCAACATTAGGTGCAACATTTGCATT
>A/Romania/258556/2020
ATGAAGACTATCATTGCTTTGAGCTACATTCTATGTCTGGTTTTCGCTCAAAAAATTCCTGGAAATGACAATAGCACGGCAACGCTGTGCCTTGGGCACC
ATGCAGTACCAAACGGAACGATAGTGAAAACAATCACGAATGACCGAATTGAAGTTACTAATGCTACTGAGCTGGTTCAGAACTCCTCAATAGGTGAAAT
ATGCGACAGTCCTCATCAGATCCTTGATGGAGAAAACTGCACACTAATAGATGCTCTATTGGGAGACCCTCAGTGTGATGGCTTTCAAAATAGGAAATGG
GACCTTTTCGTTGAACGGAACAAAGCCTACAGCAACTGTTACCCTTATGATGTGCCGGATTATGCATCCCTTAGATCACTAGTTGCCTCATCCGGCACAC
TGGAGTTTAACAATGAAAGCTTCAATTGGGCTGGAGTCACTCAAAACGGAACAAGTTCTTCTTGCATAAGGGGATCTAAAAGTAGTTTCTTTAGTAGATT
AAATTGGTTGACCCACTTAAACTCCAAATACCCAGCATTAAACGTGACTATGCCAAACAATGAACAATTTGACAAATTGTACATTTGGGGTGTTCACCAC
CCGGGTACGGACAAGGACCAAATCTCCCTGTATGCACAATCATCAGGAAGAATCACAGTATCTACCAAAAGAAGCCAACAAGCTGTAATCCCGAATATCG
GATCTAGACCCAGAATAAGGGATATCCCTAGCAGAATAAGCATCTATTGGACAATAGTAAAACCAGGAGACATACTTTTGATTAACAGCACAGGGAATCT
AATTGCTCCTAGGGGTTACTTCAAAATACGAAGTRGGAAAAGCTCAATAATGAGATCAGATGCACCCATTGGCAAGTGCAAGTCTGAATGCATCACTCCA
AATGGAAGCATTCCAAATGACAAACCATTCCAAAATGTAAACAGGATCACATACGGGGCATGTCCCAGATATGTTAAGCAAAGCACTCTGAAATTGGCAA
CAGGAATGCGAAATGTGCCAGAGAGACAAACTAGAGGCATATTTGGCGCAATAGCGGGTTTCATAGAAAATGGTTGGGAAGGATTGGTGGATGGTTGGTA
CGGCTTCAGGCATCAAAATTCTGAGGGAAGAGGACAAGCAGCAGATCTTAAAAGCACTCAAGCAGCAATCGATCAAATCAATGGGAAGCTGAATCGATTG
ATCGGGAAAACCAACGAGAAATTCCATCAGATTGAAAAAGAGTTCTCAGAAGTAGAAGGGAGAATTCAGGACCTTGAGAAATATGTTGAGGACACAAAAA
TAGATCTCTGGTCATACAATGCAGAGCTTCTTGTTGCCCTGGAGAACCAACATACAATTGATCTAACTGACTCAGAAATGAACAAACTGTTTGAAAAAAC
AAAGAAGCAACTGAGGGAAAATGCTGAGGATATGGGCAATGGTTGTTTCAAAATATACCACAAATGTGACAATGCCTGCATGGGGTCAATCAGGAATGGA
ACTTATGACCACAATGTATACAGAGATGAAGCATTAAACAACCGGTTCCAGATCAAGGGAGTTGAGCTGAAGTCAGGGTACAAAGATTGGATCCTATGGA
TTTCCTTTGCCATATCATGTTTTTTGCTTTGTGTTGTTCTGTTGGGGTTCATCATGTGGGCCTGCCAAAAGGGCAACATTAGGTGCAACATTTGCATT
>A/Romania/258914/2020
ATGAAGACTATCATTGCTTTGAGCTGCATTCTATGTCTGGTTTTCGCTCAAAAGATTCCTGGAAATGACAATAGCACGGCAACGCTGTGCCTTGGGCACC
ATGCAGTACCAAACGGAACAATAGTGAAAACAATCACGAATGACCGAATTGAAGTTACTAATGCTACTGAGCTGGTTCAGAACTCCTCAATAGGTGAAAT
ATGCGACAGTCCTCATCAGATCCTTGATGGAGAAAACTGCACACTAATAGATGCTCTATTGGGAGACCCTCAGTGTGATGGCTTTCAAAATAAGAAATGG
GACCTTTTCGTTGAACGGAACAAAGCCTACAGCAACTGTTACCCTTATGATGTGCCAGATTATGCATCCCTTAGATCACTAGTTGCCTCATCCGGCACAC
TGGAGTTTAACAATGAAAGCTTCAATTGGGCTGGAGTCACTCAAAACGGAACAAGTTCTTCTTGCATAAGGGGATCTAAAAGTAGTTTCTTTAGTAGATT
AAATTGGTTGACCCACTTAAACTCCAAATACCCAGCATTAAACGTGACTATGCCAAACAATGAACAATTTGACAAATTGTACATTTGGGGTGTTCACCAC
CCGGGTACGGACAAGGACCAAATCTCCCTGTATGCACAATCATCAGGAAGAATCACAGTATCTACCAAAAGAAGCCAACAAGCTGTAATCCCGAATATCG
GATCTAGACCCAGAATAAGGGATATCCCTAGCAGAATAAGCATCTATTGGACAATAGTAAAACCAGGAGACATACTTTTGATTAACAGCACAGGGAATCT
AATTGCTCCTAGGGGTTACTTCAAAATACGAAGTGGGAAAAGCTCAATAATGAGATCAGATGCACCCATTGGCAAGTGCAAGTCTGAATGCATCACTCCA
AATGGAAGCATTCCAAATGACAAACCATTCCAAAATGTAAACAGGATCACATACGGGGCATGTCCCAGATATGTTAAGCAAAGCACTCTGAAATTGGCAA
CAGGAATGCGAAATGTGCCAGAGAGACAAACTAGAGGCATATTTGGCGCAATAGCGGGTTTCATAGAAAATGGTTGGGAAGGATTGGTGGATGGTTGGTA
CGGCTTCAGGCATCAAAATTCTGAGGGAAGAGGACAAGCAGCAGATCTTAAAAGCACTCAAGCAGCAATCGATCAAATCAATGGGAAGCTGAATCGATTG
ATCGGGAAAACCAACGAGAAATTCCATCAGATTGAAAAAGAGTTCTCAGAAGTAGAAGGAAGAATTCAGGACCTTGAGAAATATGTTGAGGACACAAAAA
TAGATCTCTGGTCATACAATGCAGAGCTTCTTGTTGCCCTGGAGAACCAACATACAATTGATCTAACTGACTCAGAAATGAACAAACTGTTTGAAAAAAC
AAAGAAGCAACTGAGGGAAAATGCTGAGGATATGGGCAATGGTTGTTTCAAAATATACCACAAATGTGACAATGCCTGCATGGGGTCAATCAGGAATGGA
ACTTATGACCACAATGTATACAGAGATGAAGCATTAAACAGCCGGTTCCAGATCAAGGGAGTTGAGCTGAAGTCAGGGTACAAAGATTGGATCCTATGGA
TTTCCTTTGCCATATCATGTTTTTTGCTTTGTGTTGTTCTGTTGGGGTTCATCATGTGGGCCTGCCAAAAGGGCAACATTAGGTGCAACATTTGCATT
>A/Romania/257831/2020
ATGAAGACTATCATTGCTTTGAGCTGCATTCTATGTCTGGTTTTCGCTCAAAAAATTCCTGGAAATGACAATAGCACGGCAACGCTGTGCCTTGGGCACC
ATGCAGTACCAAACGGAACGATAGTGAAAACAATCACGAATGACCGAATTGAAGTTACTAATGCTACTGAGCTGGTTCAGAACTCCTCAATAGGTGAAAT
ATGCGACAGTCCTCATCAGATCCTTGATGGAGAAAACTGCACACTAATAGATGCTCTATTGGGAGACCCTCAGTGTGATGGCTTTCAAAATAAGAAATGG
GACCTTTTCGTTGAACGGAACAAAGCCTACAGCAACTGTTACCCTTATGATGTGCCGGATTATGCATCCCTTAGATCACTAGTTGCCTCATCCGGCACAC
TGGAGTTTAACAATGAAAACTTCAATTGGGCTGGAGTCACTCAAAACGGAACAAGTTCTTCTTGCATAAGGGGATCTAAAAGTAGTTTCTTTAGTAGATT
AAATTGGTTGACCCACTTAAACTCCAAATACCCAGCATTAAACGTGACTATGCCAAACAATGAACAATTTGACAAATTGTACATTTGGGGTGTTCACCAC
CCGGGTACGGACAAGGACCAAATCTCCCTGTATGCACAATCATCAGGAAGAATCACAGTATCTACCAAAAGAAGCCAACAAGCTGTAATCCCGAATATCG
GATCTAGACCCAGAATAAGGGATATCCCTAGCAGAATAAGCATCTATTGGACAATAGTAAAACCAGGAGACATACTTTTGATTAACAGCACAGGGAATCT
AATTGCTCCTAGGGGTTACTTCAAAATACGAAGTGGGAAAAGCTCAATAATGAGATCAGATGCACCCATTGGCAAGTGCAAGTCTGAATGCATCACTCCA
AATGGAAGCATTCCAAATGACAAACCATTCCAAAATGTAAACAGGATCACATACGGGGCATGTCCCAGATATGTTAAGCAAAGCACTCTGAAATTGGCAA
CAGGAATGCGAAATGTGCCAGAGAGACAAACTAGAGGCATATTTGGCGCAATAGCGGGTTTCATAGAAAATGGTTGGGAAGGATTGGTGGATGGTTGGTA
CGGCTTCAGGCATCAAAATTCTGAGGGAAGAGGACAAGCAGCAGATCTTAAAAGCACTCAAGCAGCAATCGATCAAATCAATGGGAAGCTGAATCGATTG
ATCGGGAAAACCAACGAGAAATTCCATCAGATTGAAAAAGAGTTCTCAGAAGTAGAAGGGAGAATTCAGGACCTTGAGAAATATGTTGAGGACACAAAAA
TAGATCTCTGGTCATACAATGCAGAGCTTCTTGTTGCCCTGGAGAACCAACATACAATTGATCTAACTGACTCAGAAATGAACAAACTGTTTGAAAAAAC
AAAGAAGCAACTGAGGGAAAATGCTGAGGATATGGGCAATGGTTGTTTCAAAATATACCACAAATGTGACAATGCCTGCATGGGGTCAATCAGGAATGGA
ACTTATGACCACAATGTATACAGAGATGAAGCATTAAACAACCGGTTCCAGATCAAGGGAGTTGAGCTGAAGTCAGGGTACAAAGATTGGATCCTATGGA
TTTCCTTTGCCATATCATGTTTTTTGCTTTGTGTTGTTCTGTTGGGGTTCATCATATGGGCCTGCCAAAAGGGCAACATTAGGTGCAACATTTGCATT
>A/Romania/257832/2020
ATGAAGACTATCATTGCTTTGAGCTGCATTCTATGTCTGGTTTTCGCTCAAAAAATTCCTGGAAATGACAATAGCACGGCAACGCTGTGCCTTGGGCACC
ATGCAGTACCAAACGGAACGATAGTGAAAACAATCACGAATGACCGAATTGAAGTTACTAATGCTACTGAGCTGGTTCAGAACTCCTCAATAGGTGAAAT
ATGCGACAGTCCTCATCAGATCCTTGATGGAGAAAACTGCACACTAATAGATGCTCTATTGGGAGACCCTCAGTGTGATGGCTTTCAAAATAAGAAATGG
GACCTTTTCGTTGAACGGAACAAAGCCTACAGCAACTGTTACCCTTATGATGTGCCGGATTATGCATCCCTTAGATCACTAGTTGCCTCATCCGGCACAC
TGGAGTTTAACAATGAAAACTTCAATTGGGCTGGAGTCACTCAAAACGGAACAAGTTCTTCTTGCATAAGGGGATCTAAAAGTAGTTTCTTTAGTAGATT
AAATTGGTTGACCCACTTAAACTCCAAATACCCAGCATTAAACGTGACTATGCCAAACAATGAACAATTTGACAAATTGTACATTTGGGGTGTTCACCAC
CCGGGTACGGACAAGGACCAAATCTCCCTGTATGCACAATCATCAGGAAGAATCACAGTATCTACCAAAAGAAGCCAACAAGCTGTAATCCCGAATATCG
GATCTAGACCCAGAATAAGGGATATCCCTAGCAGAATAAGCATCTATTGGACAATAGTAAAACCAGGAGACATACTTTTGATTAACAGCACAGGGAATCT
AATTGCTCCTAGGGGTTACTTCAAAATACGAAGTGGGAAAAGCTCAATAATGAGATCAGATGCACCCATTGGCAAGTGCAAGTCTGAATGCATCACTCCA
AATGGAAGCATTCCAAATGACAAACCATTCCAAAATGTAAACAGGATCACATACGGGGCATGTCCCAGATATGTTAAGCAAAGCACTCTGAAATTGGCAA
CAGGAATGCGAAATGTGCCAGAGAGACAAACTAGAGGCATATTTGGCGCAATAGCGGGTTTCATAGAAAATGGTTGGGAAGGATTGGTGGATGGTTGGTA
CGGCTTCAGGCATCAAAATTCTGAGGGAAGAGGACAAGCAGCAGATCTTAAAAGCACTCAAGCAGCAATCGATCAAATCAATGGGAAGCTGAATCGATTG
ATCGGGAAAACCAACGAGAAATTCCATCAGATTGAAAAAGAGTTCTCAGAAGTAGAAGGGAGAATTCAGGACCTTGAGAAATATGTTGAGGACACAAAAA
TAGATCTCTGGTCATACAATGCAGAGCTTCTTGTTGCCCTGGAGAACCAACATACAATTGATCTAACTGACTCAGAAATGAACAAACTGTTTGAAAAAAC
AAAGAAGCAACTGAGGGAAAATGCTGAGGATATGGGCAATGGTTGTTTCAAAATATACCACAAATGTGACAATGCCTGCATGGGGTCAATCAGGAATGGA
ACTTATGACCACAATGTATACAGAGATGAAGCATTAAACAACCGGTTCCAGATCAAGGGAGTTGAGCTGAAGTCAGGGTACAAAGATTGGATCCTATGGA
TTTCCTTTGCCATATCATGTTTTTTGCTTTGTGTTGTTCTGTTGGGGTTCATCATATGGGCCTGCCAAAAGGGCAACATTAGGTGCAACATTTGCATT
>A/Romania/257270/2020
ATGAAGACTATCATTGCTTTGAGCTGCATTCTATGTCTGGTTTTCGCTCAAAAAATTCCTGGAAATGACAATAGCACGGCAACGCTGTGCCTTGGGCACC
ATGCAGTACCAAACGGAACGATAGTGAAAACAATCACGAATGACCGAATTGAAGTTACTAATGCTACTGAACTGGTTCAGAACTCCTCAATAGGTGAAAT
ATGCGACAGTCCTCATCAGATCCTTGATGGAGAAAACTGCACACTAATAGATGCTCTATTGGGAGACCCTCAGTGTGATGGCTTTCAAAATAAGAAATGG
GACCTTTTCGTTGAACGGAACAAAGCCTACAGCAACTGTTACCCTTATGATGTGCCGGATTATGCATCCCTTAGATCACTAGTTGCCTCATCCGGCACAC
TGGAGTTTAACAATGAAAGCTTCAATTGGGCTGGAGTCACTCAAAACGGAACAAGTTCTTCTTGCATAAGGGGATCTAAAAGTAGTTTCTTTAGTAGATT
AAATTGGTTGACCCACTTAAACTCCAAATACCCAGCATTAAACGTGACTATGCCAAACAATGAACAATTTGACAAATTGTACATTTGGGGTGTTCACCAC
CCGGGTACGGACAAGGACCAAATCTCCCTGTATGCACAATCATCAGGAAGAATCACAGTATCTACCAAAAGAAGCCAACAAGCTGTAATCCCGAATATCG
GATCTAGACCCAGAATAAGGGATATCCCTAGCAGAATAAGCATCTATTGGACAATAGTAAAACCAGGAGACATACTTTTGATTAACAGCACAGGGAATCT
AATTGCTCCTAGGGGTTACTTCAAAATACGAAGTGGGAAAAGCTCAATAATGAGATCAGATGCACCCATTGGCAAGTGCAAGTCTGAATGCATCACTCCA
AATGGAAGCATTCCAAATGACAAACCATTCCAAAATGTAAACAGGATCACATACGGGGCATGTCCCAGATATGTTAAGCAAAGCACTCTGAAATTGGCAA
CAGGAATGCGAAATGTGCCAGAGAGACAAACTAGAGGCATATTTGGCGCAATAGCGGGTTTCATAGAAAATGGTTGGGAAGGATTGGTGGATGGTTGGTA
CGGCTTCAGGCATCAAAATTCTGAGGGAAGAGGACAAGCAGCAGATCTTAAAAGCACTCAAGCAGCAATCGATCAAATCAATGGGAAGCTGAATCGATTG
ATCGGGAAAACCAACGAGAAATTCCACCAGATTGAAAAAGAGTTCTCAGAAGTAGAAGGGAGAATTCAGGACCTTGAGAAATATGTTGAGGACACAAAAA
TAGATCTCTGGTCATACAATGCAGAGCTTCTTGTTGCCCTGGAGAACCAACATACAATTGATCTAACTGACTCAGAAATGAACAAACTGTTTGAAAAAAC
AAAGAAGCAACTGAGGGAAAATGCTGAGGATATGGGCAATGGTTGTTTCAAAATATACCACAAATGTGACAATGCCTGCATGGGGTCAATCAGGAATGGA
ACTTATGACCACAATGTATACAGAGATGAAGCATTAAACAACCGGTTCCAGATCAAGGGAGTTGAGCTGAAGTCAGGGTACAAAGATTGGATCCTATGGA
TTTCCTTTGCCATATCATGTTTTTTGCTTTGTGTTGTTCTGTTGGGGTTCATCATGTGGGCCTGCCAAAAGGGCAACATTAGGTGCAACATTTGCATC
>A/Romania/257374/2020
ATGAAGACTATCATTGCTTTGAGCTGCATTCTATGTCTGGTTTTCGCTCAAAAAATTCCTGGAAATGACAATAGCACGGCAACGCTGTGCCTTGGGCACC
ATGCAGTACCAAACGGAACAATAGTGAAAACAATCACGAATGACCGAATTGAAGTTACTAATGCTACTGAGCTGGTTCAGAACTCCTCAATAGGTGAAAT
ATGCGACAGTCCTCACCAGATCCTTGATGGAGAAAACTGCACACTAATAGATGCTCTATTGGGAGACCCTCAGTGTGATGGCTTTCAAAATAAGAAATGG
GACCTTTTCGTTGAACGGAACAAAGCCTACAGCAACTGTTACCCTTATGATGTGCCGGATTATGCATCCCTTAGATCACTAGTTGCCTCATCCGGCACAC
TGGAGTTTAACAATGAAAGCTTCAATTGGGCTGGAGTCACTCAAAACGGAACAAGTTCTTCTTGCATAAGGGGATCTAAAAGTAGTTTCTTTAGTAGATT
AAATTGGTTGACCCACTTAAACTCCAAATACCCAGCATTACACGTGACTATGCCAAACAATGAACAATTTGACAAATTGTACATTTGGGGTGTTCACCAC
CCGGGTACGGACAAGGACCAAATCTCCCTGTATGCACAATCATCAGGAAGAATCACAGTATCTACCAAAAGAAGCCAACAAGCTGTAATCCCGAATATCG
GATCTAGACCCAGAATAAGGGATATCCCTAGCAGAATAAGCATCTATTGGACAATAGTAAAACCAGGAGACATACTTTTGATTAACAGCACAGGGAATCT
AATTGCTCCTAGGGGTTACTTCAAAATACGAAGTGGGAAAAGCTCAATAATGAGATCAGATGCACCCATTGGCAAGTGCAAGTCTGAATGCATCACTCCA
AATGGAAGCATTCCAAATGACAAACCATTCCAAAATGTAAACAGGATCACATACGGGGCATGTCCCAGATATGTTAAGCAAAGCACTCTGAAATTGGCAA
CAGGAATGCGAAATGTGCCAGAGAGACAAACTAGAGGCATATTTGGCGCAATAGCGGGTTTCATAGAAAATGGTTGGGAAGGATTGGTGGATGGTTGGTA
CGGCTTCAGGCATCAAAATTCTGAGGGAAGAGGACAAGCAGCAGATCTTAAAAGCACTCAAGCAGCAATCGATCAAATCAATGGGAAGCTGAATCGATTG
ATCGGGAAAACCAACGAGAAATTCCATCAGATTGAAAAAGAGTTCTCAGAAGTAGAAGGGAGAATTCAGGACCTTGAGAAATATGTTGAGGACACAAAAA
TAGATCTCTGGTCATACAATGCAGAGCTTCTTGTTGCCCTGGAGAACCAACATACAATTGATCTAACTGACTCAGAAATGAACAAACTGTTTGAAAAAAC
AAAGAAGCAACTGAGGGAAAATGCTGAGGATATGGGCAATGGTTGTTTCAAAATATACCACAAATGTGACAATGCCTGCATGGGGTCAATCAGGAATGGA
ACTTATGACCACAATGTATACAGAGATGAAGCATTAAACAACCGGTTCCAGATCAAGGGAGTTGAGCTGAAGTCAGGGTACAAAGATTGGATCCTATGGA
TTTCCTTTGCCATATCATGTTTTTTGCTTTGTGTTGTTCTGTTGGGGTTCATCATGTGGGCCTGCCAAAAGGGCAACATTAGGTGCAACATTTGCATT
>A/Romania/257199/2020
ATGAAGACTATCATTGCTTTGAGCTGCATTCTATGTCTGGTTTTCGCTCAAAAAATTCCTGGAAATGACAATAGCACGGCAACGCTGTGCCTTGGGCACC
ATGCAGTACCAAACGGAACGATAGTGAAAACAATCACGAATGACCGAATTGAAGTTACTAATGCTACTGAGCTGGTTCAGAACTCCTCAATGGGTGAAAT
ATGCGACAGTCCTCATCAGATCCTTGATGGAGAAAACTGCACACTAATAGATGCTCTATTGGGAGACCCTCAGTGTGATGGCTTTCAAAATAAGAAATGG
GACCTTTTCGTTGAACGGAACAAAGCCTACAGCAACTGTTACCCTTATGATGTGCCGGATTATGCATCCCTTAGATCACTAGTTGCCTCATCCGGCACAC
TGGAGTTTAACAATGAAAGCTTCAATTGGGCTGGAGTCACTCAAAACGGAACAAGTTCTTCTTGCATAAGGGGATCTAAAAGTAGTTTCTTTAGTAGATT
AAATTGGTTGACCCACTTAAACTCCAAATACCCAGCATTAAACGTGACTATGCCAAACAATGAACAATTTGACAAATTGTACATTTGGGGTGTTCACCAC
CCGGGTACGGACAAGGACCAAATCTCCCTGTATGCACAATCATCAGGAAGAATCACAGTATCTACCAAAAGAAGCCAACAAGCTGTAATCCCGAATATCG
GATCTAGACCCAGAATAAGGGATATCCCTAGCAGAATAAGCATCTATTGGACAATAGTAAAACCAGGAGACATACTTTTGATTAACAGCACAGGGAATCT
AATTGCTCCTAGGGGTTACTTCAAAATACGAAGTGGGAAAAGCTCAATAATGAGATCAGATGCACCCATTGGCAAGTGCAAGTCTGAATGCATCACTCCA
AATGGAAGCATTCCAAATGACAAACCATTCCAAAATGTAAACAGGATCACATACGGGGCATGTCCCAGATATGTTAAGCAAAGCACTCTGAAATTGGCAA
CAGGAATGCGAAATGTGCCAGAGAGACAAACTAGAGGCATATTTGGCGCAATAGCGGGTTTCATAGAAAATGGTTGGGAAGGATTGGTGGATGGTTGGTA
CGGCTTCAGGCATCAAAATTCTGAGGGAAGAGGACAAGCAGCAGATCTTAAAAGCACTCAAGCAGCAATCGATCAAATCAATGGGAAGCTGAATCGATTG
ATCGGGAAAACCAACGAGAAATTCCATCAGATTGAAAAAGAATTCTCAGAAGTAGAAGGGAGAATTCAGGACCTTGAGAAATATGTTGAGGACACAAAAA
TAGATCTCTGGTCATACAATGCAGAGCTTCTTGTTGCCCTGGAGAACCAACATACAATTGATCTAACTGACTCAGAAATGAACAAACTGTTTGAAAAAAC
AAAGAAGCAACTGAGGGAAAATGCTGAGGATATGGGCAATGGTTGTTTCAAAATATACCACAAATGTGACAATGCCTGCATGGGGTCAATCAGGAATGGA
ACTTATGACCACAATGTATACAGAGATGAAGCATTAAACAACCGGTTCCAGATCAAGGGAGTTGAGCTGAAGTCAGGGTACAAAGATTGGATCCTATGGA
TTTCCTTTGCCATATCATGTTTTTTGCTTTGTGTTGTTATGTTGGGGTTCATCATGTGGGCCTGCCAAAAGGGCAACATTAGGTGCAACATTTGCATT
>A/Romania/256270/2020
ATGAAGACTATCATTGCTTTGAGCTGCATTCTATGTCTGGTTTTCGCTCAAAAAATTCCTGGAAATGACAATAGCACGGCAACGCTGTGCCTTGGGCACC
ATGCAGTACCAAACGGAACGATAGTGAAAACAATCACGAATGACCGAATTGAAGTTACTAATGCTACTGAGCTGGTTCAGAACTCCTCAATAGGTGAAAT
ATGCGACAGTCCTCATCAGATCCTTGATGGAGAAAACTGCACACTAATAGATGCTCTATTGGGAGATCCTCAGTGTGATGGCTTTCAAAATAAGAAATGG
GACCTTTTCGTTGAACGGAACAAAGCCTACAGCAGCTGTTACCCTTATGATGTGCCGGATTATGCATCCCTTAGATCACTAGTTGCCTCATCCGGCACAC
TGGAGTTTAACAATGAAAGCTTCAATTGGGCTGGAGTCACTCAAAACGGAACAAGTTCTTCTTGCATAAGGGGATCTAAAAGTAGTTTCTTTAGTAGATT
AAATTGGTTGACCCACTTAAACTCCAAATACCCAGCATTAAACGTGACTATGCCAAACAATGAACAATTTGACAAATTGTACATTTGGGGTGTTCACCAC
CCGGGTACGGACAAGGACCAAATCTCCCTGTATGCACAATCATCAGGAAGAATCACAGTATCTACCAAAAGAAGCCAACAAGCTGTAATCCCGAATATCG
GATCTAGACCCAGAATAAGGGATATCCCTAGCAGAATAAGCATCTATTGGACAATAGTAAAACCAGGAGACATACTTTTGATTAACAGCACAGGGAATCT
AATTGCTCCTAGGGGTTACTTCAAAATACGAAGTGGGAAAAGCTCAATAATGAGATCAGATGCACCCATTGGCAAGTGCAAGTCTGAATGCATCACTCCA
AATGGAAGCATTCCAAATGACAAACCATTCCAAAATGTAAACAGGATCACATACGGGGCATGTCCCAGATATGTTAAGCAAAGCACTCTGAAATTGGCAA
CAGGAATGCGAAATGTGCCAGAGAGACAAACTAGAGGCATATTTGGCGCAATAGCGGGTTTCATAGAAAATGGTTGGGAAGGATTGGTGGATGGTTGGTA
CGGCTTCAGGCATCAAAATTCTGAGGGAAGAGGACAAGCAGCAGATCTTAAAAGCACTCAAGCAGCAATCGATCAAATCAATGGGAAGCTGAATCGATTG
ATCGGGAAAACCAACGAGAAATTCCATCAGATTGAAAAAGAGTTCTCAGAAGTAGAAGGGAGAATTCAGGACCTTGAGAAATATGTTGAGGACACAAAAA
TAGATCTCTGGTCATACAATGCAGAGCTTCTTGTTGCCCTGGAGAACCAACATACAATTGATCTAACTGACTCAGAAATGAACAAACTGTTTGAAAAAAC
AAAGAAGCAACTGAGGGAAAATGCTGAGGATATGGGCAATGGTTGTTTCAAAATATACCACAAATGTGACAATGCCTGCATGGGGTCAATCAGGAATGGA
ACTTATGACCACAATGTATACAGAGATGAAGCATTAAACAACCGGTTCCAGATCAAGGGAGTTGAGCTGAAGTCAGGGTACAAAGATTGGATCCTATGGA
TTTCCTTTGCCATATCATGTTTTTTGCTTTGTGTTGTTCTGTTGGGGTTCATCATGTGGGCCTGCCAAAAGGGCAACATTAGGTGCAACATTTGCATT
>A/Romania/257153/2020
ATGAAGACTATCATTGCTTTGAGCTACATTCTATGTCTGGTTTTCGCTCAGAAAATTCCTGGAAATGACAATAACACGGCAACGCTGTGCCTTGGGCACC
ATGCAGTACCAAACGGAACGATAGTGAAAACAATCACAAATGACCGAATTGAAGTTACTAATGCTACTGAATTGGTTCAGAATTCCTCAATAGGTGAAAT
ATGCAACAGTCCTCATCGGATCCTTGATGGAGGGAACTGCACACTAATAGATGCTCTATTGGGAGACCCTCAGTGTGACGGCTTTCAAAATAAGAAATGG
GACCTTTTTGTTGAACGAAGCAGAGCCTACAGCAACTGTTACCCTTATGATGTGCCGGATTATGCCTCCCTTAGGTCACTAGTTGCCTCATCCGGCACAC
TGGAGTTTAAAAATGAAAGCTTCAATTGGGCTGGAGTCACTCAAAACGGAAAAAGTTCTTCTTGCATAAGGGGTTCCAGTAGTAGTTTCTTTAGTAGATT
AAATTGGTTGACCCACTTAAACTACACATATCCAGCACTGAATGTGACTATGCCAAACAAGGAACAATTTGACAAATTGTACATTTGGGGGGTCCACCAC
CCGGATACGGACAAGAACCAAATCTCCCTGTATGCTCAACCATCAGGAAGAATCACAGTATCTACCAAAAGAAGCCAACAAGCTGTAATCCCAAATATCG
GATCTAGACCCAGAATAAGGGATATCCCTAGCAGAATAAGCATCTATTGGACAATAGTAAAACCGGGAGACATACTTTTGATTAACAGCACAGGGAATCT
AATTGCTCCTAGGGGTTACTTCAAAATACGAAGTGGGAAAAGCTCAATAATGAGATCAGATGCACCCATTGGCAAATGCAAGTCTGAATGCATCACTCCA
AATGGAAGCATTCCCAATGACAAACCATTCCAAAATGTAAACAGGATCACATACGGGGCCTGTCCCAGATATGTTAAGCAAAGCACTCTGAAATTGGCAA
CAGGAATGCGAAATGTACCAGAGAAACAAACTAGAGGCATATTTGGCGCAATAGCGGGTTTCATAGAAAATGGTTGGGAGGGAATGGTGGATGGTTGGTA
CGGTTTCAGGCATCAAAATTCTGAGGGAAGAGGACAAGCAGCAGATCTCAAAAGCACTCAAGCAGCAATCGATCAAATCAATGGGAAGCTGAATCAATTG
ATCGGAAAAACCAACGAGAAATTCCATCAGATTGAAAAAGAATTCTCAGAAGTAGAAGGAAGAGTTCAAGACCTTGAGAAATATGTTGAGGACACTAAAA
TAGATCTCTGGTCATACAACGCGGAGCTTCTTGTTGCCCTGGAGAACCAACATACAATTGATCTAACTGACTCAGAAATGAACAAACTGTTTGAAAAAAC
AAAGAAGCAACTGAGGGAAAATGCTGAGGATATGGGGAATGGTTGTTTCAAAATATACCACAAATGTGACAATGCCTGCATAGGATCAATAAGAAATGAA
ACTTATGACCACAATGTGTACAGGGATGAAGCATTAAACAACCGGTTCCAGATCAAAGGAGTTGAGCTGAAGTCAGGGTACAAAGATTGGATCCTATGGA
TTTCCTTTGCCATATCATGTTTTTTGCTTTGTGTTGCTTTGTTGGGGTTCATCATGTGGGCCTGCCAAAAGGGCAACATTAGATGCAACATTTGCATT
>A/Romania/257614/2020
ATGAAGACTATCATTGCTTTGAGCTACATTCTATGTCTGGTTTTCGCTCAAAAAATTCCTGGAAATGACAATAGCACGGCAACGCTGTGCCTTGGGCATC
ATGCAGTACCAAACGGAACGATAGTGAAAACAATCACAAATGACCGAATTGAAGTTACTAATGCTACTGAGTTGGTTCAGAATTCCTCAATGGGTGAAAT
ATGCGACAGTCCTCATCAGATCCTTGATGGAGGGAACTGCACACTAATAGATGCTCTATTGGGGGACCCTCAGTGTGACGGCTTTCAAAATAAGAAATGG
GACCTTTTTGTTGAAAGAAGCAGAGCCTACAGCAACTGTTACCCTTATGATGTGCCGGATTATGCCTCCCTTAGGTCACTAGTTGCCTCATCCGGCACAC
TGGAGTTTAAAAATGAAAGCTTCAATTGGACTGGAGTCAAACAAAACGGAACAAGCTCTGCTTGCATAAGGGGATCTAGTAGTAGTTTCTTTAGTAGATT
AAATTGGTTGACCCACTTAAACTACACATATCCAGCACTGAACGTGACTATGCCAAACAAGGAACAATTTGACAAATTGTACATTTGGGGGGTTCACCAC
CCGGGTACGGACAAGGACCAAATCTTCCTGTATGCTCGATCATCAGGAAGAATCACAGTATCTACCAGAAGAAGCCAACAAGCTGTAACCCCAAATATCG
GATTTAGACCCAGAATAAGGGATATCCCTAGCAGAATAAGCATCTATTGGACAATAGTAAAACCGGGAGACATACTTTTGATTAACAGCACAGGGAACCT
AATTGCTCCTAGGGGTTACTTCAAAATACGAAGTGGGAAAAGCTCAATAATGAGATCAGATGCACCCATTGGCAAATGCAAGTCTGAATGCATCACTCCA
AATGGGAGCATTCCCAATGACAAACCATTCCAAAATGTAAACAGGATCACATACGGGGCCTGTCCCAGATATGTTAAGCAGAACACTCTGAAATTGGCAA
CAGGAATGCGAAATGTACCAGAGAAACAAACTAGAGGCATATTTGGCGCAATAGCGGGTTTCATAGAAAATGGTTGGGAGGGAATGATGGATGGCTGGTA
CGGTTTCAGGCATCAAAATTCTGAGGGAAGAGGACAAGCAGCAGATCTCAAAAGCACTCAAGCAGCAATCGATCAAATCAATGGGAAGCTGAATCGATTG
ATCGGAAAAACCAACGAGAAATTCCATCAGATTGAAAAAGAATTCTCAGAAGTAGAAGGAAGAGTTCAAGACCTTGAGAAATATGTTGAGGACACTAAAA
TAGATCTCTGGTCATACAACGCGGAGCTTCTTGTTGCCCTGGAGAACCAACATACAATTGACCTAACTGACTCAGAAATGAACAAACTGTTTGAAAAAAC
AAAGAAGCAACTGAGGGAAAATGCTGAGGATATGGGAAATGGTTGTTTCAAAATATACCACAAATGTGACAATGCCTGCATAGGATCAATAAGAAATGGA
ACTTATGACCACAATGTGTACAGGGATGAAGCATTAAACAACCGGTTCCAGATCAAGGGAGTTGAGCTGAAGTCAGGGTACAAAGATTGGATCCTATGGA
TTTCCTTTGCCATATCATGTTTTTTGCTTTGTATTGCTTTGTTGGGGTTTATCATGTGGGCCTGCCAAAAGGGCAACATTAGRTGCAACATTTGCATT
>A/Romania/258249/2020
ATGAAGACTATCATTGCTTTGAGCTACATTCTATGTCTGGTTTTCGCTCAAAAAATTCCTGGAAATGACAATAGCACGGCAACGCTGTGCCTTGGGCATC
ATGCAGTACCAAACGGAACGATAGTGAAAACAATCACAAATGACCGAATTGAAGTTACTAATGCTACTGAGTTGGTTCAGAATTCCTCAATGGGTGAAAT
ATGCGACAGTCCTCATCAGATCCTTGATGGAGGGAACTGCACACTAATAGATGCTCTATTGGGGGACCCTCAGTGTGACGGCTTTCAAAATAAGAAATGG
GACCTTTTTGTTGAAAGAAGCAGAGCCTACAGCAACTGTTACCCTTATGATGTGCCGGATTATGCCTCCCTTAGGTCACTAGTTGCCTCATCCGGCACAC
TGGAGTTTAAAAATGAAAGCTTCAATTGGACTGGAGTCAAACAAAACGGAACAAGCTCTGCTTGCATAAGGGGATCTAGTAGTAGTTTCTTTAGTAGATT
AAATTGGTTGACCCACTTAAACTACACATATCCAGCACTGAACGTGACTATGCCAAACAAGGAACAATTTGACAAATTGTACATTTGGGGGGTTCACCAC
CCGGGTACGGACAAGGACCAAATCTTCCTGTATGCTCGATCATCAGGAAGAATCACAGTATCTACCAGAAGAAGCCAACAAGCTGTAACCCCAAATATCG
GATTTAGACCCAGAATAAGGGATATCCCTAGCAGAATAAGCATCTATTGGACAATAGTAAAACCGGGAGACATACTTTTGATTAACAGCACAGGGAACCT
AATTGCTCCTAGGGGTTACTTCAAAATACGAAGTGGGAAAAGCTCAATAATGAGATCAGATGCACCCATTGGCAAATGCAAGTCTGAATGCATCACTCCA
AATGGGAGCATTCCCAATGACAAACCATTCCAAAATGTAAACAGGATCACATACGGGGCCTGTCCCAGATATGTTAAGCAGAACACTCTGAAATTGGCAA
CAGGAATGCGAAATGTACCAGAGAAACAAACTAGAGGCATATTTGGCGCAATAGCGGGTTTCATAGAAAATGGTTGGGAGGGAATGATGGATGGCTGGTA
CGGTTTCAGGCATCAAAATTCTGAGGGAAGAGGACAAGCAGCAGATCTCAAAAGCACTCAAGCAGCAATCGATCAAATCAATGGGAAGCTGAATCGATTG
ATCGGAAAAACCAACGAGAAATTCCATCAGATTGAAAAAGAATTCTCAGAAGTAGAAGGAAGAGTTCAAGACCTTGAGAAATATGTTGAGGACACTAAAA
TAGATCTCTGGTCATACAACGCGGAGCTTCTTGTTGCCCTGGAGAACCAACATACAATTGACCTAACTGACTCAGAAATGAACAAACTGTTTGAAAAAAC
AAAGAAGCAACTGAGGGAAAATGCTGAGGATATGGGAAATGGTTGTTTCAAAATATACCACAAATGTGACAATGCCTGCATAGGATCAATAAGAAATGGA
ACTTATGACCACAATGTGTACAGGGATGAAGCATTAAACAACCGGTTCCAGATCAAGGGAGTTGAGCTGAAGTCAGGGTACAAAGATTGGATCCTATGGA
TTTCCTTTGCCATATCATGTTTTTTGCTTTGTATTGCTTTGTTGGGGTTCATCATGTGGGCCTGCCAAAAGGGCAACATTAGATGCAACATTTGCATT
>A/Romania/256564/2020
atgaagactatcattgctttgagctgcattctatgtctggttttcgctcaaaaaattcctggaaatgacaatagcacggcaacgctgtgccttgggcacc
atgcagtaccaaacggaacgatagtgaaaacaatcacgaatgaccgaattgaagttactaatgctactgagctggttcagaactcctcaataggtgaaat
atgcgacagtcctcatcagatccttgatggagaaaactgcacactaatagatgctctattgggagaccctcagtgtgatggctttcaaaataagaaatgg
gaccttttcgttgaacggaacaaagcctacagcaactgttatccttatgatgtgccggattatgcatcccttagatcactagttgcctcatccggcacac
tggagtttaacaatgaaagcttcaattgggctggagtcactcaaaacggaacaagttcttcttgcataaggggatctaaaagtagtttctttagtagatt
aaattggttgacccacttaaactccaaatacccagcattaaacgtgactatgccaaacaatgaacaatttgacaaattgtacatttggggtgttcaccac
ccgggtacggacaaggaccaaatctccctgtatgcacaatcatcaggaagaatcacagtatctaccaaaagaagccaacaagctgtaatcccgaatatcg
gatctagacccagaataagggatatccctagcagaataagcatctattggacaatagtaaaaccaggagacatacttttgattaacagcacagggaatct
aattgctcctaggggttacttcaaaatacgaagtgggaaaagctcaataatgagatcagatgcacccattggcaagtgcaagtctgaatgcatcactcca
aatggaagcattccaaatgacaaaccattccaaaatgtaaacaggatcacatacggggcatgtcccagatatgttaagcaaagcactctgaaattggcaa
caggaatgcgaaatgtgccagagagacaaactagaggcatatttggcgcaatagcgggtttcatagaaaatggttgggaaggattggtggatggttggta
cggcttcaggcatcaaaattctgagggaagaggacaagcagcagatcttaaaagcactcaagcagcaatcgatcaaatcaatgggaagctgaatcgattg
atcgggaaaaccaacgagaaattccatcagattgaaaaagagttctcagaagtagaagggagaattcaggacctcgagaaatatgttgaggacacaaaaa
tagatctctggtcatacaatgcagagcttcttgttgccctggagaaccaacatacaattgatctaactgactcagaaatgaacaaactgtttgaaaaaac
aaagaagcaactgagggaaaatgctgaggatatgggcaatggttgcttcaaaatataccacaaatgtgacaatgcctgcatggggtcaatcaggaatgga
acttatgaccacaatgtatacagagatgaagcattaaacaaccggttccagatcaagggagttgagctgaagtcagggtacaaagattggatcctatgga
tttcctttgccatatcatgttttttgctttgtgttgttctgttggggttcatcatgtgggcctgccaaaagggcaacattaggtgcaacatttgcatt
>A/Romania/257197/2020
atgaagactatcattgctttgagctrcattctatgtctggttttcgctcaaaaaattcctggaaatgacaatagcacggcaacgctgtgccttgggcacc
atgcagtaccaaacggaacgatagtgaaaacaatcacgaatgaccgaattgaagttactaatgctactgagctggttcagaactcctcaataggtgaaat
atgcgacagtcctcatcagatccttgatggagaaaactgcacactaatagatgctctattgggagaccctcagtgtgatggctttcaaaatargaaatgg
gaccttttcgttgaacggaacaaagcctacagcaactgttacccttatgatgtgccggattatgcatcccttagatcactagttgcctcatccggcacac
tggagtttaacaatgaaagcttcaattgggctggagtcactcaaaacggaacaagttcttcttgcataaggggatctaaaagtagtttctttagtagatt
aaattggttgacccacttaaactccaaatacccagcattaaacgtgactatgccaaacaatgaacaatttgacaaattgtacatttggggtgttcaccac
ccgggtacggacaaggaccaaatctccctgtatgcacaatcatcaggaagaatcacagtatctaccaaaagaagccaacaagctgtaatcccgaatatcg
gatctagacccagaataagggatatccctagcagaataagcatctattggacaatagtaaaaccaggagacatacttttgattaacagcacagggaatct
aattgctcctaggggttacttcaaaatacgaagtgggaaaagctcaataatgagatcagatgcacccattggcaagtgcaagtctgaatgcatcactcca
aatggaagcattccaaatgacaaaccattccaaaatgtaaacaggatcacatacggggcatgtcccagatatgttaagcaaagcactctgaaattggcaa
caggaatgcgaaatgtgccagagagacaaactagaggcatatttggcgcaatagcgggtttcatagaaaatggttgggaaggattggtggatggttggta
cggcttcaggcatcaaaattctgagggaagaggacaagcagcagatcttaaaagcactcaagcagcaatcgatcaaatcaatgggaagctgaatcgattg
atcgggaaaaccaacgagaaattccatcagattgaaaaagagttctcagaagtagaaggaagaattcaggaccttgagaaatatgttgaggacacaaaaa
tagatctctggtcatacaatgcagagcttcttgttgccctggagaaccaacatacaattgatctaactgactcagaaatgaacaaactgtttgaaaaaac
aaagaagcaactgagggaaaatgctgaggatatgggcaatggttgtttcaaaatataccacaaatgtgacaatgcctgcatggggtcaatcaggaatgga
acttatgaccacaatgtatacagagatgaagcattaaacaaccggttccagatcaagggagttgagctgaagtcagggtacaaagattggatcctatgga
tttcctttgccatatcatgttttttgctttgtgttgttctgttggggttcatcatgtgggcctgccaaaagggcaacattaggtgcaacatttgcatt
>A/Romania/257249/2020
atgaagactatcattgctttgagctacattctatgtctggttttcgctcaaaaaattcctggaaatgacaatagcacggcaacgctgtgccttgggcacc
atgcagtaccaaacggaacgatagtgaaaacaatcacgaatgaccgaattgaagttactaatgctactgagctggttcagaactcctcaataggtgaaat
atgcgacagtcctcatcagatccttgatggagaaaactgcacactaatagatgctctattgggagaccctcagtgtgatggctttcaaaataggaaatgg
gaccttttcgttgaacggaacaaagcctacagcaactgttacccttatgatgtgccggattatgcatcccttagatcactagttgcctcatccggcacac
tggagtttaacaatgaaagcttcaattgggctggagtcactcaaaacggaacaagttcttcttgcataaggggatctaaaagtagtttctttagtagatt
aaattggttgacccacttaaactccaaatacccagcattaaacgtgactatgccaaacaatgaacaatttgacaaattgtacatttggggtgttcaccac
ccgggtacggacaaggaccaaatctccctgtatgcacaatcatcaggaagaatcacagtatctaccaaaagaagccaacaagctgtaatcccgaatatcg
gatctagacccagaataagggatatccctagcagaataagcatctattggacaatagtaaaaccaggagacatacttttgattaacagcacagggaatct
aattgctcctaggggttacttcaaaatacgaagtgggaaaagctcaataatgagatcagatgcacccattggcaagtgcaagtctgaatgcatcactcca
aatggaagcattccaaatgacaaaccattccaaaatgtaaacaggatcacatacggggcatgtcccagatatgttaagcaaagcactctgaaattggcaa
caggaatgcgaaatgtgccagagagacaaactagaggcatatttggcgcaatagcgggtttcatagaaaatggttgggaaggattggtggatggttggta
cggcttcaggcatcaaaattctgagggaagaggacaagcagcagatcttaaaagcactcaagcagcaatcgatcaaatcaatgggaagctgaatcgattg
atcgggaaaaccaacgagaaattccatcagattgaaaaagagttctcagaagtagaagggagaattcaggaccttgagaaatatgttgaggacacaaaaa
tagatctctggtcatacaatgcagagcttcttgttgccctggagaaccaacatacaattgatctaactgactcagaaatgaacaaactgtttgaaaaaac
aaagaagcaactgagggaaaatgctgaggatatgggcaatggttgtttcaaaatataccacaaatgtgacaatgcctgcatggggtcaatcaggaatgga
acttatgaccacaatgtatacagagatgaagcattaaacaaccggttccagatcaagggagttgagctgaagtcagggtacaaagattggatcctatgga
tttcctttgccatatcatgttttttgctttgtgttgttctgttggggttcatcatgtgggcctgccaaaagggcaacattaggtgcaacatttgcatt
>A/Romania/255789/2019
atgaagactatcattgctttgagctgcattctatgtctggttttcgctcaaaaaattcctggaaatgacaatagcacggcaacgctgtgccttgggcacc
atgcagtaccaaacggaacgatagtgaaaacaatcacgaatgaccgaattgaagttactaatgctactgagctggttcagaactcctcaataggtgaaat
atgcgacagtcctcatcagatccttgatggagaaaactgcacactaatagatgctctattgggagaccctcagtgtgatggctttcaaaataagaaatgg
gaccttttcgttgaacggaacaaagcctacagcaactgttacccttatgatgtgccggattatgcatcccttagatcactagttgcctcatccggcacac
tggagtttaacaatgaaagcttcaattgggctggagtcactcaaaacggaacaagttcttcttgcataaggggatctaaaagtagtttctttagtagatt
aaattggttgacccacttaaactccaaatacccagcattaaacgtgactatgccaaacaatgaacaatttgacaaattgtacatttggggtgttcaccac
ccgggtacggacaaggaccaaatctccctgtatgcacaatcatcaggaagaatcacagtatctaccaaaagaagccaacaagctgtaatcccgaatatcg
gatctagacccagaataagggatatccctagcagaataagcatctattggacaatagtaaaaccaggagacatacttttgattaacagcacagggaatct
aattgctcctaggggttacttcaaaatacgaagtgggaaaagctcaataatgagatcagatgcacccattggcaagtgcaagtctgaatgcatcactcca
aatggaagcattccaaatgacaaaccattccaaaatgtaaacaggatcacatacggggcatgtcccagatatgttaagcaaagcactctgaaattggcaa
caggaatgcgaaatgtgccagagagacaaactagaggcatatttggcgcaatagcgggtttcatagaaaatggttgggaaggattggtggatggttggta
cggcttcaggcatcaaaattctgagggaagaggacaagcagcagatcttaaaagcactcaagcagcaatcgatcaaatcaatgggaagctgaatcgattg
atcgggaaaaccaacgagaaattccatcagattgaaaaagagttctcagaagtagaagggagaattcaggaccttgagaaatatgttgaggacacaaaaa
tagatctctggtcatacaatgcagagcttcttgttgccctggagaaccaacatacaattgatctaactgactcagaaatgaacaaactgtttgaaaaaac
aaagaagcaactgagggaaaatgctgaggatatgggcaatggttgtttcaaaatataccacaaatgtgacaatgcctgcatggggtcaatcaggaatgga
acttatgaccacaatgtatacagagatgaagcattaaacaaccggttccagatcaagggagttgagctgaagtcagggtacaaagattggatcctatgga
tttcctttgccatatcatgttttttgctttgtgttgttctgttggggttcatcatgtgggcttgccaaaagggcaacattaggtgcaacatttgcatt
>A/Romania/257796/2020
atgaagactatcattgctttgagctacattctatgtctggttttcgctcaaaaaattcctggaaatgacaatagcacggcaacgctgtgccttgggcacc
atgcagtaccaaacggaacgatagtgaaaacaatcacgaatgaccgaattgaagttactaatgctactgagctggttcagaactcctcaataggtgaaat
atgcgacagtcctcatcagatccttgatggagaaaactgcacactaatagatgctctattgggagaccctcagtgtgatggctttcaaaataggaaatgg
gaccttttcgttgaacggaacaaagcctacagcaactgttacccttatgatgtgccggattatgcatcccttagatcactagttgcctcatccggcacac
tggagtttaacaatgaaagcttcaattgggctggagtcactcaaaacggaacaagttcttcttgcataaggggatctaaaagtagtttctttagtagatt
aaattggttgacccacttaaactccaaatacccagcattaaacgtgactatgccaaacaatgaacaatttgacaaattgtacatttggggtgttcaccac
ccgggtacggacaaggaccaaatctccctgtatgcacaatcatcaggaagaatcacagtatctaccaaaagaagccaacaagctgtaatcccgaatatcg
gatctagacccagaataagggatatccctagcagaataagcatctattggacaatagtaaaaccaggagacatacttttgattaacagcacagggaatct
aattgctcctaggggttacttcaaaatacaaagtgggaaaagctcaataatgagatcagatgcacccattggcaartgcaagtctgaatgcatcactcca
aatggaagcattccmaatgacaaaccattccaaaatgtaaacaggatcacatacggagcatgtcccagatatgttaagcawagcactctgaaattggcaa
caggaatgcgaaatgtrccagagaracaaactagaggcatatttggcgcaatagcgggtttcatagaaaatggttgggaaggattggtggatggttggta
cggcttcaggcatcaaaactctgagggaagagggcaagcagcagatcttaaaagcactcaagcagcaatcgatcaaatcaatgggaagctgaatcgattg
atcgggaaaaccaacgagaaattccatcagattgaaaaagagttctcagaagtagaagggagaattcaggaccttgagaaatatgttgaggacacaaaaa
tagatctctggtcatacaatgcagagcttcttgttgcyctggagaaccaacatacaattgatctaactgactcagaaatgaacaaactgtttgaaaaaac
aaaaaagcaactgagggaaaatgctgaggatatgggcaatggttgtttcaaaatataccayaaatgtgacaatgcctgcatggggtcaatcaggaatggg
acttatgaccacaatgtatacagagatgaagcattaaacaaccggttccagatcaagggagttgagctgaagtcagggtacaaagattggatcctatgga
tttcctttgccatatcatgttttttgctttgtgttgttctgttggggttcatcatgtgggcctgccaaaagggcaacattaggtgcaacatttgcatt
>A/Romania/258245/2020
atgaagactatcattgctttgagctacattctatgtctggttttcgctcaaaaaattcctggaaatgacaatagcacggcaacgctgtgccttgggcacc
atgcagtaccraacggaacgatagtgaaaacaatcacgaatgaccgaattgaagttactaatgctactgagctggttcagaactcctcaataggtgaaat
atgcgacagtcctcatcagatccttgatggagaaaactgcacactaatagatgctctattgggagaccctcagtgtgatggctttcaaaataggaaatgg
gaccttttcgttgaacggaacaaagcctacagcaactgttacccttatgatgtgccggattatgcatcccttagatcactagttgcctcatccggcacac
tggagtttaacaatgaaagcttcaattgggctggagtcactcaaaacggaacaagttcttcttgcataaggggatctaaaagtagtttctttagtagatt
aaattggttgacccacttaaactccaaatacccagcattaaacgtgactatgccaaacaatgaacaatttgacaaattgtacatttggggtgttcaccac
ccgggtacggacaaggaccaaatctccctgtatgcacaatcatcaggaagaatcacagtatctaccaaaagaagccaacaagctgtaatcccgaatatcg
gatctagacccagaataagggatatccctagcagaataagcatctattggacaatagtaaaaccaggagacatacttttgattaacagcacagggaatct
aattgctcctaggggttacttcaaaatacgaagtgggaaaagctcaataatgagatcagatgcacccattggcaagtgcaagtctgaatgcatcactcca
aatggaagcattccaaatgacaaaccattccaaaatgtaaacaggatcacatacggggcatgtcccagatatgttaagcaaagcactctgaaattggcaa
caggaatgcgaaatgtgccagagagacaaactagaggcatatttggcgcaatagcgggtttcatagaaaatggttgggaaggattggtggatggttggta
cggcttcaggcatcaaaattctgagggaagaggacaagcagcagatcttaaaagcactcaagcagcaatcgatcaaatcaatgggaagctgaatcgattg
atcgggaaaaccaacgagaaattccatcagattgaaaaagagttctcagaagtagaagggagaattcaggaccttgagaaatatgttgaggacacaaaaa
tagatctctggtcatacaatgcagagcttcttgttgcyctggagaaccaacatacaattgatctaactgactcagaaatgaacaaactgtttgaaaaaac
aaaaaagcaactgagggaaaatgctgaggatatgggcaatggttgtttcaaaatataccayaaatgtgacaatgcctgcatggggtcaatcaggaatggg
acttatgaccacaatgtatacagagatgaagcattaaacaaccggttccagatcaagggagttgagctgaagtcagggtacaaagattggatcctatgga
tttcctttgccatatcatgttttttgctttgtgttgttctgttggggttcatcatgtgggcctgccaaaagggcaacattaggtgcaacatttgcatt
>A/Romania/258641/2020
atgaagactatcattgctttgagctgcattctatgtctggttttcgctcaaaaaattcctggaaatgacaatagcacggcaacgctgtgccttgggcacc
atgcagtaccraacggaacgatagtgaaaacaatcacgaatgaccgaattgaagttactaatgctactgagctggttcagaactcctcaataggtgaaat
atgcgacagtcctcatcagatccttgatggagaaaactgcacactaatagatgctctattgggagaccctcagtgtgatggctttcaaaataagaaatgg
gaccttttcgttgaacggaacaaagcctacagcaactgttacccttatgatgtgccggattatgcatcccttagatcactagttgcctcatccggcacac
tggagtttaacaatgaaagcttcaattgggctggagtcactcaaaacggaacaagttcttcttgcataaggggatctaaaagtagtttctttagtagatt
aaattggttgacccacttaaactccaaatacccagcattaaacgtgactatgccaaacaatgaacaatttgacaaattgtacatctggggtgttcaccac
ccgggtacggacaaggaccaaatctccctgtatgcacaatcatcaggaagaatcacagtatctaccaaaagaagccaacaagctgtaatcccgaatatcg
gatctagacccagaataagggatatccctagcagaataagcatctattggacaatagtaaaaccaggagacatacttttgattaacagcacagggaatct
aattgctcctaggggttacttcaaaatacgaagtgggaaaagctcaataatgagatcagatgcacccattggcaagtgcaagtctgaatgcatcactcca
aatggaagcattccaaatgacaaaccattccaaaatgtaaacaggatcacatacggggcatgtcccagatatgttaagcaaagcactctgaaattggcaa
caggaatgcgaaatgtgccagagagacaaactagaggcatatttggcgcaatagcgggtttcatagaaaatggttgggaaggattggtggatggttggta
cggcttcaggcatcaaaattctgagggaagaggacaagcagcagatcttaaaagcactcaagcagcaatcgatcaaatcaatgggaagctgaatcgatta
atcgggaaaaccaacgagaaattccatcagattgaaaaagagttctcagaagtagaagggagaattcaggaccttgagaaatatgttgaggacacaaaaa
tagatctctggtcatacaatgcagagcttcttgttgccctggagaaccaacatacaattgatctaactgactcagaaatgaacaaactgtttgaaaaaac
agagaagcaactgagggaaaatgctgaggatatgggcaatggttgtttcaaaatataccacaaatgtgacaatgcctgcatggggtcaatcaggaatgga
acttatgaccacaatgtatacagagatgaagcattaaacaaccggttccagatcaagggagttgagctgaagtcagggtacaaagattggatcctatgga
tttcctttgccatatcatgttttttgctttgtgttgttctgttggggttcatcatgtgggcctgccaaaagggcaacattaggtgcaacatttgcatt
>A/Romania/259185/2020
atgaagactatcattgctttgagctacattctatgtctggttttcgctcaaaaaattcctggaaatgacaatagcacggcaacgctgtgccttgggcacc
atgcagtaccaaacggaacgatagtgaaaacaatcacgaatgaccgaattgaagttactaatgctactgagctggttcagaactcctcaataggtgaaat
atgcgacagtcctcatcagatccttgatggagaaaactgcacactaatagatgctctattgggagaccctcagtgtgatggctttcaaaataagaaatgg
gaccttttcgttgaacggaacaaagcctacagcaactgttacccttatgatgtgccggattatgcatcccttagatcactagttgcctcatccggcacac
tggagtttgacaatgaaagcttcaattgggctggagtcactcaaaacggaacaagttcttcttgcataaggggatctaaaagtagtttctttagtagatt
aaattggttgacccacttaaactccaaatacccagcattaaacgtgactatgccaaacaatgaacaatttgacaaattgtacatttggggtgttcaccac
ccgggtacggacaaggaccaaatctccctgtatgcacaatcatcaggaagaatcacagtatctaccaaaagaagccaacaagctgtaatcccgaatatcg
gatctagacccagaataagggatatccctagcagaataagcatctattggacaatagtaaaaccaggagacgtacttttgattaacagcacagggaatct
aattgctcctaggggttacttcaaaatacgaagtgggaaaagctcaataatgagatcagatgcacccattggcaagtgcaagtctgaatgcatcactcca
aatggaagcattccaaatgacaaaccattccaaaatgtaaacaggatcacatacggggcatgtcccagatatgttaagcaaagcactctgaaattggcaa
caggaatgcgaaatgtgccagagagacaaactagaggcatatttggcgcaatagcgggtttcatagaaaatggttgggaaggattggtggatggttggta
cggcttcaggcatcaaaattctgagggaagaggacaagcagcagatcttaaaagcactcaagcagcaatcgatcaaatcaatgggaagctgaatcgattg
atcgggaaaaccaacgagaaattccatcagattgaaaaagagttctcagaagtagaagggagaattcaggaccttgagaaatatgttgaggacacaaaaa
tagatctctggtcatacaatgcagagcttcttgttgcyctggagaaccaacatacaattgatctaactgactcagaaatgaacaaactgtttgaaaaaac
aaagaagcaactgagggaaaatgctgaggatatgggcaatggttgtttcaaamtatgctacaaatgtgacaatgcctgcatggggtcaatcaggaatgga
acttatgaccacaatgtatacagagatgaagcattaaacaaccggttccagatcaagggagttgagctgaagtcagggtacaaagattggatcctatgga
tttcctttgccatatcatgctttttgctttgtgttgttctgttggggttcatcatgtgggcctgccaaaagggcaacattaggtgcaacatttgcatt
>A/Romania/259282/2020
atgaagactatcattgctttgagctgcattctatgtctggttttcgctcaaaaaattcctggaaatgacaatagcacggcaacgctgtgccttgggcacc
atgcagtaccraacggaacgatagtgaaaacaatcacraatgaccgaattgaagttactaatgctactgagctggttcagaaytcctcaataggtgaaat
atgcgacartcctcatcagatccttgatggagaaaactgcacactaatagatgctctattgggagaccctcagtgtgatggctttcaaaataagaaatgg
gaccttttcgttgaacggaacaaagcctacagcaactgttacccttatgatgtgccggattatgcatcccttagatcactagttgcctcatccggcacac
tggagtttaacaatgaaagcttcaattgggctggagtcactcaaaacggaacaagttcttcttgcataaggggatctaaaagtagtttctttagtagatt
aaattggttgacccacttaaactccaaatacccagcattaaacgtgactatgccaaacaatgaacaatttgacaaattgtacatttggggtgttcaccac
ccgggtacggacaaggaccaaatctccctgtatgcacaatcatcaggaagaatcacagtatctaccaaaagaagccaacaagctgtaatcccgaatatcg
gatctagacccagaataagggatatccctagcagaataagcatctattggacaatagtaaaaccaggagacatacttttgattaacagcacagggaatct
aattgctcctaggggttacttcaaaatacgaagtgggaaaagctcaataatgagatcagatgcacccattggcaagtgcaagtctgaatgcatcactcca
aatggaagcattccaaatgacaaaccattccaaaatgtaaacaggatcacatacggagcatgtcccagatatgttaagcawagcactctgaaattggcaa
caggaatgcgaaatgtgccagagagacaaactagaggcatatttggcgcaatagcgggtttcatagaaaatggttgggaaggattggtggatggttggta
cggcttcaggcatcaaaattctgagggaagaggacaagcagcagatcttaaaagcactcaagcagcaatcgatcaaatcaatgggaagctgaatcgattg
atcgggaaaaccaacgagaaattccatcagattgaaaaagagttctcagaagtagaaggaagaattcaggaccttgagaaatatgttgaggacacaaaaa
tagatctctggtcatacaatgcagagcttcttgttgcyctggagaaccaacatacaattgatctaactgactcagaaatgaacaaactgtttgaaaaaac
aaaaaagcaactgagggaaaatgctgaggatatgggcaatggttgtttcaaaatataccacaaatgtgacaatgcctgcatggggtcaatcaggaatgga
acttatgaccacaatgtatacagagatgaagcattaaacagccggttccagatcaagggagttgagctgaagtcagggtacaaagattggatcctatgga
tttcctttgccatatcatgttttttgctttgtgttgttctgttggggttcatcatgtgggcctgccaaaagggcaacattaggtgcaacatttgcatt
>A/Romania/259420/2020
atgaagactatcattgctttgagctacattctatgtctggttttcgctcaaaaaatttctggaaatgacaatagcacggcaacgctgtgccttgggcacc
atgcagtaccaaacggaacgatagtgaaaacaatcacgaatgaccgaattgaagttactaatgctactgagctggttcagaactcctcaataggtgaaat
atgcgacagtcctcatcagatccttgatggagaaaactgcacactaatagatgctctattgggagaccctcagtgtgatggctttcaaaataggaaatgg
gaccttttcgttgaacggaacaaagcctacagcaactgttacccttatgatgtgccggattatgcatcccttagatcactagttgcctcatccggcacac
tggagtttaacaatgaaagcttcaattggrctggagtcactcaaaacggaaaaagttcttcttgcataaggggatctaaaagtagtttctttagtaratt
aaattggttgacccacttaaactacacatacccagcattaaacgtgactatgccaaacaatgaacaatttgacaaattgtacatttggggtgttcaccac
ccgggtacggacaaggaccaaatctccctgtatgcacaatcatcaggaagaatcacagtatctaccaaaagaagccaacaagctgtaatcccgaatatcg
gatccagacccagaataaaggatatccctagcagaataagcatctattggacaatagtaaaaccaggagacatacttttgattaacagcacagggaatct
aattgctcctaggggttacttcaaaatacgaagtgggaaaagctcaataatgagatcagatgcacccattggcaagtgcaagtctgaatgcatcactcca
aatggaagcattccaaatgacaaaccattccaaaatgtaaacaggatcacatacggggcatgccccagatatgttaagcaaagcactctgaaattggcaa
caggaatgcgaaatgtgccagagagacaaactagaggcatatttggcgcaatagcgggtttcatagaaaatggttgggaaggattggtggatggttggta
cggcttcaggcatcaaaattctgagggaagaggacaagcagcagatcttaaaagcactcaagcagcaatcgatcaaatcaatgggaagctgaatcgattg
atcgggaaaaccaacgagaaattccatcagattgaaaaagagttctcagaagtagaagggagaattcaggaccttgagaaatatgttgaggacacaaaaa
tagatctctggtcatacaatgcagagcttcttgttgccctggagaaccaacatacaattgatctaactgactcagaaatgaacaaactgtttgaaaaaac
aaagaagcaactgagggaaaatgctgaggatatgggcaatggttgtttcaaaatataccacaaatgtgacaatgcctgcatggggtcaatcaggaatgga
acttatgaccacaatgtatacagagatgaagcattaaacaaccggttccagatcaagggagttgagctgaagtcagggtacaaagattggatcctatgga
tttcctttgccatatcatgttttttgctttgtgttgttctgttggggttcatcatgtgggcctgccaaaagggcaacattaggtgcaacatttgcatt
>A/Alba-Iulia/256557/2020
atgaagactatcattgctttgagctgcattctatgtctggttttcgctcaaaagattcctggaaatgacaatagcacggcaacgctgtgccttgggcacc
atgcagtaccaaacggaacgatagtgaaaacaatcacgaatgaccgaattgaagttactaatgctactgagctggttcagaactcctcaataggtgaaat
atgcgacagtcctcatcagatccttgatggagaaaactgcacactaatagatgctctattgggagaccctcagtgtgatggctttcaaaataagaaatgg
gaccttttcgttgaacggaacaaagcctacagcaactgttacccttatgatgtgccggattatgcatcccttagatcactagttgcctcatccggcacac
tggagtttaacaatgaaagcttcaattgggctggagtcactcaaaacggaacaagttcttcttgcataaggggatctaaaagtagtttctttagtagatt
aaattggttgacccacttaaactccaaatacccagcattaaacgtgactatgccaaacaatgaacaatttgacaaattgtacatttggggtgttcaccac
ccgggtacggacaaggaccaaatctccctgtatgcacaatcatcaggaagaatcacagtatctaccaaaagaagccaacaagctgtaatcccgaatatcg
gatctagacccagaataagggatatccctagcagaataagcatctattggacaatagtaaaaccaggagacatacttttgattaacagcacagggaatct
aattgctcctaggggttacttcaaaatacgaagtgggaaaagctcaataatgagatcagatgcacccattggcaagtgcaagtctgaatgcatcactcca
aatggaagcattccaaatgacaaaccattccaaaatgtaaacaggatcacatacggggcatgtcccagatatgttaagcaaagcactctgaaattggcaa
caggaatgcgaaatgtgccagagagacaaactagaggcatatttggcgcaatagcgggtttcatagaaaatggttgggaaggattggtggatggttggta
cggcttcaggcatcaaaattctgagggaagaggacaagcagcagatcttaaaagcactcaagcagcaatcgatcaaatcaatgggaagctgaatcgattg
atcgggaaaaccaacgagaaattccatcagattgaaaaagagttctcagaagtagaaggaagaattcaggaccttgagaaatatgttgaggacacaaaaa
tagatctctggtcatacaatgcagagcttcttgttgccctggagaaccaacatacaattgatctaactgactcagaaatgaacaaactgtttgaaaaaac
aaagaagcaactgagggaaaatgctgaggatatgggcaatggttgtttcaaaatataccacaaatgtgacaatgcctgcatggggtcaatcaggaatgga
acttatgaccacaatgtatacagagatgaagcattaaacagccggttccagatcaagggagttgagctgaagtcagggtacaaagattggatcctatgga
tttcctttgccatatcatgttttttgctttgtgttgttctgttggggttcatcatgtgggcctgccaaaagggcaacattaggtgcaacatttgcatt
>A/Bucuresti/252254/2019
atgaagactatcattgctttgagctacattctatgtctggttttcgctcaaaaaattcctggaaatgacaatagcacggcaacgctgtgccttgggcacc
atgcagtaccaaacggaacgatagtgaaaacaatcacaaatgaccgaattgaagttactaatgctactgagttggttcagaattcctcaataggtgaaat
atgcgacagtcctcatcagatccttgatggagggaactgcacattaatagatgctctattgggggaccctcagtgtgacggctttcaaaataagaaatgg
gacctttttgttgaacgaagcagagcctacagcaactgttacccttatgatgtgccggattatgcctcccttaggtcactagttgcctcatccggcacac
tggagtttaaaaatgaaagattcaattggactggagtcaaacaaaacggaacaagttctgcttgcataaggggatctagtagtagtttcttcagtagatt
aaattggttgacccacttaaactacacatatccagcactgaacgtgactatgccaaacaaggaacaatttgacaaattgtacatttggggggttcaccac
ccgggtacggacaaggaccaaatcttcctgtatgctcaatcatcaggaagaatcacagtatctaccaaaagaagccaacaggctgtgatcccaaatatcg
gattcagacccagaataagggatatccctagcagaataagcatctattggacaatagtaaaaccgggagacatacttttgattaacagcacagggaatct
aattgctcctaggggttacttcaaaatacgaagtgggaaaagctcaataatgagatcagatgcacccattggcaaatgcaagtctgaatgcatcactcca
aatggaagcattcccaatgataaaccattccaaaatgtaaacaggatcacatacggggcctgtcccagatatgttaagcagagcactctgaaattggcaa
caggaatgcgaaatgtaccagagaaacaaactagaggcatatttggcgcaatagcgggtttcatagaaaatggttgggagggaatgatggatggttggta
cggtttcaggcatcaaaattctgagggaagaggacaagcagcagatctcaaaagcactcaagcagcaatcgatcaaatcaatgggaagctgaatcgattg
atcggaaaaaccaacgagaaattccatcagattgaaaaagaattctcagaagtagaaggaagagttcaagaccttgagaaatatgttgaggacactaaaa
tagatctctggtcatacaacgcggagcttcttgttgccctggagaaccaacatacaattgacctaactgactcagaaatgaacaaactgtttgaaaaaac
aaagaagcaactgagggaaaatgctgaggatatgggaaatggttgtttcaaaatataccacaaatgtgacaatgcctgcataggatcaataagaaatgaa
acttatgaccacaatgtgtacagggatgaagcattaaacaaccggttccagatcaagggagttgagctgaggtcagggtacaaagattggatcctatgga
tttcctttgccatatcatgttttttgctttgtattgctttgttggggttcatcatgtgggcctgccaaaagggcaacattagatgcaacatttgcatt
>A/Bucuresti/256299/2020
atgaagactatcattgctttgagctacattctatgtctggttttcgctcaaaaaattcctggaaatgacaatagcacggcaacgctgtgccttgggcacc
atgcagtaccaaacggaacgatagtgaaaacaatcacgaatgaccgaattgaagttactaatgctactgagctggttcagaactcctcaataggtgaaat
atgcgacagtcctcatcagatccttgatggagaaaactgcacactaatagatgctctattgggagaccctcagtgtgatggctttcaaaataggaaatgg
gaccttttcgttgaacggaacaaagcctacagcaactgttacccttatgatgtgccggattatgcatcccttagatcactagttgcctcatccggcacac
tggagtttaacaatgaaagcttcaattgggctggagtcactcaaaacggaacaagttcttcttgcataaggggatctaaaagtagtttctttagtagatt
aaattggttgacccacttaaactccaaatacccagcattaaacgtgactatgccaaacaatgaacaatttgacaaattgtacatttggggtgttcaccac
ccgggtacggacaaggaccaaatctccctgtatgcacaatcatcaggaagaatcacagtatctaccaaaagaagccaacaagctgtaatcccgaatatcg
gatctagacccagaataagggatatccctagcagaataagcatctattggacaatagtaaaaccaggagacatacttttgattaacagcacagggaatct
aattgctcctaggggttacttcaaaatacgaagtgggaaaagctcaataatgagatcagatgcacccattggcaagtgcaagtctgaatgcatcactcca
aatggaagcattccaaatgacaaaccattccaaaatgtaaacaggatcacatacggggcatgtcccagatatgttaagcaaagcactctgaaattggcaa
caggaatgcgaaatgtgccagagagacaaactagaggcatatttggcgcaatagcgggtttcatagaaaatggttgggaaggattggtggatggttggta
cggcttcaggcatcaaaattctgagggaagaggacaagcagcagatcttaaaagcactcaagcagcaatcgatcaaatcaatgggaagctgaatcgattg
atcgggaaaaccaacgagaaattccatcagattgaaaaagagttctcagaagtagaagggagaattcaggaccttgagaaatatgttgaggacacaaaaa
tagatctctggtcatacaatgcagagcttcttgttgccctggagaaccaacatacaattgatctaactgactcagaaatgaacaaactgtttgaaaaaac
aaagaagcaactgagggaaaatgctgaggatatgggcaatggttgtttcaaaatataccacaaatgtgacaatgcctgcatggggtcaatcaggaatgga
acttatgaccacaatgtatacagagatgaagcattaaacaaccggttccagatcaagggagttgagctgaagtcagggtacaaagattggatcctatgga
tttcctttgccatatcatgttttttgctttgtgttgttctgttggggttcatcatgtgggcctgccaaaagggcaacattaggtgcaacatttgcatt
>A/Buzau/256499/2020
atgaagactatcattgctttgagctacattctatgtctggttttcgctcaaaaaattcctggaaatgacaatagcacggcaacgctgtgccttgggcatc
atgcagtaccaaacggaacgatagtgaaaacaatcacaaatgaccgaattgaagttactaatgctactgagttggttcagaattcctcaatgggtgaaat
atgcgacagtcctcatcagatccttgatggagggaactgcacactaatagatgctctattgggggaccctcagtgtgacggctttcaaaataagaaatgg
gacctttttgttgaacgaagcagakcctacagcaactgttacccttatgatgtgccggattatgcctcccttaggtcactagttgcctcatccggcacac
tggagtttaaaaatgaaagcttcaattggactggagtcaaacaaaacggaacaagctctgcttgcataaggggatctagtagtagtttctttagtagatt
aaattggttgacccacttaaactacacatatccagcactgaacgtgactatgccaaacaaggaacaatttgacaaattgtacatttggggggttcaccac
ccgggtacggacaaggaccaaatcttcctgtatgctcgatcatcaggaagaatcacagtatctaccagaagaagccaacaagctgtaaccccaaatrtcg
gatttagacccagaataagggatatccctagcagaataagcatctattggacaatagtaaaaccgggagacatacttttgattaacagcacagggaacct
aattgctcctaggggttacttcaaaatacgaagtgggaaaagctcaataatgagatcagatgcacccattggcaaatgcaagtctgaatgcatcactcca
aatgggagcattcccaatgacaaaccattccaaaatgtaaacaggatcacatacggggcctgtcccagatatgttaagcagaacactctgaaattggcaa
caggaatgcgaaatgtaccagagaaacaaactagaggcatatttggcgcaatagcgggtttcatagaaaatggttgggagggaatgatggatggctggta
cggtttcaggcatcaaaattctgagggaagaggacaagcagcagatctcaaaagcactcaagcagcaatcgatcaaatcaatgggaagctgaatcgattg
atcggaaaaaccaacgagaaattccatcagattgaaaaagaattctcagaagtagaaggaagagttcaagaccttgagaaatatgttgaggacactaaaa
tagatctctggtcatacaacgcggagcttcttgttgccctggagaaccaacatacaattgacctaactgactcagaaatgaacaaactgtttgaaaaaac
aaagaagcaactgagggaaaatgctgaggatatgggaaatggttgtttcaaaatataccacaaatgtgacaatgcctgcataggatcaataagaaatgga
acttatgaccacaatgtgtacagggatgaagcattaaacaaccggttccagatcaagggagttgagctgaagtcagggtacaaagattggatcctatgga
tttcctttgccatatcatgttttttgctttgtattgctttgttggggttcatcatgtgggcctgccaaaagggcaacattagatgcaacatttgcatt
>A/Iasi/256565/2020
atgaagactatcattgctttgagctgcattctatgtctggttttcgctcaaaaaattcctggaaatgacaatagcacggcaacgctgtgccttgggcacc
atgcagtaccaaacggaacgatagtgaaaacaatcacgaatgaccgaattgaagttactaatgctactgagctggttcagaactcctcaataggtgaaat
atgcgacagtcctcatcagatccttgatggagaaaactgcacactaatagatgctctattgggagaccctcagtgtgatggctttcaaaataagaaatgg
gaccttttcgttgaacggaacaaagcctacagcaactgctacccttatgatgtgccggattatgcatcccttagatcactagttgcctcatccggcacac
tggagtttaacaatgaaagcttcaattgggctggagtcactcaaaacggaacaagttcttcttgcataaggggatctaaaagtagtttctttagtagatt
aaattggttgacccacttaaactccaaatacccagcattaaacgtgactatgccaaacaatgaacaatttgacaaattgtacatttggggtgttcaccac
ccgggtacggacaaggaccaaatctccctgtatgcacaatcatcaggaagaatcacagtatctaccaaaagaagccaacaagctgtaatcccgaatatcg
gatctagacccagaataagggatatccctagcagaataagcatctattggacaatagtaaaaccaggagacatacttttgattaacagcacagggaatct
aattgctcctaggggttacttcaaaatacgaagtggggaaagctcaataatgagatcagatgcacccattggcaagtgcaagtctgaatgcatcactcca
aatggaagcattccaaatgacaaaccattccaaaatgtaaacaggatcacatacggggcatgtcccagatatgttaagcaaagcactctgaaattggcaa
caggaatgcgaaatgtgccagagagacaaactagaggcatatttggcgcaatagcgggtttcatagaaaatggttgggaaggattggtggatggttggta
cggcttcaggcatcaaaattctgagggaagaggacaagcagcagatcttaaaagcactcaagcagcaatcgatcaaatcaatgggaagctgaatcgattg
atcgggaaaaccaacgagaaattccatcagattgaaaaagagttctcagaagtagaagggagaattcaggaccttgagaaatatgttgaggacacaaaaa
tagatctctggtcatacaatgcagagcttcttgttgccctggagaaccaacatacaattgatctaactgactcagaaatgaacaaactgtttgaaaaaac
aaaaaagcaactgagggaaaatgctgaggatatgggcaatggttgtttcaaaatataccacaaatgtgacaatgcctgcatggggtcaatcaggaatgga
acttatgaccacaatgtatacagagatgaagcattaaacaaccggttccagatcaagggagttgagctgaagtcagggtacaaagattggatcctatgga
tttcctttgccatatcatgttttttgctttgtgttgttctgttggggttcatcatgtgggcctgccaaaagggcaacattaggtgcaacatttgcatt
>A/Hungary/11/2020
atgaagactatcattgctttgagctacattctatgtctggttttcgctcaaaaaattcctggaaatgacaatagcacggcaacgctgtgccttgggcacc
atgcagtaccaaacggaacgatagtgaaaacaatcacgaatgaccgaattgaagttactaatgctactgagttggttcagaactcctcaataggtgaaat
atgcgacagtcctcatcagatccttgatggagaaaactgcacactaatagatgctctattgggagaccctcagtgtgatggctttcaaaataagaaatgg
gaccttttcgttgaacggaacaaagcctacagcaactgttacccttatgatgtgccggattatgcatcccttagatcactagttgcctcatccggcacac
tggagtttaacaatgaaagcttcaattgggctggagtcactcaaaacggaacaagttcttcttgcataaggggatctaaaagtagtttctttagtagatt
aaattggttgacccacttaaactccaaatacccagcattaaacgtgactatgccaaacaatgaacaatttgacaaattgtacatttggggtgttcaccac
ccgggtacggacaaggaccaaatctccctgtatgcacaatcatcaggaagaatcacagtatctaccaaaagaagccaacaagctgtaatcccgaatatcg
gatctagacccagaataagggatatccctagcagaataagcatctattggacaatagtaaaaccaggagacatacttttgattaacagcacagggaatct
aattgctcctaggggttacttcaaaatacgaagtgggaaaagctcaataatgagatcagatgcacccattggcaagtgcaagtctgaatgcatcactcca
aatggaagcattccaaatgacaaaccattccaaaatgtaaacaggatcacatacggggcatgtcccagatatgttaagcaaagcactctgaaattggcaa
caggaatgcgaaatgtgccagagagacaaactagaggcatatttggcgcaatagcgggtttcatagaaaatggttgggaaggattggtggatggttggta
cggcttcaggcatcaaaattctgagggaagaggacaagcagcagatcttaaaagcactcaagcagcaatcgatcaaatcaatgggaagctgaatcgattg
atcgggaaaaccaacgagaaattccatcagattgaaaaagagttctcagaagtagaagggagaattcaggaccttgagaaatatgttgaggacacaaaaa
tagatctctggtcatacaatgcagagcttcttgttgccctggagaaccaacatacaattgatctaactgactcagaaatgaacaaactgtttgaaaaaac
aaagaagcaactgagggaaaatgctgaggatatgggcaatggttgtttcaaaatataccacaaatgtgacaatgcctgcatggggtcaatcaggaatgga
acttatgaccacaatgtatacagagatgaagcattaaacaaccggttccagatcaagggagttgagctgaagtcagggtacaaagattggatcctatgga
tttcctttgccatatcatgttttttgctttgtgttgctttgttggggttcatcatgtgggcctgccaaaagggcaacattaggtgcaacatttgcatt
>A/Hungary/61/2020
atgaagactatcattgctttgagctgcattctatgtctggttttcgctcaaaaaattcctggaaatgacaatagcacggcaacgctgtgccttgggcacc
atgcagtaccaaacggaacgatagtgaaaacaatcacgaatgaccgaattgaagttactaatgctactgagctggttcagaactcctcaataggtgaaat
atgcgacagtcctcatcagatccttgatggagaaaactgcacactaatagatgctctattgggagaccctcagtgtgatggctttcaaaataagaaatgg
gaccttttcgttgaacggaacaaagcctacagcagctgttacccttatgatgtgccggattatgcatcccttagatcactagttgcctcatccggcacac
tggagtttaacaatgaaagcttcaattgggctggagtcactcaaaacggaacaagttcttcttgcataaggggatctaaaagtagtttctttagtagatt
aaattggttgacccacttaaactccaaatacccagcattaaacgtgactatgccaaacaatgaacaatttgacaaattgtacatttggggtgttcaccac
ccgggtacggacaaggaccaaatctccctgtatgcacaatcatcaggaagaatcacagtatctaccaaaagaagccaacaagctgtaatcccgaatatcg
gatctagacccagaataagggatatccctagcagaataagcatctattggacaatagtaaaaccaggagacatacttttgattaacagcacagggaatct
aattgctcctaggggttacttcaaaatacgaagtgggaaaagctcaataatgagatcagatgcacccattggcaagtgcaagtctgaatgcatcactcca
aatggaagcattccaaatgacaaaccattccaaaatgtaaacaggatcacatacggggcatgtcccagatatgttaagcaaagcactctgaaattggcaa
caggaatgcgaaatgtgccagagagacaaactagaggcatatttggcgcaatagcgggtttcatagaaaatggttgggaaggattggtggatggttggta
cggcttcaggcatcaaaattctgagggaagaggacaagcagcagatcttaaaagcactcaagcagcaatcgatcaaatcaatgggaagctgaatcgattg
atcgggaaaaccaacgagaaattccatcagattgaaaaagagttctcagaagtagaagggagaattcaggaccttgagaaatatgttgaggacacaaaaa
tagatctctggtcatacaatgcagagcttcttgttgccctggagaaccaacatacaattgatctaactgactcagaaatgaacaaactgtttgaaaaaac
aaagaagcaactgagggaaaatgctgaggatatgggcaatggttgtttcaaaatataccacaaatgtgacaatgcctgcatggggtcaatcaggaatgga
acttatgaccacaatgtatacagagatgaagcattaaacaaccggttccagatcaatggagttgagctgaagtcagggtacaaagattggatcctatgga
tttcctttgccatatcatgttttttgctttgtgttgttctgttggggttcatcatgtgggcctgccaaaagggcaacattaggtgcaacatttgcatt
>A/England/329/2019
atgaagactatcattgctttgagctgcattctatgtctggttttcgctcaaaaaattcctggaaatgacaatagcacggcaacgctgtgccttgggcacc
atgcagtaccaaacggaacgatagtgaaaacaatcacgaatgaccgaattgaagttactaatgctactgagctggttcagaactcctcaataggtgaaat
atgcgacagtcctcatcagatccttgatggagaaaactgcacactaatagatgctctattgggagaccctcagtgtgatggctttcaaaataggaaatgg
gaccttttcgttgaacggaacaaagcctacagcaactgttacccttatgatgtgccggattatgcatcccttagatcactagttgcctcatccggcacac
tggagtttaacaatgaaagcttcaattgggctggagtcactcaaaacggaacaagttcttcttgcataaggggatctaaaagtagtttctttagtagatt
aaattggttgacccacttaaactccaaatacccagcattaaacgtgactatgccaaacaatgaacaatttgacaaattgtacatttggggtgttcaccac
ccgggtacggacaaggaccaaatctccctgtatgcacaatcatcaggaagaatcacagtatctaccaaaagaagccaacaagctgtaatcccgaatatcg
gatctagacccagaataagggatatccctagcagaataagcatctattggacaatagtaaaaccaggagacatacttttgattaacagcacagggaatct
aattgctcctaggggttacttcaaaatacgaagtgggaaaagctcaataatgagatcagatgcacccattggcaagtgcaagtctgaatgcatcactcca
aatggaagcattccaaatgacaaaccattccaaaatgtaaacaggatcacatacggggcatgtcccagatatgttaagcaaagcactctgaaattggcaa
caggaatgcgaaatgtgccagagagacaaactagaggcatatttggcgcaatagcgggtttcatagaaaatggttgggaaggattggtggatggttggta
cggcttcaggcatcaaaattctgagggaagaggacaagcagcagatcttaaaagcactcaagcagcaatcgatcaaatcaatgggaagctgaatcgattg
atcgggaaaaccaacgagaaattccatcagattgaaaaagagttctcagaagtagaagggagaattcaggaccttgagaaatatgttgaggacacaaaaa
tagatctctggtcatacaatgcagagcttcttgttgccctggagaaccaacatacaattgatctaactgactcagaaatgaacaaactgtttgaaaaaac
aaagaagcaactgagggaaaatgctgaggatatgggcaatggttgtttcaaaatataccacaaatgtgacaatgcctgcatggggtcaatcaggaatgga
acttatgaccacaatgtatacagagatgaagcattaaacaaccggttccagatcaagggagttgagctgaagtcagggtacaaagattggatcctatgga
tttcctttgccatatcatgttttttgctttgtgttgttctgttggggttcatcatgtgggcctgccaaaagggcaacattaggtgcaacatttgcatt
>A/Valencia/10_0745_20200102
atgaagactatcattgctttgagctgcattctatgtctggttttcgctcaaaaaattcctggaaatgacaatagcacggcaacgctgtgccttgggcacc
atgcagtaccaaacggaacgatagtgaaaacaatcacgaatgaccgaattgaagttactaatgctactgagctggttcagaactcctcaataggtgaaat
atgcgacagtcctcatcagatccttgatggagaaaactgcacactaatagatgctctattgggagaccctcagtgtgatggctttcaaaataggaaatgg
gaccttttcgttgaacggaacaaagcctacagcaactgttacccttatgatgtgccggattatgcatcccttagatcactagttgcctcatccggcacac
tggagtttaacaatgaaagcttcaattgggctggagtcactcaaaacggaacaagttcttcttgcataaggggatctaaaagtagtttctttagtagatt
aaattggttgacccacttaaactccaaatacccagcattaaacgtgactatgccaaacaatgaacaatttgacaaattgtacatttggggtgttcaccac
ccgggtacggacaaggaccaaatctccctgtatgcacaatcatcaggaagaatcacagtatctaccaaaagaagccaacaagctgtaatcccgaatatcg
gatctagacccagaataagggatatccctagcagaataagcatctattggacaatagtaaaaccaggagacatacttttgattaacagcacagggaatct
aattgctcctaggggttacttcaaaatacgaagtgggaaaagctcaataatgagatcagatgcacccattggcaagtgcaagtctgaatgcatcactcca
aatggaagcattccaaatgacaaaccattccaaaatgtaaacaggatcacatacggggcatgtcccagatatgttaagcaaagcactctgaaattggcaa
caggaatgcgaaatgtgccagagagacaaactagaggcatatttggcgcaatagcgggtttcatagaaaatggttgggaaggattggtggatggttggta
cggcttcaggcatcaaaattctgagggaagaggacaagcagcagatcttaaaagcactcaagcagcaatcgatcaaatcaatgggaagctgaatcgattg
atcgggaaaaccaacgagaaattccatcagattgaaaaagagttctcagaagtagaagggagaattcaggaccttgagaaatatgttgaggacacaaaaa
tagatctctggtcatacaatgcagagcttcttgttgccctggagaaccaacatacaattgatctaactgactcagaaatgaacaaactgtttgaaaaaac
aaagaagcaactgagggaaaatgctgaggatatgggcaatggttgtttcaaaatataccacaaatgtgacaatgcctgcatggggtcaatcaggaatgga
acttatgaccacaatgtatacagagatgaagcattaaacaaccggttccagatcaagggagttgagctgaagtcagggtacaaagattggatcctatgga
tttcctttgccatatcatgttttttgctttgtgttgttctgttggggttcatcatgtgggcctgccaaaagggcaacattaggtgcaacatttgcatt
>A/England/10455/2019
atgaagactatcattgctttgagctgcattctatgtctggttttcgctaaaaaaattcctggaaatgacaatagcacggcaacgctgtgccttgggcacc
atgcagtaccaaacggaacgatagtgaaaacaatcacgaatgaccgaattgaagttactaatgctactgagctggttcagaactcctcaataggtgaaat
atgcgacagtcctcatcagatccttgatggagaaaactgcacactaatagatgctctattgggagaccctcagtgtgatggctttcaaaataagaaatgg
gaccttttcgttgaacggaacaaagcctacagcaactgttacccttatgatgtgccggattatgcatcccttagatcactagttgcctcatccggcacac
tggagtttaacaatgaaagcttcaattgggctggagtcactcaaaacggaacaagttcttcttgcataaggggatctaaaagtagtttctttagtagatt
aaattggttgacccacttaaactccaaatacccagcattaaacgtgactatgccaaacaatgaacaatttgacaaattgtacatttggggtgttcaccac
ccgggtacggacaaggaccaaatctccctgtatgcacaatcatcaggaagaatcacagtatctaccaaaagaagccaacaagctgtaatcccgaatatcg
gatctagacccagaataagggatatccctagcagaataagcatctattggacaatagtaaaaccaggagacatacttttgattaacagcacagggaatct
aattgctcctaggggttacttcaaaatacgaagtgggaaaagttcaataatgagatcagatgcacccattggcaagtgcaagtctgaatgcatcactcca
aatggaagcattccaaatgacaaaccattccaaaatgtaaacaggatcacatacggggcatgtcccagatatgttaagcaaagcactctgaaattggcaa
caggaatgcgaaatgtgccagagagacaaactagaggcatatttggcgcaatagcgggtttcatagaaaatggttgggaaggattggtggatggttggta
cggcttcaggcatcaaaattctgagggaagaggacaagcagcagatcttaaaagcactcaagcagcaatcgatcaaatcaatgggaagctgaatcgattg
atcgggaaaaccaacgagaaattccatcagattgaaaaagagttctcagaagtagaagggagaattcaggaccttgagaaatatgttgaggacacaaaaa
tagatctctggtcatacaatgcagagcttcttgttgccctggagaaccaacatacaattgatctaactgactcagaaatgaacaaactgtttgaaaaaac
aaagaagcaactgagggaaaatgctgaggatatgggcaatggttgtttcaaaatataccacaaatgtgacaatgcctgcatggggtcaatcaggaatgga
acttatgaccacaatgtatacagagatgaagcattaaacaaccggttccagatcaagggagttgagctgaagtcagggtacaaagattggatcctatgga
tttcctttgccatatcatgttttttgctttgtgttgttctgttggggttcatcatgtgggcctgccaaaagggcaacattaggtgcaacatttgcatt
>A/Bulgaria/1051/2020
atgaagactatcattgctttgagctgcattctatgtctggttttcgctcaaaaaattcctggaaatgacaatagcacggcaacgctgtgccttgggcacc
atgcagtaccaaacggaacgatagtgaaaacaatcacgaatgaccgaattgaagttactaatgctactgagctggttcagaattcctcaataggtgaaat
atgcgacagtcctcatcagatccttgatggagaaaactgcacactaatagatgctctattgggagaccctcagtgtgatggctttcaaaataagaaatgg
gaccttttcgttgaacggaacaaagcctacagcaactgttacccttatgatgtgccggattatgcatcccttagatcactagttgcctcatccggcacac
tggagtttaacaatgaaagcttcaattgggctggagtcactcaaaacggaacaagttcttcttgcataaggggatctaaaagtagtttctttagtagatt
aaattggttgacccacttaaactccaaatacccagcattaaacgtgactatgccaaacaatgaacaatttgacaaattgtacatttggggtgttcaccac
ccgggtacggacaaggaccaaatctccctgtatgcacaatcatcaggaagaatcacagtatctaccaaaagaagccaacaagctgtaatcccgaatatcg
gatctagacccagaataagggatatccctagcagaataagcatctattggacaatagtaaaaccaggagacatacttttgattaacagcacagggaatct
aattgctcctaggggttacttcaaaatacgaagtggggaaagctcaataatgagatcagatgcacccattggcaagtgcaagtctgaatgcatcactcca
aatggaagcattccaaatgacaaaccattccaaaatgtaaacaggatcacatacggggcatgtcccagatatgttaagcaaagcactctgaaattggcaa
caggaatgcgaaatgtgccagagagacaaactagaggcatatttggcgcaatagcgggtttcatagaaaatggttgggaaggattggtggatggttggta
cggcttcaggcatcaaaattctgagggaagaggacaagcagcagatcttaaaagcactcaagcagcaatcgatcaaatcaatgggaagctgaatcgattg
atcgggaaaaccaacgagaaattccatcagattgaaaaagagttctcagaagtagaagggagaattcaggaccttgagaaatatgttgaggacacaaaaa
tagatctctggtcatacaatgcagagcttcttgttgccctggagaaccaacatacaattgatctaactgactcagaaatgaacaaactgtttgaaaaaac
aaagaagcaactgagggaaaatgctgaggatatgggcaatggttgtttcaaaatataccacaaatgtgacaatgcctgcatggggtcaatcaggaatgga
acttatgaccacaatgtatacagagatgaagcattaaacaaccggttccagatcaagggagttgagctgaagtcagggtacaaagattggatcctatgga
tttcctttgccatatcatgttttttgctttgtgttgttctgttggggttcatcatgtgggcctgccaaaagggcaacattaggtgcaacatttgcatt
>A/Macedonia/364/2020
atgaagactatcattgctttgagctgcattctatgtctggttttcgctcaaaaaattcctggaaatgacaatagcacggcaacgctgtgccttgggcacc
atgcagtaccaaacggaacgatagtgaaaacaatcacgaatgaccgaattgaagttactaatgctactgagctggttcagaattcctcaataggtgaaat
atgcgacagtcctcatcagatccttgatggagaaaactgcacactaatagatgctctattgggagaccctcagtgtgatggctttcaaaataagaaatgg
gaccttttcgttgaacggaacaaagcctacagcaactgttacccttatgatgtgccggattatgcatcccttagatcactagttgcctcatccggcacac
tggagtttaacaatgaaagcttcaattgggctggagtcactcaaaacggaacaagttcttcttgcataaggggatctaaaagtagtttctttagtagatt
aaattggttgacccacttaaactccaaatacccagcattaaacgtgactatgccaaacaatgaacaatttgacaaattgtacatttggggtgttcaccac
ccgggtacggacaaggaccaaatctccctgtatgcacaatcatcaggaagaatcacagtatctaccaaaagaagccaacaagctgtaatcccgaatatcg
gatctagacccagaataagggatatccctagcagaataagcatctattggacaatagtaaaaccaggagacatacttttgattaacagcacagggaatct
aattgctcctaggggttacttcaaaatacgaagtggggaaagctcaataatgagatcagatgcacccattggcaagtgcaagtctgaatgcatcactcca
aatggaagcattccaaatgacaaaccattccaaaatgtaaacaggatcacatacggggcatgtcccagatatgttaagcaaagcactctgaaattggcaa
caggaatgcgaaatgtgccagagagacaaactagaggcatatttggcgcaatagcgggtttcatagaaaatggttgggaaggattggtggatggttggta
cggcttcaggcatcaaaattctgagggaagaggacaagcagcagatcttaaaagcactcaagcagcaatcgatcaaatcaatgggaagctgaatcgattg
atcgggaaaaccaacgagaaattccatcagattgaaaaagagttctcagaagtagaagggagaattcaggaccttgagaaatatgttgaggacacaaaaa
tagatctctggtcatacaatgcagagcttcttgttgccctggagaaccaacatacaattgatctaactgactcagaaatgaacaaactgtttgaaaaaac
aaagaagcaactgagggaaaatgctgaggatatgggcaatggttgtttcaaaatataccacaaatgtgacaatgcctgcatggggtcaatcaggaatgga
acttatgaccacaatgtatacagagatgaagcattaaacaaccggttccagatcaagggagttgagctgaagtcagggtacaaagattggatcctatgga
tttcctttgccatatcatgttttttgctttgtgttgttctgttggggttcatcatgtgggcctgccaaaagggcaacattaggtgcaacatttgcatt
>A/Lyon/0053/2020
atgaagactatcattgctttgagctgcattctatgtctggttttcgctcaaaaaattcctggaaatgacaatagcacggcaacgctgtgccttgggcacc
atgcagtaccaaacggaacgatagtgaaaacaatcacgaatgaccgaattgaagttactaatgctactgagctggttcagaattcctcaataggtgaaat
atgcgacagtcctcatcagatccttgatggagaaaactgcacactaatagatgctctattgggagaccctcagtgtgatggctttcaaaataagaaatgg
gaccttttcgttgaacggaacaaagcctacagcaactgttacccttatgatgtgccggattatgcatcccttagatcactagttgcctcatccggcacac
tggagtttaacaatgaaagcttcaattgggctggagtcactcaaaacggaacaagttcttcttgcataaggggatctaaaagtagtttctttagtagatt
aaattggttgacccacttaaactccaaatacccagcattaaacgtgactatgccaaacaatgaacaatttgacaaattgtacatttggggtgttcaccac
ccgggtacggacaaggaccaaatctccctgtatgcacaatcatcaggaagaatcacagtatctaccaaaagaagccaacaagctgtaatcccgaatatcg
gatctagacccagaataagggatatccctagcagaataagcatctattggacaatagtaaaaccaggagacatacttttgattaacagcacagggaatct
aattgctcctaggggttacttcaaaatacgaagtggggaaagctcaataatgagatcagatgcacccattggcaagtgcaagtctgaatgcatcactcca
aatggaagcattccaaatgacaaaccattccaaaatgtaaacaggatcacatacggggcatgtcccagatatgttaagcaaagcactctgaaattggcaa
caggaatgcgaaatgtgccagagagacaaactagaggcatatttggcgcaatagcgggtttcatagaaaatggttgggaaggattggtggatggttggta
cggcttcaggcatcaaaattctgagggaagaggacaagcagcagatcttaaaagcactcaagcagcaatcgatcaaatcaatgggaagctgaatcgattg
atcgggaaaaccaacgagaaattccatcagattgaaaaagagttctcagaagtagaagggagaattcaggaccttgagaaatatgttgaggacacaaaaa
tagatctctggtcatacaatgcagagcttcttgttgccctggagaaccaacatacaattgatctaactgactcagaaatgaacaaactgtttgaaaaaac
aaagaagcaactgagggaaaatgctgaggatatgggcaatggttgtttcaaaatataccacaaatgtgacaatgcctgcatggggtcaatcaggaatgga
acttatgaccacaatgtatacagagatgaagcattaaacaaccggttccagatcaagggagttgagctgaagtcagggtacaaagattggatcctatgga
tttcctttgccatatcatgttttttgctttgtgttgttctgttggggttcatcatgtgggcctgccaaaagggcaacattaggtgcaacatttgcatt
>A/Lyon/CHU/R19.154.50/2019
atgaagactatcattgctttgagctgcattctatgtctggttttcgctcaaaaaattcctggaaatgacaatagcacggcaacgctgtgccttgggcacc
atgcagtaccaaacggaacgatagtgaaaacaatcacgaatgaccgaattgaagttactaatgctactgagctggttcagaactcctcaataggtgaaat
atgcgacagtcctcatcagatccttgatggagaaaactgcacactaatagatgctctattgggagaccctcagtgtgatggctttcaaaataagaaatgg
gaccttttcgttgaacggaacaaagcctacagcaactgttacccttatgatgtgccggattatgcatcccttagatcactagttgcctcatccggcacac
tggagtttaacaatgaaagcttcaattgggctggagtcactcaaaacggaacaagttcttcttgcataaggggatctaaaagtagtttctttagtagatt
aaattggttgacccacttaaactccaaatacccagcattaaacgtgactatgccaaacaatgaacaatttgacaaattgtacatttggggtgttcaccac
ccgggtacggacaaggaccaaatctccctgtatgcacaatcatcaggaagaatcacagtatctaccaaaagaagccaacaagctgtaatcccgaatatcg
gatctagacccagaataagggatatccctagcagaataagcatctattggacaatagtaaaaccaggagacatacttttgattaacagcacagggaatct
aattgctcctaggggttacttcaaaatacgaagtggggaaagctcaataatgagatcagatgcacccattggcaagtgcaagtctgaatgcatcactcca
aatggaagcattccaaatgacaaaccattccaaaatgtaaacaggatcacatacggggcatgtcccagatatgttaagcaaagcactctgaaattggcaa
caggaatgcgaaatgtgccagagagacaaactagaggcatatttggcgcaatagcgggtttcatagaaaatggttgggaaggattggtggatggttggta
cggcttcaggcatcaaaattctgagggaagaggacaagcagcagatcttaaaagcactcaagcagcaatcgatcaaatcaatgggaagctgaatcgattg
atcgggaaaaccaacgagaaattccatcagattgaaaaagagttctcagaagtagaagggagaattcaggaccttgagaaatatgttgaggacacaaaaa
tagatctctggtcatacaatgcagagcttcttgttgccctggagaaccaacatacaattgatctaactgactcagaaatgaacaaactgtttgaaaaaac
aaaaaagcaactgagggaaaatgctgaggatatgggcaatggttgtttcaaaatataccacaaatgtgacaatgcctgcatggggtcaatcaggaatgga
acttatgaccacaatgtatacagagatgaagcattaaacaaccggttccagatcaagggagttgagctgaagtcagggtacaaagattggatcctatgga
tttcctttgccatatcatgttttttgctttgtgttgttctgttggggttcatcatgtgggcctgccaaaagggcaacattaggtgcaacatttgcatt
>A/Estonia/125785/2020
atgaagactatcattgctttgagctgcattctatgtctggttttcgctcaaaaaattcctggaaatgacaatagcacggcaacgctgtgccttgggcacc
atgcagtaccaaacggaacgatagtgaaaacaatcacgaatgaccgaattgaagttactaatgctactgaactggttcagaactcctcaataggtgaaat
atgcgacagtcctcatcagatccttgatggagaaaactgcacactaatagatgctctattgggagaccctcagtgtgatggctttcaaaataagaaatgg
gaccttttcgttgaacggaacaaagcctacagcaactgttacccttatgatgtgccggattatgcatcccttagatcactagttgcctcatccggcacac
tggagtttaacaatgaaagcttcaattgggctggagtcactcaaaacggaacaagttcttcttgcataaggggatctaaaagtagtttctttagtagatt
aaattggttgacccacttaaactccaaatacccagcattaaacgtgactatgccaaacaatgaacaatttgacaaattgtacatttggggtgttcaccac
ccgggtacggacaaggaccaaatctccctgtatgcacaatcatcaggaagaatcacagtatctaccaaaagaagccaacaagctgtaatcccgaatatcg
gatctagacccagaataagggatatccctagcagaataagcatctattggacaatagtaaaaccaggagacatacttttgattaacagcacagggaatct
aattgctcctaggggttacttcaaaatacgaagtgggaaaagctcaataatgagatcagatgcacccattggcaagtgcaagtctgaatgcatcactcca
aatggaagcattccaaatgacaaaccattccaaaatgtaaacaggatcacatacggggcatgtcccagatatgttaagcaaagcactctgaaattggcaa
caggaatgcgaaatgtgccagagagacaaactagaggcatatttggcgcaatagcgggtttcatagaaaatggttgggaaggattggtggatggttggta
cggcttcaggcatcaaaattctgagggaagaggacaagcagcagatcttaaaagcactcaagcagcaatcgatcaaatcaatgggaagctgaatcgattg
atcgggaaaaccaacgagaaattccatcagattgaaaaagagttctcagaagtagaagggagaattcaggaccttgagaaatatgttgaggacacaaaaa
tagatctctggtcatacaatgcagagcttcttgttgccctggagaaccaacatacaattgatctaactgactcagaaatgaacaaactgtttgaaaaaac
aaagaagcaactgagggaaaatgctgaggatatgggcaatggttgtttcaaaatataccacaaatgtgacaatgcctgcatggggtcaatcaggaatgga
acttatgaccacaatatatacagagatgaagcattaaacaaccggttccagatcaagggagttgagctgaagtcagggtacaaagattggatcctatgga
tttcctttgccatatcatgttttttgctttgtgttgttctgttggggttcatcatgtgggcctgccaaaagggcaacattaggtgcaacatttgcatc
>A/Slovenia/1451/2020
atgaagactatcattgctttgagctgcattctatgtctggttttcgctcaaaaaattcctggaaatgacaatagcacggcaacgctgtgccttgggcacc
atgcagtaccaaacggaacgatagtgaaaacaatcacgaatgaccgaattgaagttactaatgctactgagctggttcagaactcctcaataggtgaaat
atgcgacagtcctcatcagatccttgatggagaaaactgcacactaatagatgctctattgggagaccctcagtgtgatggctttcaaaataagaaatgg
gaccttttcgttgaacggaacaaagcctacagcaactgttacccttatgatgtgccggattatgcatcccttagatcactagttgcctcatccggcacac
tggagtttaacaatgaaagtttcaattgggctggagtcactcaaaacggaacaagttcttcttgcataaggggatctaaaagtagtttctttagtagatt
aaattggttgacccacttaaactccaaatacccagcattaaacgtgactatgccaaacaatgaacaatttgacaaattgtacatttggggtgttcaccac
ccgggtacggacaaggaccaaatctccctgtatgcacaatcatcaggaagaatcacagtatctaccaaaagaagccaacaagctgtaatcccgaatatcg
gatctagacccagaataagggatatccctagcagaataagcatctattggacaatagtaaaaccaggagacatacttttgattaacagcacagggaatct
aattgctcctaggggttacttcaaaatacgaagtgggaaaagctcaataatgagatcagatgcacccattggcaagtgcaagtctgaatgcatcactcca
aatggaagcattccaaatgacaaaccattccaaaatgtaaacaggatcacatacggggcatgtcccagatatgttaagcaaagcactctgaaattggcaa
caggaatgcgaaatgtgccagagagacaaactagaggcatatttggcgcaatagcgggtttcatagaaaatggttgggaaggattggtggatggttggta
cggcttcaggcatcaaaattctgagggaagaggacaagcagcagatcttaaaagcactcaagcagcaatcgatcaaatcaatgggaagctgaatcgattg
atcgggaaaaccaacgagaaattccatcagattgaaaaagagttctcagaagtagaagggagaattcaggaccttgagaaatatgttgaggacacaaaaa
tagatctctggtcatacaatgcagagcttcttgttgccctggagaaccaacatacaattgatctaactgactcagaaatgaacaaactgtttgaaaaaac
aaagaagcaactgagggaaaatgctgaggatatgggcaatggttgtttcaaaatataccacaaatgtgacaatgcctgcatggggtcaatcaggaatgga
acttatgaccacaatgtatacagagatgaagcattaaacaaccggttccagatcaagggagttgagctgaagtcagggtacaaagattggatcctatgga
tttcctttgccatatcatgttttttgctttgtgttgttctgttggggttcatcatgtgggcctgccaaaagggcaacattaggtgcaacatttgcatt
>A/Cyprus/F1068/2020
atgaagactatcattgctttgagctgcattctatgtctggtttccgctcaaaaaattcctggaaatgacaatagcacggcaacgctgtgccttgggcacc
atgcagtaccaaacggaacgatagtgaaaacaatcacgaatgaccgaattgaagttactaatgctactgagctggttcagaactcctcaataggtgaaat
atgcgacagtcctcatcagatccttgatggagaaaactgcacactaatagatgctctattgggagaccctcagtgtgatggctttcaaaataagaaatgg
gaccttttcgttgaacggaacaaagcctacagcaactgttacccttatgatgtgccggattatgcatcccttagatcactagttgcctcatccggcacac
tggagtttaacaatgaaaacttcaattgggctggagtcactcaaaacggaacaagttcttcttgcataaggggatctaaaagtagtttctttagtagatt
aaattggttgacccacttaaactccaaatacccagcattaaacgtgactatgccaaacaatgaacaatttgacaaattgtacatttggggtgttcaccac
ccgggtacggacaaggaccaaatctccctgtatgcacaatcatcaggaagaatcacagtatctaccaaaagaagccaacaagctgtaatcccgaatatcg
gatctagacccagaataagggatatccctagcagaataagcatctattggacaatagtaaaaccaggagacatacttttgattaacagcacagggaatct
aattgcccctaggggttacttcaaaatacgaagtgggaaaagctcaataatgagatcagatgcacccattggcaagtgcaagtctgaatgcatcactcca
aatggaagcattccaaatgacaaaccattccaaaatgtaaacaggatcacatacggggcatgtcccagatatgttaagcaaagcactctgaaattggcaa
caggaatgcgaaatgtgccagagagacaaactagaggcatatttggcgcaatagcgggtttcatagaaaatggttgggaaggattggtggatggttggta
cggcttcaggcatcaaaattctgagggaagaggacaagcagcagatcttaaaagcactcaagcagcaatcgatcaaatcaatgggaagctgaatcgattg
atcgggaaaaccaacgagaaattccatcagattgaaaaagagttctcagaagtagaagggagaattcaggaccttgagaaatatgttgaggacacaaaaa
tagatctctggtcatacaatgcagagcttcttgttgccctggagaaccaacatacaattgatctaactgactcagaaatgaacaaactgtttgaaaaaac
aaagaagcaactgagggaaaatgctgaggatatgggcaatggttgtttcaaaatataccacaaatgtgacaatgcctgcatggggtcaatcaggaatgga
acttatgaccacaatgtatacagagatgaagcattaaacaaccggttccagatcaagggagttgagctgaagtcagggtacaaagattggatcctatgga
tttcctttgccatatcatgttttttgctttgtgttgttctgttggggttcatcatgtgggcctgccaaaagggcaacattaggtgcaacatttgcatt
>A/Germany/11868/2020
atgaagactatcattgctttgagctgcattctatgtctggttttcgctcaaaaaattcctggaaatgacaatagcacggcaacgctgtgccttgggcacc
atgcagtaccaaacggaacgatagtgaaaacaatcacgaatgaccgaattgaagttactaatgctactgagctggttcagaactcctcaataggtgaaat
atgcgacagtcctcatcagatccttgatggagaaaactgcacactaatagatgctctattgggagaccctcagtgtgatggctttcaaaataagaaatgg
gaccttttcgttgaacggaacaaagcctacagcaactgttacccttatgatgtgccggattatgcatcccttagatcactagttgcctcatccggcacac
tggagtttaacaatgaaagcttcaattgggctggagtcactcaaaacggaacaagttcttcttgcataaggggatctaaaagtagtttctttagtagatt
aaattggttgacccacttaaactccaaatacccagcattaaacgtgactatgccaaacaatgaacaatttgacaaattgtacatttggggtgttcaccac
ccgggtacggacaaggaccaaatctccctgtatgcacaatcatcaggaagaatcacagtatctaccaaaagaagccaacaagctgtaatcccgaatatcg
gatctagacccagaataagggatatccctagcagaataagcatctattggacaatagtaaaaccaggagacatacttttgattaacagcacagggaatct
aattgctcctaggggttacttcaaaatacgaagtgggaaaagctcaataatgagatcagatgcacccattggcaagtgcaagtctgaatgcatcactcca
aatggaagcattccaaatgacaaaccattccaaaatgtaaacaggatcacatacggggcatgtcccagatatgttaagcaaagcactctgaaattggcaa
caggaatgcgaaatgtgccagagagacaaactagaggcatatttggcgcaatagcgggtttcatagaaaatggttgggaaggattggtggatggttggta
cggcttcaggcatcaaaattctgagggaagaggacaagcagcagatcttaaaagcactcaagcagcaatcgatcaaatcaatgggaagctgaatcgattg
atcgggaaaaccaacgagaaattccatcagattgaaaaagagttctcagaagtagaagggagaattcaggaccttgagaaatatgttgaggacacaaaaa
tagatctctggtcatacaatgcagagcttcttgttgccctggagaaccaacatacaattgatctaactgactcagaaatgaacaaactgtttgaaaaaac
aaagaagcaactgagggaaaatgctgaggatatgggcaatggttgtttcaaaatataccacaaatgtgacaatgcctgcatggggtcaatcaggaatgga
acttatgaccacaatgtatacagagatgaagcattaaacaaccggttccagatcaagggagttgagctgaagtcagggtacaaagattggatcctatgga
tttcctttgccatatcatgttttttgctttgtgttgttctgttggggttcatcatgtgggcctgccaaaagggcaacattaggtgcaacatttgcatt
>A/Italy/11872/2020
atgaagactatcattgctttgagctacattctatgtctggttttcgctcagaaaattcctggaaatgacaatagcacggcaacgctgtgccttgggcacc
atgcagtaccaaacggaacgatagtgaaaacaatcacaaatgaccgaattgaagttactaatgctactgaattggttcagaattcctcaataggtgaaat
atgcgacagtcctcatcggatccttgatggagggaactgcacactaatagatgctctattgggagaccctcagtgtgacggctttcaaaataagaaatgg
gacctttttgttgaacgaagcagagcctacagcaactgttacccttatgatgtgccggattatgcctcccttaggtcactagttgcctcatccggcacac
tggagtttaaaaatgaaagcttcaattgggctggaatcactcaaaacggaaaaagttcttcttgcataaggggttctagtagtagtttctttagtagatt
aaattggttgacccacttaaactacacatatccagcactgaatgtgactatgccaaacaaggaacaatttgacaaattgtacatttggggggtccaccac
ccggatacggacaagaaccaaatctccctgtatgctcaaccatcaggaagaatcacagtatctaccaaaagaagccaacaagctgtaatcccaaatatcg
gatctagacccagaataagggatatccctagcagaataagcatctattggacaatagtaaaaccgggagacatacttttgattaacagcacagggaatct
aattgctcctaggggttacttcaaaatacaaagtgggaaaagctcaataatgagatcagatgcacccattggcaaatgcaagtctgaatgcatcactcca
aatggaagcattcccaatgacaaaccattccaaaatgtaaacaggatcacatacggggcctgtcccagatatgttaagcaaagcactctgaaattggcaa
caggaatgcgaaatgtaccagagaaacaaactagaggcatatttggcgcaatagcgggtttcatagaaaatggttgggagggaatggtggatggttggta
cggtttcaggcatcaaaattctgagggaagaggacaagcagcagatctcaaaagcactcaagcagcaatcgatcaaatcaatgggaagctgaatcgattg
atcggaaaaaccaacgagaaattccatcagattgaaaaagaattctcagaagtagaaggaagagttcaagaccttgagaaatatgttgaggacactaaaa
tagatctctggtcatacaacgcggagcttcttgttgccctggagaaccaacatacaattgatctaactgactcagaaatgaacaaactgtttgaaaaaac
aaagaagcaactgagggaaaatgctgaggatatggggaatggttgtttcaaaatataccacaaatgtgacaatgcctgcataggatcaataagaaatgaa
acttatgaccacaatgtgtacagggatgaagcattaaacaaccggttccagatcaaaggagttgagctgaagtcagggtacaaagattggatcctatgga
tttcctttgccatatcatgttttttgctttgtgttgctttgttggggttcatcatgtgggcctgccaaaagggcaacattagatgcaacatttgcatt
>A/Czech_Republic/109/2020
atgaagactatcattgctttgagctgcattctatgtctggttttcgctcaaaaaattcctggaaatgacaatagcacggcaacgctgtgccttgggcacc
atgcagtaccaaacggaacgatagtgaaaacaatcacgaatgaccgaattgaagttactaatgctactgagctggttcagaactcctcaataggtgaaat
atgcgacagtcctcatcagatccttgatggagaaaactgcacactaatagatgctctattgggagaccctcagtgtgatggctttcaaaataagaaatgg
gaccttttcgttgaacggaacaaagcctacagcaactgttacccttatgatgtgccggattatgcatcccttagatcactagttgcctcatccggcacac
tggagtttaacaatgaaagcttcaattgggctggagtcactcaaaacggaacaagttcttcttgcataaggggatctaaaagtagtttctttagtagatt
aaattggttgacccacttaaactccaaatacccagcattaaacgtgactatgccaaacaatgaacaatttgacaaattgtacatttggggtgttcaccac
ccgggtacggacaaggaccaaatctccctgtatgcacaatcatcaggaagaatcacagtatctaccaaaagaagccaacaagctgtaatcccgaatatcg
gatctagacccagaataagggatatccctagcagaataagcatctattggacaatagtaaaaccaggagacatacttttgattaacagcacagggaatct
aattgctcctaggggttacttcaaaatacgaagtgggaaaagctcaataatgagatcagatgcacccattggcaagtgcaagtctgaatgcatcactcca
aatggaagcattccaaatgacaaaccattccaaaatgtaaacaggatcacatacggggcatgtcccagatatgttaagcaaagcactctgaaattggcaa
caggaatgcgaaatgtgccagagagacaaactagaggcatatttggcgcaatagcgggtttcatagaaaatggttgggaaggattggtggatggttggta
cggcttcaggcatcaaaattctgagggaagaggacaagcagcagatcttaaaagcactcaagcagcaatcgatcaaatcaatgggaagctgaatcgattg
atcgggaaaaccaacgagaaattccatcagattgaaaaagagttctcagaagtagaagggagaattcaggaccttgagaaatatgttgaggacacaaaaa
tagatctctggtcatacaatgcagagcttcttgttgccctggagaaccaacatacaattgatctaactgactcagaaatgaacaaactgtttgaaaaaac
aaagaagcaactgagggaaaatgctgaggatatgggcaatggttgtttcaaaatataccacaaatgtgacaatgcctgcatggggtcaatcaggaatgga
acttatgaccacaatgtatacagagatgaagcattaaacaaccggttccagatcaagggagttgagctgaagtcagggtacaaagattggatcctatgga
tttcctttgccatatcatgttttttgctttgtgttgttctgttggggttcatcatgtgggcctgccaaaagggcaacattaggtgcaacatttgcatt
>A/Russia/81V/2020
atgaagactatcattgctttgagctacattctatgtctggttttcactcaagaaattcctggaaatgacaatagcacggcaacgctgtgccttgggcacc
atgcagtaccaaacggaacgatagtgaaaacaatcacaaatgaccgaattgaagttactaatgctactgagttggttcagaattcctcaataggtgaaat
atgcgacagtcctcatcagatccttgatggagggaactgcacactaatagatgctctattgggggaccctcagtgtgacggctttcaaaataagaaatgg
gacctttttgttgaacgaagcagagcctacagcaactgttacccttatgatgtgccggactatgtctcccttaggtcactagttgcctcatctggcacac
tggagtttaaaaatgaaagcttcaattgggctggagtcactcaaaacggaaaaagtttttcttgcaaaaggggatctagtagtagtttctttagtagatt
aaattggttgacccatttaaactacacatatccagcactgaacgtgactatgccaaacaaggaacaatttgacaaattgtacatttggggggttcaccac
ccgggtacggacaaggaccaaatctccctgtatgctcaatcatcaggaagaatcacagtatctaccaaaagaagccaacaagctgtaatcccaaatatcg
gatctagacccagaataagggatatccctagcagaataagcatctattggacaatagtaaaaccgggagacatacttttgattaacagcacagggaatct
aattgctcctaggggttacttcaaaatacgaagtgggaaaagctcaataatgagatcagatgcacccattggcaaatgcaagtctgaatgcatcactcca
aatggaagcattcccaatgacaaaccattccaaaatgtgaacaggatcacatacggggcctgtcccagatatgttaagcaaagcactctgaaattggcaa
caggaatgcgaaatgtaccagagaaacaaactagaggcatatttggtgcaatagcgggtttcatagaaaatggttgggagggaatggtggatggttggta
cggtttcaggcatcaaaattctgagggaagaggacaagcagcagatctcaaaagcactcaagcagcaatcgatcaaatcaatgggaagctgaatcgattg
atcggaaaaaccaacgagaaattccatcagattgaaaaagaattctcagaagtagaaggaagagttcaagaccttgagaaatatgttgaggacactaaaa
tagatctctggtcatacaacgcggagcttcttgttgccctggagaaccaacatacaattgatctaactgactcagaaatgaacaaactgtttgaaaaaac
aaagaagcaactgagggaaaatgctgaggatatgggaaatggttgtttcaaaatataccacaaatgtgacaatgcctgcataggatcaataagaaatgaa
acttatgaccacaatgtgtacagggatgaagcattaaacaaccggttccagatcaagggagttgagctgaagtcagggtacaaagattggatcctatgga
tttcctttgccatatcatgttttttgctttgtgttgctttgttggggttcatcatgtgggcctgccaaaagggcaacattagatgcaacatctgcatt
>A/Moldova/144.05/2020
atgaagactatcattgctttgagctacattctatgtctggttttcgctcaaaaaattcctggaaatgacaatagcacggcaacgctgtgccttgggcacc
atgcagtaccaaacggaacgatagtgaaaacaatcacaaatgaccgaattgaagttaccaatgctactgaattggttcagaattcctcaataggtgaaat
atgcgacagtcctcatcagatccttgatggagggaactgcacactaatagatgctctattgggagaccctcagtgtgacggctttcaaaataagaaatgg
gacctttttgttgaacgaagcagagcctacagcaactgttacccttatgatgtgccggattatgcctcccttaggtcactagttgcctcatccggcacac
tggagtttaaaaatgaaagcttcaattgggctggagtcactcaaaacggaaaaagttcttcttgcataaggggttctagtagtagtttctttagtagatt
aaattggttgacccacttaaactacacatatccagcactgaatgtgactatgccaaacaaggaacaatttgacaaattgtacatttggggggtccaccac
ccggatacggacaagaaccaaatctccctgtatgctcaaccatcaggaagaatcacagtatctaccaaaagaagccaacaagctgtaatcccaaatatcg
gatctagacccagaataagggatatccctagcagaataagcatctattggacaatagtaaaaccgggagacatacttttgattaacagcacagggaatct
aattgctcctaggggttacttcaaaatacgaagtggaaaaagctctataatgagatcagatgcacccattggcaaatgcaagtctgaatgcatcactcca
aatggaagcattcccaatgacaaaccattccaaaatgtaaacaggatcacatacggggcctgtcccagatatgttaagcaaagcactctgaaattggcaa
caggaatgcgaaatgtaccagagaaacaaactagaggcatatttggcgcaatagcggggttcatagaaaatggttgggagggaatggtggatggttggta
cggtttcaggcatcaaaattctgagggaagaggacaagcagcagatctcaaaagcactcaagcagcaatcgatcaaatcaatgggaagctgaatcgattg
atcggaaaaaccaacgagaaatttcaccagattgaaaaagaattctcagaagtagaaggaagagttcaagaccttgagaaatatgttgaggacactaaaa
tagatctctggtcatacaacgcggagcttcttgttgccctggagaatcaacatacaattgatctaactgactcagaaatgaacaaactgtttgaaaaaac
aaagaagcaactgagggaaaatgctgaggatatggggaatggttgtttcaaaatataccacaaatgtgacaatgcctgcataggatcaataagaaatgaa
acttatgaccacaatgtgtacagggatgaagcattaaacaaccggttccagatcaaaggagttgagctgaagtcagggtacaaagattggatcctatgga
tttcctttgccatatcatgttttttgctttgtgttgctttgttggggttcatcatgtgggcctgccaaaagggcaacattagatgcaacatttgcatt
>A/Moldova/362.09/2020
atgaagactatcattgctttgagctacattctatgtctggttttcgctcaaaaaattcctggaaatgacaatagcacggcaacgctgtgccttgggcacc
atgcagtaccaaacggaacgatagtgaaaacaatcacaaatgaccgaattgaagttaccaatgctactgaattagttcagaattcctcaataggtgaaat
atgcgacagtcctcatcagatccttgatggagggaactgcacactaatagatgctctattgggagaccctcagtgtgacggctttcaaaataagaaatgg
gacctttttgttgaacgaagcagagcctacagcaactgttacccttatgatgtgccggattatgcctcccttaggtcactagttgcctcatccggcacac
tggagtttaaaaatgaaagcttcaattgggctggagtcactcaaaacggaaaaagttcttcttgcataaggggttctagtagtagtttctttagtagatt
aaattggttgacccacttaaactacacatatccagcactgaatgtgactatgccaaacaaggaacaatttgacaaattgtacatttggggggtccaccac
ccggatacggacaagaaccaaatctccctgtatgctcaaccatcaggaagaatcacagtatctaccaaaagaagccaacaagctgtaatcccaaatatcg
gatctagacccagaataagggatatccctagcagaataagcatctattggacaatagtaaaaccgggagacatacttttgattaacagcacagggaatct
aattgctcctaggggttacttcaaaatacgaagtggaaaaagctcaataatgagatcagatgcacccattggcaaatgcaagtctgaatgcatcactcca
aatggaagcattcccaatgacaaaccattccaaaatgtaaacaggatcacatacggggcctgtcccagatatgttaagcaaagcactctgaaattggcaa
caggaatgcgaaatgtaccagagaaacaaactagaggcatatttggcgcaatagcggggttcatagaaaatggttgggagggaatggtggatggttggta
cggtttcaggcatcaaaattctgagggaagaggacaagcagcagatctcaaaagcactcaagcagcaatcgatcaaatcaatgggaagctgaatcgattg
atcggaaaaaccaacgagaaatttcaccagattgaaaaagaattctcagaagtagaaggaagagttcaagaccttgagaaatatgttgaggacactaaaa
tagatctctggtcatacaacgcggagcttcttgttgccctggagaaccaacatacaattgatctaactgactcagaaatgaacaaactgtttgaaaaaac
aaagaagcaactgagagaaaatgctgaggatatggggaatggttgtttcaaaatataccacaaatgtgacaatgcctgcataggatcaataagaaatgaa
acttatgaccacaatgtgtacagggatgaagcattaaacaaccggttccagatcaaaggagttgagctgaagtcagggtacaaagattggatcctatgga
tttcctttgccatatcatgttttttgctttgtgttgctttgttggggttcatcatgtgggcctgccaaaagggcaacattagatgcaacatttgcatt
>A/Poland/7404/2020
atgaagactatcattgctttgagctgtattctatgtctggttttcgctcaaaaaattcctggaaatgacaatagcacggcaacgctgtgccttgggcacc
atgcagtaccaaacggaacgatagtgaaaacaatcacgaatgaccgaattgaagttactaatgctactgagctggttcagaactcctcaataggtgaaat
atgcgacagtcctcatcagatccttgatggagaaaactgcacactaatagatgctctattgggagaccctcagtgtgatggctttcaaaataagaaatgg
gaccttttcgttgaacggaacaaagcctacagcaactgttacccttatgatgtgccggattatgcatcccttagatcactagttgcctcatccggcacac
tggagtttaacaatgaaagcttcaattgggctggagtcactcaaaacggaacaagttcttcttgcataaggggatctaaaagtagtttctttagtagatt
aaattggttgacccacttaaactccaaatacccagcattaaamgtgactatgccaaacaatgaacaatttgacaaattgtacatttggggtgttcaccac
ccgggtacggacaaggaccaaatctccctgtatgcacaatcatcaggaagaatcacagtatctaccaaaagaagccaacaagctgtaatcccgaatatcg
gatctagacccagaataagggatatccctagcagaataagcatctattggacaatagtaaaaccaggagacatacttttgattaacagcacagggaatct
aattgctcctaggggttacttcaaaatacgaagtgggaaaagctcaataatgagatcagatgcacccattggcaagtgcaagtctgaatgcatcactcca
aatggaagcattccaaatgacaaaccattccaaaatgtaaacaggatcacatacggggcatgtcccagatatgttaagcaaagcactctgaaattggcaa
caggaatgcgaaatgtgccagagagacaaactagaggcatatttggcgcaatagcgggtttcatagaaaatggttgggaaggattggtggatggttggta
cggcttcaggcatcaaaattctgagggaagaggacaagcagcagatcttaaaagcactcaagcagcaatcgatcaaataaatgggaagctgaatcgattg
atcgggaaaaccaacgagaaattccatcagattgaaaaagagttctcagaagtagaagggagaattcaggaccttgagaaatatgttgaggacacaaaaa
tagatctctggtcatacaatgcagagcttcttgttgccctggagaaccaacatacaattgatctaactgactcagaaatgaacaaactgtttgaaaaaac
aaagaagcaactgagggaaaatgctgaggatatgggcaatggttgtttcaaaatataccacaaatgtgacaatgcctgcatggggtcaatcaggaatgga
acttatgaccacaatgtatacagagatgaagcattaaacaaccggttccagatcaagggagttgagctgaagtcagggtacaaagattggatcctatgga
tttcctttgccatatcatgttttttgctttgtgttgttctgttggggttcatcatgtgggcctgccaaaagggcaacattaggtgcaacatttgcatt
>A/Netherlands/00124/2020
atgaagactatcattgctttgagctacattctatgtctggttttcgctcaaaaaattcctggaaatgacaatagcacggcaacgctgtgccttgggcacc
atgcagtaccaaacggaacgatagtgaaaacaatcacaaatgaccgaattgaagttaccaatgctactgaattggttcagaattcctcaataggtgaaat
atgcgacagtcctcatcagatccttgatggagggaactgcacactaatagatgctctattgggagaccctcagtgtgacggctttcaaaataagaaatgg
gacctttttgttgaacgaagcagagcctacagcaactgttacccttatgatgtgccggattatgcctcccttaggtcactagttgcctcatccggcacac
tggagtttaaaaatgaaagcttcaattgggctggagtcactcaaaacggaaaaagttcttcttgcataaggggttctagtagtagtttctttagtagatt
aaattggttgacccacttaaactacacatatccagcactgaatgtgactatgccaaacaaggaacaatttgacaaattgtacatttggggagtccaccac
ccggatacggacaagaaccaaatctctctgtatgctcaaccatcaggaagaatcacagtatctaccaaaagaagccaacaagctgtaatcccaaatatcg
gatctagacccagaataagggatatccctagcagaataagcatctattggacaatagtaaaaccgggagacatacttttgattaacagcacagggaatct
aattgctcctaggggttacttcaaaatacgaagtggaaaaagctcaataatgagatcagatgcacccattggcaaatgcaagtctgaatgcatcactcca
aatggaagcattcccaatgacaaaccattccaaaatgtaaacaggatcacatacggggcctgtcccagatatgttaagcaaagcactctgaaattggcaa
caggaatgcgaaatgtaccagagaaacaaactagaggcatatttggcgcaatagcggggttcatagaaaatggttgggagggaatggtggatggttggta
cggtttcaggcatcaaaattctgagggaagaggacaagcagcagatctcaaaagcactcaagcagcaatcgatcaaatcaatgggaagctgaatcgattg
atcggaaaaaccaacgagaaatttcaccagattgaaaaagaattctcagaagtagaaggaagagttcaagaccttgagaaatatgttgaggacactaaaa
tagatctctggtcatacaacgcggagcttcttgttgccctggagaaccaacatacaattgatctaactgactcagaaatgaacaaactgtttgaaaaaac
aaagaagcaactgagggaaaatgctgaggatatggggaatggttgtttcaaaatataccacaaatgtgacaatgcctgcataggatcaataagaaatgaa
acttatgaccacaatgtgtacagggatgaagcattaaacaaccggttccagatcaaaggagttgagctgaagtcagggtacaaagattggatcctatgga
tttcctttgccatatcatgtttttngctttgtgttgctttgttggggttcatcatgtgggcctgccaaangggcaacattagatgcaacatttgcatt
>A/Belgium/S0734/2020
atgaagactatcattgctttgagctgcattctatgtctggttttcgctcaaaaaattcctggaaatgacaatagcacggcaacgctgtgccttgggcacc
atgcagtaccaaacggaacgatagtgaaaacaatcacgaatgaccgaattgaagttactaatgctactgagctggttcagaactcctcaataggtgaaat
atgcgacagtcctcatcagatccttgatggagaaaactgcacactaatagatgctctattgggagaccctcagtgtgatggctttcaaaataagaaatgg
gaccttttcgttgaacggaacaaagcctacagcaactgttatccttatgatgtgccggattatgcatcccttagatcactagttgcctcatccggcacac
tggagtttaacaatgaaagcttcaattgggctggagtcactcaaaacggaacaagttcttcttgcataaggggatctaaaagtagtttctttagtagatt
aaattggttgacccacttaaactccaaatacccagcattaaacgtgactatgccaaacaatgaacaatttgacaaattgtacatttggggtgttcaccac
ccgggtacggacaaggaccaaatctccctgtatgcacaatcatcaggaagaatcacagtatctaccaaaagaagccaacaagctgtaatcccgaatatcg
gatctagacccagaataagggatatccctagcagaataagcatctattggacaatagttaaaccaggagacatacttttgattaacagcacagggaatct
aattgctcctaggggttacttcaaaatacgaagtaggaaaagctcaataatgagatcagatgcacccattggcaagtgcaagtctgaatgcatcactcca
aatggaagcattccaaatgacaaaccattccaaaatgtaaacaggatcacatacggggcatgtcccagatatgttaagcaaagcactctgaaattggcaa
caggaatgcgaaatgtgccagagagacaaactagaggcatatttggcgcaatagcgggtttcatagaaaatggttgggaaggattggtggatggttggta
cggcttcaggcatcaaaattctgagggaagaggacaagcagcagatcttaaaagcactcaagcagcaatcgatcaaatcaatgggaagctgaatcgattg
atcgggaaaaccaacgagaaattccatcagattgaaaaagagttctcagaagtagaagggagaattcaggaccttgagaaatatgttgaggacacaaaaa
tagatctctggtcatacaatgcagagcttcttgttgccctggagaaccaacatacaattgatctaactgactcagaaatgaacaaactgtttgaaaaaac
aaagaagcaactgagggaaaatgctgaggatatgggcaatggttgcttcaaaatataccacaaatgtgacaatgcctgcatggggtcaatcaggaatgga
acttatgaccacaatgtatacagagatgaagcattaaacaaccggttccagatcaagggagttgagctgaagtcagggtacaaagattggatcctatgga
tttcctttgccatatcatgttttttgctttgtgttgttctgttggggttcatcatgtgggcctgccaaaagggcaacattaggtgcaacatttgcatt
>A/Finland/180/2020
atgaagactatcattgctttgagctacattctatgtctggttttcactcaaaaaattcctggaaatgacaatagcacggcaacgctgtgccttgggcacc
atgcagtaccaaacggaacgatagtgaaaacaatcacaaatgaccgaattgaagttactaatgctactgagttggttcagaattcctcaataggtaaaat
atgcgacagtcctcatcagatccttgatggagggaactgcacactaatagatgctctattgggggaccctcagtgtgacggctttcaaaataagaaatgg
gacctttttgttgaacgaagcagagcctacagcaactgttacccttatgatgtgccggattatgcctcccttaggtcactagttgcctcatccggcacac
tggagtttaaaaatgaaagcttcaattgggctggagtcactcagaacggaaaaagtttttcttgcattaggggatctagtagtagtttctttagtagatt
aaattggttgacccatttaaactacacatatccagcactgaacgtgactatgccaaacaaggaacaatttgacaaattgtacatttggggggttcaccac
ccgggtacggacaaggaccaaatctccctgtatgctcaatcatcaggaagaatcacagtatctaccaaaagaagccaacaagctgtaatcccaaatatcg
gatctagacccagaataagggatatccctagcagaataagcatctattggacaatagtaaaaccgggagacatacttttgattaacagcacagggaatct
aattgctcctaggggttacttcaaaatacgaagtgggaaaagctcaataatgagatcagatgcacccattggcaaatgcaagtctgaatgcatcactcca
aatggaagcattcccaatgacaaaccattccaaaatgtgaacaggatcacatacggggcctgtcccagatatgttaagcaaagcactctgaaattggcaa
caggaatgcgaaatgtaccagagaaacaaactagaggcatatttggtgcaatagcgggtttcatagaaaatggttgggagggaatggtggatggttggta
cggtttcaggcatcaaaattctgagggaagaggacaagcagcagatctcaaaagcactcaagcagcaatcgatcaaatcaatgggaagctgaatcgattg
atcggaaaaaccaacgagaaattccatcagattgaaaaagaattctcagaagtagaaggaagagttcaagaccttgagaaatatgttgaggacactaaaa
tagatctctggtcatacaatgcggagcttcttgttgccctggagaaccaacatacaattgatctaactgactcagaaatgaacaaactgtttgaaaaaac
aaagaagcaactgagggaaaatgctgaggatatgggaaatggttgtttcaaaatataccacaaatgtgacaatgcctgcataggatcaataagaaatgaa
acttatgaccacaatgtgtacagggatgaagcattaaacaaccggttccagatcaagggagttgagctgaagtcagggtacaaagattggatcctatgga
tttcctttgccatatcatgttttttgctttgtgttgctttgttggggttcatcatgtgggcctgccaaaagggcaacattagatgcaacatctgcatt
>A/Iceland/18/2020
atgaagactatcattgctttgagctgcattctatgtctggttttcgctcaaaaaattcctggaaatgacaatagcacggcaacgctgtgccttgggcacc
atgcagtaccaaacggaacgatagtgaaaacaatcacgaatgaccgaattgaagttactaatgctactgagctggttcagaactcctcaataggtgaaat
atgcgacagtcctcatcagatccttgatggagaaaactgcacactaatagatgctctattgggagaccctcagtgtgatggctttcaaaataagaaatgg
gaccttttcgttgaacggaacaaagcctacagcaactgttacccttatgatgtgccggattatgcatcccttagatcactagttgcctcatccggcacac
tggagtttaacaatgaaagcttcaattgggctggagtcactcaaaacggaacaagttcttcttgcataaggggatctaaaagtagtttctttagtagatt
aaattggttgacccacctaaactccaaatacccagcattaaacgtgactatgccaaacaatgaacaatttgacaaattgtacatttggggtgttcaccac
ccgggtacggacaaggaccaaatctccctgtatgcacaatcatcaggaagaatcacagtatctaccaaaagaagccaacaagctgtaatcccgaatatcg
gatctagacccagaataagggatatccctagcagaataagcatctattggacaatagtaaaaccaggagacatacttttgattaacagcacagggaatct
aattgctcctaggggttacttcaaaatacgaagtgggaaaagctcaataatgagatcagatgcacccattggcaagtgcaagtctgaatgcatcactcca
aatggaagcattccaaatgacaaaccattccaaaatgtaaacaggatcacatacggggcatgtcccagatatgttaagcaaagcactctgaaattggcaa
caggaatgcgaaatgtgccagagagacaaactagaggcatatttggcgcaatagcgggtttcatagaaaatggttgggaaggattggtggatggttggta
cggcttcaggcatcaaaattctgagggaagaggacaagcagcagatcttaaaagcactcaagcagcaatcgatcaaatcaatgggaagctgaatcgattg
atcgggaaaaccaacgagaaattccatcagattgaaaaagagttctcagaagtagaagggagaattcaggaccttgagaaatatgttgaggacacaaaaa
tagatctctggtcatacaatgcagagcttcttgttgccctggagaaccaacatacaattgatctaactgactcagaaatgaacaaactgtttgaaaaaac
aaagaagcaactgagggaaaatgctgaggatatgggcaatggttgtttcaaaatataccacaaatgtgacaatgcttgcatggggtcaatcaggaatgga
acttatgaccacaatgtatacagagatgaagcattaaacaaccggttccagatcaagggagttgagctgaagtcagggtacaaagattggatcctatgga
tttcctttgccatatcatgttttttgctttgtgttgttctgttggggttcatcatgtgggcctgccaaaagggcaacattaggtgcaacatttgcatt
>A/Stavropol/10/2020
atgaagactatcattgctttgagctacattctatgtctggttttcgctcaaaaaattcctggaaatgacaatagcacggcaacgctgtgccttgggcacc
atgcagtaccaaacggaacgatagtgaaaacaatcacaaatgaccgaattgaagttactaatgctactgaattggttcagaattcctcaataggtgaaat
atgcgacagtcctcatcagatccttgatggagggaactgcacactaatagatgctctattgggagaccctcagtgtgacggctttcaaaataagaaatgg
gacctttttgttgaacgaagcagagcctacagcaactgttacccttatgatgtgccggattatgcctcccttaggtcactagttgcctcatccggcacac
tggagtttaaaaatgaaagcttcaattgggctggaatcactcaaaacggaaaaagttcttcttgcataaggggttctagtagtagtttctttagtagatt
aaattggttgacccacttaaactacaaatatccagcactgaatgtgactatgccaaacaaggaacaatttgacaaattgtacatttggggggtccaccac
ccggatacggacaagaaccaaatctccctgtatgctcaaccatcaggaagaatcacagtatctaccaaaagaagccaacaagctgtaatcccaaatatcg
gatatagacccagaataagggatatccctagcagaataagcatctattggacaatagtaaaaccgggagacatacttttgattaacagcacagggaatct
aattgctcctaggggttacttcaaaatacgaagtgggaaaagctcaataatgagatcagatgcacccattggcaaatgcaagtctgaatgcatcactcca
aatggaagcattcccaatgacaaaccattccaaaatgtaaacaggatcacatacggggcctgtcccagatatgttaagcaaagcactctgaaattggcaa
caggaatgcgaaatgtaccagagaaacaaactagaggcatatttggcgcaatagcgggtttcatagaaaatggttgggagggaatggtggatggttggta
cggtttcaggcatcaaaattctgagggaagaggacaagcagcagatctcaaaagcactcaagcagcaatcgatcaaatcaatgggaagctgaatcgattg
atcggaaaaaccaacgagaaattccatcagattgaaaaagaattctcagaagtagaaggaagagttcaagaccttgagaaatatgttgaggacactaaaa
tagatctctggtcatacaacgcggagcttcttgttgccctggagaaccaacatacaattgatctaactgactcagaaatgaacaaactgtttgaaaaaac
aaagaagcaactgagggaaaatgctgaggatatggggaatggttgtttcaaaatataccacaaatgtgacaatgcctgcataggatcaataagaaatgaa
acttatgaccacaatgtgtacagggatgaagcattaaacaaccggttccagatcaaaggagttgagctgaaatcagggtacaaagattggatcctatgga
tttcctttgccatatcatgttttttgctttgtgttgctttgttggggttcatcatgtgggcctgccaaaagggcaacattagatgcaacatttgcatt
>A/Stockholm/13/2020
atgaagactatcattgctttgagctacattctatgtctggttttcactcaaaaaattcctggaaatgacaatagcacggcaacgctgtgccttgggcacc
atgcagtaccaaacggaacgatagtgaaaacaatcacaaatgaccgaattgaagttactaatgctactgagttggttcagaattcctcaataggtaaaat
atgcgacagtcctcatcagatccttgatggagggaactgcacactaatagatgctctattgggggaccctcagtgtgacggctttcaaaataagaaatgg
gacctttttgttgaacgaagcagagcctacagcaactgttacccttatgatgtgccggattatgcctcccttaggtcactagttgcctcatccggcacac
tggagtttaaaaatgaaagcttcaattgggctggagtcactcagaacgggaaaagtttttcttgcattaggggatctagtagtagtttctttagtagatt
aaattggttgacccatttaaactacacatatccagcactgaacgtgactatgccaaacaaggaacaatttgacaaattgtacatttggggggttcaccac
ccgggtacggacaaggaccaaatctccctgtatgctcaatcatcaggaagaatcacagtatctaccaaaagaagccaacaagctgtaatcccaaatatcg
gatctagacccagaataagggatatccctagcagaataagcatctattggacaatagtaaaaccgggagacatacttttgattaacagcacagggaatct
aattgctcctaggggttacttcaaaatacgaagtgggaaaagctcaataatgagatcagatgcacccattggcaaatgcaagtctgaatgcatcactcca
aatggaagcattcccaatgacaaaccattccaaaatgtgaacaggatcacatacggggcctgtcccagatatgttaagcaaagcactctgaaattggcaa
caggaatgcgaaatgtaccagagaaacaaactagaggcatatttggtgcaatagcgggtttcatagaaaatggttgggagggaatggtggatggttggta
cggtttcaggcatcaaaattctgagggaagaggacaagcagcagatctcaaaagcactcaagcagcaatcgatcaaatcaatgggaagctgaatcgattg
atcggaaaaaccaacgagaaattccatcagattgaaaaagaattctcagaagtagaaggaagagttcaagaccttgagaaatatgttgaggacactaaaa
tagatctctggtcatacaatgcggagcttcttgttgccctggagaaccaacatacaattgatctaactgactcagaaatgaacaaactgtttgaaaaaac
aaagaagcaactgagggaaaatgctgaggatatgggaaatggttgtttcaaaatataccacaaatgtgacaatgcctgcataggatcaataagaaatgaa
acttatgaccacaatgtgtacagggatgaagcattaaacaaccggttccagatcaagggagttgagctgaagtcagggtacaaagattggatcctatgga
tttcctttgccatatcatgttttttgctttgtgttgctttgttggggttcatcatgtgggcctgccaaaagggcaacattagatgcaacatctgcatt
>A/Delaware/58/2019
ATGAAGACTATCATTGCTTTGAGCTGCATTCTATGTCTGGTTTTCGCTCAAGAAATTCCTGGAAATGACAATAGCACGGCAACACTGTGCCTTGGGCACC
ATGCAGTACCAAACGGAACGATAGTGAAAACAATCACGAATGACCGAATTGAAGTTACTAATGCTACTGAGCTGGTTCAGAACTCCTCAATAGGTGAAAT
ATGCGACAGTCCTCATCAGATCCTTGATGGAGAAAACTGCACACTAATAGATGCTCTATTGGGAGACCCTCAGTGTGATGGCTTTCAAAATAAGAAATGG
GACCTTTTCGTTGAACGGAACAAAGCCTACAGCAACTGTTACCCTTATGATGTGCCGGATTATGCATCCCTTAGATCACTAGTTGCCTCATCCGGCACAC
TGGAGTTTAACAATGAAAGCTTCAATTGGGCTGGAGTCACTCAAAACGGAACAAGTTCTTCTTGCATAAGGGGATCTAAAAGTAGTTTCTTTAGTAGATT
AAATTGGTTGACCCACTTAAACTCCAAATACCCAGCATTAAACGTGACTATGCCAAACAATGAACAATTTGACAAATTGTACATTTGGGGTGTTCACCAC
CCGGGTACGGACAAGGACCAAATCTCCCTGTATGCACAATCATCAGGAAGAATCACAGTATCTACCAAAAGAAGCCAACAAGCTGTAATCCCGAATATCG
GATCTAGACCCAGAATAAGGGATATCCCTAGCAGAATAAGCATCTATTGGACAATAGTAAAACCAGGAGACATACTTTTGATTAACAGCACAGGGAATCT
AATTGCTCCTAGGGGTTACTTCAAAATACGAAGTGGGAAAAGCTCAATAATGAGATCAGATGCACCCATTGGCAAGTGCAAGTCTGAATGCATCACTCCA
AATGGAAGCATTCCAAATGACAAACCATTCCAAAATGTAAACAGGATCACATACGGGGCATGTCCCAGATATGTTAAGCAAAGCACTCTGAAATTGGCAA
CAGGGATGCGAAATGTGCCAGAGAGACAAACTAGAGGCATATTTGGCGCAATAGCGGGTTTCATAGAAAATGGTTGGGAAGGATTGGTGGATGGTTGGTA
CGGCTTCAGGCATCAAAATTCTGAGGGAAGAGGACAAGCAGCAGATCTTAAAAGCACTCAAGCAGCAATCGATCAAATCAATGGGAAGCTGAATCGATTG
ATCGGGAAAACCAACGAGAAATTCCATCAGATTGAAAAAGAGTTCTCAGAAGTAGAAGGGAGAATTCAGGACCTTGAGAAATATGTTGAGGACACAAAAA
TAGATCTCTGGTCATACAATGCAGAGCTTCTTGTTGCCCTGGAGAACCAACATACAATTGATCTAACTGACTCAGAAATGAACAAACTGTTTGAAAAAAC
AAAGAAGCAACTGAGGGAAAATGCTGAGGATATGGGCAATGGTTGTTTCAAAATATACCACAAATGTGACAATGCCTGCATGGGGTCAATCAGGAATGGA
ACTTATGACCACAATGTATACAGAGATGAAGCATTAAACAACCGGTTCCAGATCAAGGGAGTTGAGCTGAAGTCAGGGTACAAAGATTGGATCCTATGGA
TTTCCTTTGCCATATCATGTTTTTTGCTTTGTGTTGTTCTGTTGGGGTTCATCATGTGGGCCTGCCAAAAGGGCAACATTAGGTGCAACATTTGCATT
>A/Minnesota/19/2019
ATGAAGACTATCATTGCTTTGAGCTGCATTCTATGTCTGGTTTTCACTCAAAAAATTCCTGGAAATGACAATAGCACGGCAACGCTGTGCCTTGGGCACC
ATGCAGTACCAAACGGAACGATAGTGAAAACAATCACGAATGACCGAATTGAAGTTACTAATGCTACTGAGCTGGTTCAGAACTCCTCAATAGGTGAAAT
ATGCGACAGTCCTTATCAGATCCTTGATGGAGAAAACTGCACACTAATAGATGCTCTATTGGGAGACCCTCAGTGTGATGGCTTTCAAAATAGGAAATGG
GACCTTTTCGTTGAACGAAACAAAGCCTACAGCAACTGTTACCCTTATGATGTGCCGGATTATGCATCCCTTAGATCACTAGTTGCCTCATCCGGCACAC
TGGAGTTTGACAATGAAAGCTTCAATTGGGCTGGGGTCACTCAAAACGGAACAAGTTCTTCTTGCATAAGGGGATCTAAAAGTAGTTTCTTTAGTAGATT
AAATTGGTTGACCCACTTAAACTCCAAATACCCAGCATTAAACGTGACTATGCCAAACAATGAACAATTTGACAAATTGTACATTTGGGGTGTTCACCAC
CCGGGTACGGACAAGGACCAAATCTCCCTGTATGCACAATCATCAGGAAGAATCACAGTATCTACCAAAAGAAGCCAACAAGCTGTAATCCCGAATATCG
GATCTAGACCCAGAATAAGGGATATCCCTAGCAGAATAAGCATCTATTGGACAATAGTAAAACCAGGAGACATACTTTTGATTAACAGCACAGGAAATCT
AATTGCTCCTAGGGGTTACTTCAAAATACGAAGTGGGAAAAGCTCAATAATGAGATCAGATGCACCCATTGGCAAGTGCAAGTCTGAATGCATCACTCCA
AATGGAAGCATTCCAAATGACAAACCATTCCAAAATGTAAACAGGATCACATACGGGGCATGTCCCAGATATGTTAAGCAAAGCACTCTGAAATTGGCAA
CAGGAATGCGAAATGTACCAGAGAGACAAACTAGAGGCATATTTGGCGCAATAGCGGGTTTCATAGAAAATGGTTGGGAGGGAATGGTGGATGGTTGGTA
CGGCTTCAGGCATCAAAATTCTGAGGGAAGAGGACAAGCAGCAGATCTTAAAAGCACTCAAGCAGCAATCGATCAAATCAATGGGAAGCTGAATCGATTG
ATCGGGAAAACCAACGAGAAATTCCATCAGATTGAAAAAGAGTTCTCAGAAGTAGAAGGGAGAATTCAGGACCTTGAGAAATATGTTGAGGACACAAAAA
TAGATCTCTGGTCATACAACGCGGAGCTTCTTGTTGCCCTGGAGAACCAACATACAATTGATCTAACTGACTCAGAAATGAACAAACTGTTTGAAAAAAC
AAAGAAGCAACTGAGGGAAAATGCTGAGGATATGGGCAATGGTTGTTTCAAAATATACCACAAATGTGACAATGCCTGCATGGGGTCAATCAGAAATGGA
ACTTATGACCACAATGTATACAGGGATGAAGCATTAAACAACCGGTTCCAGATCAAGGGAGTTGAGCTGAAGTCAGGGTACAAAGATTGGATCCTATGGA
TTTCCTTTGCCATATCATGTTTTTTGCTTTGTGTTGCTCTGTTGGGGTTCATCATGTGGGCCTGCCAAAAGGGCAACATTAGGTGCAACATTTGCATT
>A/Bulgaria/1576/2019
ATGAAGACTATCATTGCTTTGAGCTGCATTCTATGTCTGGTTTTCGCTCAAAAAATTCCTGGAAATGACAATAGCACGGCAACGCTGTGCCTTGGGCACC
ATGCAGTACCAAACGGAACGATAGTGAAAACAATCACGAATGACCGAATTGAAGTTACTAATGCTACTGAGCTGGTTCAGAACTCCTCAATAGGTGAAAT
ATGCGACAGTCCTCATCAGATCCTTGATGGAGAAAACTGCACACTAATAGATGCTCTATTGGGAGACCCTCAGTGTGATGGCTTTCAAAATAAGAAATGG
GACCTTTTCGTTGAACGGAACAAAGCCTACAGCAACTGTTACCCTTATGATGTGCCGGATTATGCATCCCTTAGATCACTAGTTGCCTCATCCGGCACAC
TGGAGTTTAACAATGAAAGCTTCAATTGGGCTGGAGTCACTCAAAACGGAACAAGTTCTTCTTGCATAAGGGGATCTAAAAGTAGTTTCTTTAGTAGATT
AAATTGGTTGACCCACTTAAACTCCAAATACCCAGCATTAAACGTGACTATGCCAAACAATGAACAATTTGACAAATTGTACATTTGGGGTGTTCACCAC
CCGGGTACGGACAAGGACCAAATCTCCCTGTATGCACAATCATCAGGAAGAATCACAGTATCTACCAAAAGAAGCCAACAAGCTGTAATCCCGAATATCG
GATCTAGACCCAGAATAAGGGATATCCCTAGCAGAATAAGCATCTATTGGACAATAGTAAAACCAGGAGACATACTTTTGATTAACAGCACAGGGAATCT
AATTGCTCCTAGGGGTTACTTCAAAATACGAAGTGGGAAAAGCTCAATAATGAGATCAGATGCACCCATTGGCAGGTGCAAGTCTGAATGCATCACTCCA
AATGGAAGCATTCCAAATGACAAACCATTCCAAAATGTAAACAGGATCACATACGGGGCATGTCCCAGATATGTTAAGCAAAGCACTCTGAAATTGGCAA
CAGGAATGCGAAATGTGCCAGAGAGACAAACTAGAGGCATATTTGGCGCAATAGCGGGTTTCATAGAAAATGGTTGGGAAGGATTGGTGGATGGTTGGTA
CGGCTTCAGGCATCAAAATTCTGAGGGAAGAGGACAAGCAGCAGATCTTAAAAGCACTCAAGCAGCAATCGATCAAATCAATGGGAAGCTGAATCGATTG
ATCGGGAAAACCAACGAGAAATTCCATCAGATTGAAAAAGAGTTCTCAGAAGTAGAAGGGAGAATTCAGGACCTTGAGAAATATGTTGAGGACACAAAAA
TAGATCTCTGGTCATACAATGCAGAGCTTCTTGTTGCCCTGGAGAACCAACATACAATTGATCTAACTGACTCAGAAATGAACAAACTGTTTGAAAAAAC
AAAGAAGCAACTGAGGGAAAATGCTGAGGATATGGGCAATGGTTGTTTCAAAATATACCACAAATGTGACAATGCCTGCATGGGGTCAATCAGGAATGGA
ACTTATGACCACAATGTATACAGAGATGAAGCATTAAACAACCGGTTCCAGATCAAGGGAGTTGAGCTGAAGTCAGGGTACAAAGATTGGATCCTATGGA
TTTCCTTTGCCATATCATGTTTTTTGCTTTGTGTTGTTCTGTTGGGGTTCATCATGTGGGCCTGCCAAAAGGGCAACATTAGGTGCAACATTTGCATT
>A/California/01/2020
ATGAAGACTATCATTGCTTTGAGCTGCATTCTATGTCTGGTTTTCGCTCAAAAAATTCCTGGAAATGACAATAGCACGGCAACGCTGTGCCTTGGGCACC
ATGCAGTACCAAACGGAACGATAGTGAAAACAATCACGAATGACCGAATTGAAGTTACTAATGCTACTGAGCTGGTTCAGAACTCCTCAATAGGTGAAAT
ATGCGACAGTCCTCATCAGATCCTTGATGGAGAAAACTGCACACTAATAGATGCTCTATTGGGAGACCCTCAGTGTGATGGCTTTCAAAATAAGAAATGG
GACCTTTTCGTTGAACGGAACAAAGCCTACAGCAACTGTTACCCTTATGATGTGCCGGATTATGCATCCCTTAGATCACTAGTTGCCTCATCCGGCACAC
TGGAGTTTAACAATGAAAGCTTCAATTGGGCTGGAGTCACTCAAAACGGAACAAGTTCTTCTTGCACAAGGGGATCTAAAAGTAGTTTCTTTAGTAGATT
AAATTGGTTGACCCACTTAAACTCCAAATACCCAGCATTAAACGTGACTATGCCAAACAATGAACAATTTGACAAATTGTACATTTGGGGTGTTCACCAC
CCGGGTACGGACAAGGACCAAATCTCCCTGTATGCACAATCATCAGGAAGAATCACAGTATCTACCAAAAGAAGCCAACAAGCTGTAATCCCGAATATCG
GATCTAGACCCAGAATAAGGGATATCCCTAGCAGAATAAGCATCTATTGGACAATAGTAAAACCAGGAGACATACTTTTGATTAACAGCACAGGGAATCT
AATTGCTCCTAGGGGTTACTTCAAAATACGAAGTGGGAAAAGCTCAATAATGAGATCAGATGCACCCATTGGCAAGTGCAAGTCTGAATGCATCACTCCA
AATGGAAGCATTCCAAATGACAAACCATTCCAAAATGTAAACAGGATCACATACGGGGCATGTCCCAGATATGTTAAGCAAAGCACTCTGAAATTGGCAA
CAGGAATGCGAAATGTGCCAGAGAGACAAACTAGAGGCATATTTGGCGCAATAGCGGGTTTCATAGAAAATGGTTGGGAAGGATTGGTGGATGGTTGGTA
CGGCTTCAGGCATCAAAATTCTGAGGGAAGAGGACAAGCAGCAGATCTTAAAAGCACTCAAGCAGCAATCGATCAAATCAATGGGAAGCTGAATCGATTG
ATCGGGAAAACCAACGAGAAATTCCATCAGATTGAAAAAGAGTTCTCAGAAGTAGAAGGGAGAATTCAGGACCTTGAGAAATATGTTGAGGACACAAAAA
TAGATCTCTGGTCATACAATGCAGAGCTTCTTGTTGCCCTGGAGAACCAACATACAATTGATCTAACTGACTCAGAAATGAACAAACTGTTTGAAAAAAC
AAAGAAGCAACTGAGGGAAAATGCTGAGGATATGGGCAATGGTTGTTTCAAAATATACCACAAATGTGACAATGCCTGCATGGGGTCAATCAGGAATGGA
ACTTATGACCACAATGTATACAGAGATGAAGCATTAAACAACCGGTTCCAGATCAAGGGAGTTGAGCTGAAGTCAGGGTACAAAGATTGGATCCTATGGA
TTTCCTTTGCCATATCATGTTTTTTGCTTTGTGTTGTTCTGTTGGGGTTCATCATGTGGGCCTGCCAAAAGGGCAACATTAGGTGCAACATTTGCATT
>A/Hawaii/85/2019
ATGAAGACTATCATTGCTTTGAGCTGCATTCTATGTCTGGTTTTCGCTCAAAAAATTCCTGGAAATGACAATAGCACGGCAACGCTGTGCCTTGGGCACC
ATGCAGTACCAAACGGAACGATAGTGAAAACAATCACGAATGACCGAATTGAAGTTACTAATGCTACTGAGCTGGTTCAGAACTCCTCAATAGGTGAAAT
ATGCGACAGTCCTCATCAGATCCTTGATGGAGAAAACTGCACACTAATAGATGCTCTATTGGGAGACCCTCAGTGTGATGGCTTTCAAAATAAGAAATGG
GACCTTTTCGTTGAACGGAACAAAGCCTACAGCAACTGTTACCCTTATGATGTGCCGGATTATGCATCCCTTAGATCACTAGTTGCCTCATCCGGCACAC
TGGAGTTTAACAATGAAAGCTTCAATTGGGCTGGAGTCACTCAAAACGGAACAAGTTCTTCTTGCACAAGGGGATCTAAAAGTAGTTTCTTTAGTAGATT
AAATTGGTTGACCCACTTAAACTCCAAATACCCAGCATTAAACGTGACTATGCCAAACAATGAACAATTTGACAAATTGTACATTTGGGGTGTTCACCAC
CCGGGTACGGACAAGGACCAAATCTCCCTGTATGCACAATCATCAGGAAGAATCACAGTATCTACCAAAAGAAGCCAACAAGCTGTAATCCCGAATATCG
GATCTAGACCCAGAATAAGGGATATCCCTAGCAGAATAAGCATCTATTGGACAATAGTAAAACCAGGAGACATACTTTTGATTAACAGCACAGGGAATCT
AATTGCTCCTAGGGGTTACTTCAAAATACGAAGTGGGAAAAGCTCAATAATGAGATCAGATGCACCCATTGGCAAGTGCAAGTCTGAATGCATCACTCCA
AATGGAAGCATTCCAAATGACAAACCATTCCAAAATGTAAACAGGATCACATACGGGGCATGTCCCAGATATGTTAAGCAAAGCACTCTGAAATTGGCAA
CAGGAATGCGAAATGTGCCAGAGAGACAAACTAGAGGCATATTTGGCGCAATAGCGGGTTTCATAGAAAATGGTTGGGAAGGATTGGTGGATGGTTGGTA
CGGCTTCAGGCATCAAAATTCTGAGGGAAGAGGACAAGCAGCAGATCTTAAAAGCACTCAAGCAGCAATCGATCAAATCAATGGGAAGCTGAATCGATTG
ATCGGGAAAACCAACGAGAAATTCCATCAGATTGAAAAAGAGTTCTCAGAAGTAGAAGGGAGAATTCAGGACCTTGAGAAATATGTTGAGGACACAAAAA
TAGATCTCTGGTCATACAATGCAGAGCTTCTTGTTGCCCTGGAGAACCAACATACAATTGATCTAACTGACTCAGAAATGAACAAACTGTTTGAAAAAAC
AAAGAAGCAACTGAGGGAAAATGCTGAGGATATGGGCAATGGTTGTTTCAAAATATACCACAAATGTGACAATGCCTGCATGGGGTCAATCAGGAATGGA
ACTTATGACCACAATGTATACAGAGATGAAGCATTAAACAACCGGTTCCAGATCAAGGGAGTTGAGCTGAAGTCAGGGTACAAAGATTGGATCCTATGGA
TTTCCTTTGCCATATCATGTTTTTTGCTTTGTGTTGTTCTGTTGGGGTTCATCATGTGGGCCTGCCAAAAGGGCAACATTAGGTGCAACATTTGCATT
>A/Czech_Republic/111/2020
ATGAAGACTATCATTGCTTTGAGCTGCATTCTATGTCTGGTTTTCGCTCAAAAAATTCCTGGAAATGACAATAGCACGGCAACGCTGTGCCTTGGGCACC
ATGCAGTACCAAACGGAACGATAGTGAAAACAATCACGAATGACCGAATTGAAGTTACTAATGCTACTGAGCTGGTTCAGAACTCCTCAATAGGTGAAAT
ATGCGACAGTCCTCATCAGATCCTTGATGGAGAAAACTGCACACTAATAGATGCTCTATTGGGAGACCCTCAGTGTGATGGCTTTCAAAATAAGAAATGG
GACCTTTTCGTTGAACGGAACAAAGCCTACAGCAACTGTTACCCTTATGATGTGCCGGATTATGCATCCCTTAGATCACTAGTTGCCTCATCCGGCACAC
TGGAGTTTAACAATGAAAGCTTCAATTGGGCTGGAGTCACTCAAAACGGAACAAGTTCTTCTTGCATAAGGGGATCTAAAAGTAGTTTCTTTAGTAGATT
AAATTGGTTGACCCACTTAAACTCCAAATACCCAGCATTAAACGTGACTATGCCAAACAATGAACAATTTGACAAATTGTACATTTGGGGTGTTCACCAC
CCGGGTACGGACAAGGACCAAATCTCCCTGTATGCACAATCATCAGGAAGAATCACAGTATCTACCAAAAGAAGCCAACAAGCTGTAATCCCGAATATCG
GATCTAGACCCAGAATAAGGGATATCCCTAGCAGAATAAGCATCTATTGGACAATAGTAAAACCAGGAGACATACTTTTGATTAACAGCACAGGGAATCT
AATTGCTCCTAGGGGTTACTTCAAAATACGAAGTGGGAAAAGCTCAATAATGAGATCAGATGCACCCATTGGCAAGTGCAAGTCTGAATGCATCACTCCA
AATGGAAGCATTCCAAATGACAAACCATTCCAAAATGTAAACAGGATCACATACGGGGCATGTCCCAGATATGTTAAGCAAAGCACTCTGAAATTGGCAA
CAGGAATGCGAAATGTGCCAGAGAGACAAACTAGAGGCATATTTGGCGCAATAGCGGGTTTCATAGAAAATGGTTGGGAAGGATTGGTGGATGGTTGGTA
CGGCTTCAGGCATCAAAATTCTGAGGGAAGAGGACAAGCAGCAGATCTTAAAAGCACTCAAGCAGCAATCGATCAAATCAATGGGAAGCTGAATCGATTG
ATTGGGAAAACCAACGAGAAATTCCATCAGATTGAAAAAGAGTTCTCAGAAGTAGAAGGGAGAATTCAGGACCTTGAGAAATATGTTGAGGACACAAAAA
TAGATCTCTGGTCATACAATGCAGAGCTTCTTGTTGCCCTGGAGAACCAACATACAATTGATCTAACTGACTCAGAAATGAACAAACTGTTTGAAAAAAC
AAAGAAGCAACTGAGGGAAAATGCTGAGGATATGGGCAATGGTTGTTTCAAAATATACCACAAATGTGACAATGCCTGCATGGGGTCAATCAGGAATGGA
ACTTATGACCACAATGTATACAGAGATGAAGCATTAAACAACCGGTTCCAGATCAAGGGAGTTGAGCTGAAGTCAGGGTACAAAGATTGGATCCTATGGA
TTTCCTTTGCCATATCATGTTTTTTGCTTTGTGTTGTTCTGTTGGGGTTCATCATGTGGGCCTGCCAAAAGGGCAACATTAGGTGCAACATTTGCATT
>A/Kaliningrad/1/2019
ATGAAGACTATCATTGCTTTGAGCTGCATTCTATGTCTGGTTTTCGCTCAAAAAATTCCTGGAAATGACAATAGCACGGCAACGCTGTGCCTTGGGCACC
ATGCAGTACCAAACGGAACGATAGTGAAAACAATCACGAATGACCGAATTGAAGTTACTAATGCTACTGAGCTGGTTCAGAACTCCTCAATAGGTGAAAT
ATGCGACAGTCCTCATCAGATCCTTGATGGAGAAAACTGCACACTAATAGATGCTCTATTGGGAGACCCTCAGTGTGATGGCTTTCAAAATAAGAAATGG
GACCTTTTCGTTGAACGGAACAAAGCCTACAGCAACTGTTACCCTTATGATGTGCCGGATTATGCATCCCTTAGATCACTAGTTGCCTCATCCGGCACAC
TGGAGTTTAACAATGAAAGCTTCAATTGGGCTGGAGTCACTCAAAACGGAACAAGTTCTTCTTGCATAAGGGGATCTAAAAGTAGTTTCTTTAGTAGATT
AAATTGGTTGACCCACTTAAACTCCAAATACCCAGCATTAAACGTGACTATGCCAAACAATGAACAATTTGACAAATTGTACATTTGGGGTGTTCACCAC
CCGGGTACGGACAAGGACCAAATCTCCCTGTATGCACAATCATCAGGAAGAATCACAGTATCTACCAAAAGAAGCCAACAAGCTGTAATCCCGAATATCG
GATCTAGACCCAGAATAAGGGATATCCCTAGCAGAATAAGCATCTATTGGACAATAGTAAAACCAGGAGACATACTTTTGATTAACAGCACAGGGAATCT
AATTGCTCCTAGGGGTTACTTCAAAATACGAAGTGGGAAAAGCTCAATAATGAGATCAGATGCACCCATTGGCAAGTGCAAGTCTGAATGCATCACTCCA
AATGGAAGCATTCCAAATGACAAACCATTCCAAAATGTAAACAGGATCACATACGGGGCATGTCCCAGATATGTTAAGCAAAGCACTCTGAAATTGGCAA
CAGGAATGCGAAATGTGCCAGAGAGACAAACTAGAGGCATATTTGGCGCAATAGCGGGTTTCATAGAAAATGGTTGGGAAGGATTGGTGGATGGTTGGTA
CGGCTTCAGGCATCAAAATTCTGAGGGAAGAGGACAAGCAGCAGATCTTAAAAGCACTCAAGCAGCAATCGATCAAATCAATGGGAAGCTGAATCGATTG
ATCGGGAAAACCAACGAGAAATTCCATCAGATTGAAAAAGAGTTCTCAGAAGTAGAAGGGAGAATTCAGGACCTTGAGAAATATGTTGAGGACACAAAAA
TAGATCTCTGGTCATACAATGCAGAGCTTCTTGTTGCCCTGGAGAACCAACATACAATTGATCTAACTGACTCAGAAATGAACAAACTGTTTGAAAAAAC
AAAGAAGCAACTGAGGGAAAATGCTGAGGATATGGGCAATGGTTGTTTCAAAATATACCACAAATGTGACAATGCCTGCATGGGGTCAATCAGGAATGGA
ACTTATGACCACAATGTATACAGAGATGAAGCATTAAACAACCGGTTCCAGATCAAGGGAGTTGAGCTGAAGTCAGGGTACAAAGATTGGATCCTATGGA
TTTCCTTTGCCATATCATGTTTTTTGCTTTGTGTTGTTCTGTTGGGGTTTATCATGTGGGCCTGCCAAAAGGGCAACATTAGGTGCAACATTTGCATT
>A/Lyon/1574/2020
ATGAAGACTATCATTGCTTTGAGCTGCATTCTATGTCTGGTTTTCGCTCAAAAAATTCCTGGAAATGACAATAGCACGGCAACGCTGTGCCTTGGGCACC
ATGCAGTACCAAACGGAACGATAGTGAAAACAATCACGAATGACCGAATTGAAGTTACTAATGCTACTGAGCTGATTCAGAACTCCTCAATAGGTGAAAT
ATGCGACAGTCCTCATCAGATCCTTGATGGAGAAAACTGCACACTAATAGATGCTCTATTGGGAGACCCTCAGTGTGATGGCTTTCAAAATAAGAAATGG
GACCTTTTCGTTGAACGGAACAAAGCCTACAGCAACTGTTACCCTTATGATGTGCCGGATTATGCATCCCTTAGATCACTAGTTGCCTCATCCGGCACAC
TGGAGTTTAACAATGAAAGCTTCAATTGGGCTGGAGTCACTCAAAACGGAACAAGTTCTTCTTGCATAAGGGGATCTAAAAGTAGTTTCTTTAGTAGATT
AAATTGGTTGACCCACTTAAACTCCAAATACCCAGCATTAAACGTGACTATGCCAAACAATGAACAATTTGACAAATTGTACATTTGGGGTGTTCACCAC
CCGGGTACGGACAAGGACCAAATCTCCCTGTATGCACAATCATCAGGAAGAATCACAGTATCTACCAAAAGAAGCCAACAAGCTGTAATCCCGAATATCG
GATCTAGACCCAGAATAAGGGATATCCCTAGCAGAATAAGCATCTATTGGACAATAGTAAAACCAGGAGACATACTTTTGATTAACAGCACAGGGAATCT
AATTGCTCCTAGGGGTTACTTCAAAATACGAAGTGGGAAAAGCTCAATAATGAGATCAGATGCACCCATTGGCAAGTGCAAGTCTGAATGCATCACTCCA
AATGGAAGCATTCCAAATGACAAACCATTCCAAAATGTAAACAGGATCACATACGGGGCATGTCCCAGATATGTTAAGCAAAGCACTCTGAAATTGGCAA
CAGGAATGCGAAATGTGCCAGAGAGACAAACTAGAGGCATATTTGGCGCAATAGCGGGTTTCATAGAAAATGGTTGGGAAGGATTGGTGGATGGTTGGTA
CGGCTTCAGGCATCAAAATTCTGAGGGAAGAGGACAAGCAGCAGATCTTAAAAGCACTCAAGCAGCAATCGATCAAATCAATGGGAAGCTGAATCGATTG
ATCGGGAAAACCAACGAGAAATTCCATCAGATTGAAAAAGAGTTCTCAGAAGTAGAAGGGAGAATTCAGGACCTTGAGAAATATGTTGAGGACACAAAAA
TAGATCTCTGGTCATACAATGCAGAGCTTCTTGTTGCCCTGGAGAACCAACATACAATTGATCTAACTGACTCAGAAATGAACAAACTGTTTGAAAAAAC
AAAGAAGCAACTGAGGGAAAATGCTGAGGATATGGGCAATGGTTGTTTCAAAATATACCACAAATGTGACAATGCCTGCATGGGGTCAATCAGGAATGGA
ACTTATGACCACAATGTATACAGAGATGAAGCATTAAACAACCGGTTCCAGATCAAGGGAGTTGAGCTGAAGTCAGGGTACAAAGATTGGATCCTATGGA
TTTCCTTTGCCATATCATGTTTTTTGCTTTGTGTTGTTCTGTTGGGGTTCATCATGTGGGCCTGCCAAAAGGGCAACATTAGGTGCAACATTTGCATT
>A/Nordrhein-Westfalen/12/2020
ATGAAGACTATCATTGCTTTGAGCTGCATTCTATGTCTGGTTATCGCTCAAAAAATTCCTGGAAATGACAATAGCACGGCAACGCTGTGCCTTGGGCACC
ATGCAGTACCAAACGGAACGATAGTGAAAACAATCACGAATGACCGAATTGAAGTTACTAATGCTACTGAGCTGGTTCAGAACTCCTCAATAGGTGAAAT
ATGCGACAGTCCTCATCAGATCCTTGATGGAGAAAACTGCACACTAATAGATGCTCTATTGGGAGACCCTCAGTGTGATGGCTTTCAAAATAAGAAATGG
GACCTTTTCGTTGAACGGAACAAAGCCTACAGCAACTGTTACCCTTATGATGTGCCGGATTATGCATCCCTTAGATCACTAGTTGCCTCATCCGGCACAC
TGGAGTTTAACAATGAAAGCTTCAATTGGGCTGGAGTCACTCAAAACGGAACAAGTTCTTCTTGCATAAGGGGATCTAAAAGTAGTTTCTTTAGTAGATT
AAATTGGTTGACCCACTTAAACTCCAAATACCCAGCATTAAACGTGACTATGCCAAACAATGAACAATTTGACAAATTGTACATTTGGGGTGTTCACCAC
CCGGGTACGGACAAGGACCAAATCTCCCTGTATGCACAATCATCAGGAAGAATCACAGTATCTACCAAAAGAAGCCAACAAGCTGTAATCCCGAATATCG
GATCTAGACCCAGAATAAGGGATATCCCTAGCAGAATAAGCATCTATTGGACAATAGTAAAACCAGGAGACATACTTTTGATTAACAGCACAGGGAATCT
AATTGCTCCTAGGGGTTACTTCAAAATACGAAGTGGGAAAAGCTCAATAATGAGATCAGATGCACCCATTGGCAAGTGCAAGTCTGAATGCATCACTCCA
AATGGAAGCATTCCAAATGACAAACCATTCCAAAATGTAAACAGGATCACATACGGGGCATGTCCCAGATATGTTAAGCAAAGCACTCTGAAATTGGCAA
CAGGAATGCGAAATGTGCCAGAGAGACAAACTAGAGGCATATTTGGCGCAATAGCGGGTTTCATAGAAAATGGTTGGGAAGGATTGGTGGATGGTTGGTA
CGGCTTCAGGCATCAAAATTCTGAGGGAAGAGGACAAGCAGCAGATCTTAAAAGCACTCAAGCAGCAATCGATCAAATCAATGGGAAGCTGAATCGATTG
ATCGGGAAAACCAACGAGAAATTCCATCAGATTGAAAAAGAGTTCTCAGAAGTAGAAGGGAGAATTCAGGACCTTGAGAAATATGTTGAGGACACAAAAA
TAGATCTCTGGTCATACAATGCAGAGCTTCTTGTTGCCCTGGAGAACCAACATACAATTGATCTAACTGACTCAGAAATGAACAAACTGTTTGAAAAAAC
AAAGAAGCAACTGAGGGAAAATGCTGAGGATATGGGCAATGGTTGTTTCAAAATATACCACAAATGTGACAATGCCTGCATGGGGTCAATCAGGAATGGA
ACTTATGACCACAATGTATACAGAGATGAAGCATTAAACAACCGGTTCCAGATCAAGGGAGTTGAGCTGAAGTCAGGGTACAAAGATTGGATCCTATGGA
TTTCCTTTGCCATATCATGTTTTTTGCTTTGTGTTGTTCTGTTGGGGTTCATCATGTGGGCCTGCCAAAAGGGCAACATTAGGTGCAACATTTGCATT
>A/Norway/2298/2019
ATGAAGACTATCATTGCTTTGAGCTGCATTCTATGTCTGGTTTTCGCTCAAAAAATTCCTGGAAATGACAATAGCACGGCAACGCTGTGCCTTGGGCACC
ATGCAGTACCAAACGGAACGATAGTGAAAACAATCACGAATGACCGAATTGAAGTTACTAATGCTACTGAGCTGGTTCAGAACTCCTCAATAGGTGAAAT
ATGCGACAGTCCTCATCAGATCCTTGATGGAGAAAACTGCACACTAATAGATGCTCTATTGGGAGACCCTCAGTGTGATGGCTTTCAAAATAAGAAATGG
GACCTTTTCGTTGAACGGAACAAAGCCTACAGCAACTGTTACCCTTATGATGTGCCGGATTATGCATCCCTTAGATCACTAGTTGCCTCATCCGGCACAC
TGGAGTTTAACAATGAAAGCTTCAATTGGGCTGGAGTCACTCAAAACGGAACAAGTTCTTCTTGCATAAGGGGATCTAAAAGTAGTTTCTTTAGTAGATT
AAATTGGTTGACCCACTTAAACTCCAAATACCCAGCATTAAACGTGACTATGCCAAACAATGAACAATTTGACAAATTGTACATTTGGGGTGTTCACCAC
CCGGGTACGGACAAGGACCAAATCTCCCTGTATGCACAATCATCAGGAAGAATCACAGTATCTACCAAAAGAAGCCAACAAGCTGTAATCCCGAATATCG
GATCTAGACCCAGAATAAGGGATATCCCTAGCAGAATAAGCATCTATTGGACAATAGTAAAACCAGGAGACATACTTTTGATTAACAGCACAGGGAATCT
AATTGCTCCTAGGGGTTACTTCAAAATACGAAGTGGGAAAAGCTCAATAATGAGATCAGATGCACCCATTGGCAAGTGCAAGTCTGAATGCATCACTCCA
AATGGAAGCATTCCAAATGACAAACCATTCCAAAATGTAAACAGGATCACATACGGGGCATGTCCCAGATATGTTAAGCAAAGCACTCTGAAATTGGCAA
CAGGAATGCGAAATGTGCCAGAGAGACAAACTAGAGGCATATTTGGCGCAATAGCGGGTTTCATAGAAAATGGTTGGGAAGGATTGGTGGATGGTTGGTA
CGGCTTCAGGCATCAAAATTCTGAGGGAAGAGGACAAGCAGCAGATCTTAAAAGCACTCAAGCAGCAATCGATCAAATCAATGGGAAGCTGAATCGATTG
ATCGGGAAAACCAACGAGAAATTCCATCAGATTGAAAAAGAGTTCTCAGAAGTAGAAGGGAGAATTCAGGACCTTGAGAAATATGTTGAGGACACAAAAA
TAGATCTCTGGTCATACAATGCAGAGCTTCTTGTTGCCCTGGAGAACCAACATACAATTGATCTAACTGACTCAGAAATGAACAAACTGTTTGAAAAAAC
AAAGAAGCAACTGAGGGAAAATGCTGAGGATATGGGCAATGGTTGTTTCAAAATATACCACAAATGTGACAATGCCTGCATGGGGTCAATCAGGAATGGA
ACTTATGACCACAATGTATACAGAGATGAAGCATTAAACAACCGGTTCCAGATCGAGGGAGTTGAGCTGAAGTCAGGGTACAAAGATTGGATCCTATGGA
TTTCCTTTGCCATATCATGTTTTTTGCTTTGTGTTGTTCTGTTGGGGTTCATCATGTGGGCCTGCCAAAAGGGCAACATTAGGTGCAACATTTGCATT
>A/NoviSad/5905/2020
ATGAAGACTATCATTGCTTTGAGCTGCATTCTATGTCTGGTTTTCGCTCAAAAAATTCCTGGAAATGACAATAGCACGGCAACGCTGTGCCTTGGGCACC
ATGCAGTACCAAACGGAACGATAGTGAAAACAATCACGAATGACCGAATTGAAGTTACTAATGCTACTGAGCTGGTTCAGAACTCCTCAATAGGTGAAAT
ATGCGACAGTCCTCATCAGATCCTTGATGGAGAAAACTGCACACTAATAGATGCTCTATTGGGAGACCCTCAGTGTGATGGCTTTCAAAATAAGAAATGG
GACCTTTTCGTTGAACGGAACAGAGCCTACAGCAACTGTTACCCTTATGATGTGCCGGATTATGCATCCCTTAGATCACTAGTTGCCTCATCCGGCACAC
TGGAGTTTAACAATGAAAGCTTCAATTGGGCTGGAGTCACTCAAAACGGAACAAGTTCTTCTTGCATAAGGGGATCTAAAAGTAGTTTCTTTAGTAGATT
AAATTGGTTGACCCACTTAAACTCCAAATACCCAGCATTAAACGTGACTATGCCAAACAATGAACAATTTGACAAATTGTACATTTGGGGTGTTCACCAC
CCGGGTACGGACAAGGACCAAATCTCCCTGTATGCACAATCATCAGGAAGAATCACAGTATCTACCAAAAGAAGCCAACAAGCTGTAATCCCGAATATCG
GATCTAGACCCAGAATAAGGGATATCCCTAGCAGAATAAGCATCTATTGGACAATAGTAAAACCAGGAGACATACTTTTGATTAACAGCACAGGGAATCT
AATTGCTCCTAGGGGTTACTTCAAAATACGAAGTGGGAAAAGCTCAATAATGAGATCAGATGCACCCATTGGCAAGTGCAAGTCTGAATGCATCACTCCA
AATGGAAGCATTCCAAATGACAAACCATTCCAAAATGTAAACAGGATCACATACGGGGCATGTCCCAGATATGTTAAGCAAAGCACTCTGAAATTGGCAA
CAGGAATGCGAAATGTGCCAGAGAGACAAACTAGAGGCATATTTGGCGCAATAGCGGGTTTCATAGAAAATGGTTGGGAAGGATTGGTGGATGGTTGGTA
CGGCTTCAGGCATCAAAATTCTGAGGGAAGAGGACAAGCAGCAGATCTTAAAAGCACTCAAGCAGCAATCGATCAAATCAATGGGAAGCTGAATCGATTG
ATCGGGAAAACCAACGAGAAATTCCATCAGATTGAAAAAGAGTTCTCAGAAGTAGAAGGGAGAATTCAGGACCTTGAGAAATATGTTGAGGACACAAAAA
TAGATCTCTGGTCATACAATGCAGAGCTTCTTGTTGCCCTGGAGAACCAACATACAATTGATCTAACTGACTCAGAAATGAACAAACTGTTTGAAAAAAC
AAAGAAGCAACTGAGGGAAAATGCTGAGGATATGGGCAATGGTTGTTTCAAAATATACCACAAATGTGACAATGCCTGCATGGGGTCAATCAGGAATGGA
ACTTATGACCACAATGTATACAGAGATGAAGCATTAAACAACCGGTTCCAGATCAAGGGAGTTGAGCTGAAGTCAGGGTACAAAGATTGGATCCTATGGA
TTTCCTTTGCCATATCATGTTTTTTGCTTTGTGTTGTTCTGTTGGGGTTCATCATGTGGGCCTGCCAAAAGGGCAACATTAGGTGCAACATTTGCATT
>A/Rheinland-Pfalz/9/2020
ATGAAGACTATCATTGCTTTGAGCTGCATTCTATGTCTGGTTTTCGCTCAAAAAATTCCTGGAAATGACAATAGCACGGCAACGCTGTGCCTTGGGCACC
ATGCAGTACCAAACGGAACGATAGTGAAAACAATCACGAATGACCGAATTGAAGTTACTAATGCTACTGAGCTGGTTCAGAACTCCTCAATAGGTGAAAT
ATGCGACAGTCCTCATCAGATCCTTGATGGAGAAAACTGCACACTAATAGATGCTCTATTGGGAGACCCTCAGTGTGATGGCTTTCAAAATAAGAAATGG
GACCTTTTCGTTGAACGGAACAAAGCCTACAGCAACTGTTACCCTTATGATGTGCCGGATTATGCATCTCTTAGATCACTAGTTGCCTCATCCGGCACAC
TGGAGTTTAACAATGAAAGCTTCAATTGGGCTGGAGTCACTCAAAACGGAACAAGTTCTTCTTGCATAAGGGGATCTAAAAGTAGTTTCTTTAGTAGATT
AAATTGGTTGACCCACTTAAACTCCAAATACCCAGCATTAAACGTGACTATGCCAAACAATGAACAATTTGACAAATTGTACATTTGGGGTGTTCACCAC
CCGGGTACGGACAAGGACCAAATCTCCCTGTATGCACAATCATCAGGAAGAATCACAGTATCTACCAAAAGAAGCCAACAAGCTGTAATCCCGAATATCG
GATCTAGACCCAGAATAAGGGATATCCCTAGCAGAATAAGCATCTATTGGACAATAGTAAAACCAGGAGACATACTTTTGATTAACAGCACAGGGAATCT
AATTGCTCCTAGGGGTTACTTCAAAATACGAAGTGGGAAAAGCTCAATAATGAGATCAGATGCACCCATTGGCAAGTGCAAGTCTGAATGCATCACTCCA
AATGGAAGCATTCCAAATGACAAACCATTCCAAAATGTAAACAGGATCACATACGGGGCATGTCCCAGATATGTTAAGCAAAGCACTCTGAAATTGGCAA
CAGGAATGCGAAATGTGCCAGAGAGACAAACTAGAGGCATATTTGGCGCAATAGCGGGTTTCATAGAAAATGGTTGGGAAGGATTGGTGGATGGTTGGTA
CGGCTTCAGGCATCAAAATTCTGAGGGAAGAGGACAAGCAGCAGATCTTAAAAGCACTCAAGCAGCAATCGATCAAATCAATGGGAAGCTGAATCGATTG
ATCGGGAAAACCAACGAGAAATTCCATCAGATTGAAAAAGAGTTCTCAGAAGTAGAAGGGAGAATTCAGGACCTTGAGAAATATGTTGAGGACACAAAAA
TAGATCTCTGGTCATACAATGCAGAGCTTCTTGTTGCCCTGGAGAACCAACATACAATTGATCTAACTGACTCAGAAATGAACAAACTGTTTGAAAAAAC
AAAGAAGCAACTGAGGGAAAATGCTGAGGATATGGGCAATGGTTGTTTCAAAATATACCACAAATGTGACAATGCCTGCATGGGGTCAATCAGGAATGGA
ACTTATGACCACAATGTATACAGAGATGAAGCATTAAACAACCGGTTCCAGATCAAGGGAGTTGAGCTGAAGTCAGGGTACAAAGATTGGATCCTATGGA
TTTCCTTTGCCATATCATGTTTTTTGCTTTGTGTTGTTCTGTTGGGGTTCATCATGTGGGCCTGCCAAAAGGGCAACATTAGGTGCAACATTTGCATT
>A/Llanfairfechan/0913/2019
ATGAAGACTATCATTGCTTTGAGCTGCATTCTATGTCTGGTTTTCGCTCAAAAAATTCCTGGAAATGACAATAGCACGGCAACACTGTGCCTTGGGCACC
ATGCAGTACCAAACGGAACGATAGTGAAAACAATCACGAATGACCGAATTGAAGTTACTAATGCTACTGAGCTGGTTCAGAACTCCTCAATAGGTGAAAT
ATGCGACAGTCCTCATCAGATCCTTGATGGAGAAAACTGCACACTAATAGATGCTCTATTGGGAGACCCTCAGTGTGATGGCTTTCAAAATAAGAAATGG
GACCTTTTCGTTGAACGGAACAAAGCCTACAGCAACTGTTACCCTTATGATGTGCCGGATTATGCATCCCTTAGATCACTAGTTGCCTCATCCGGCACAC
TGGAGTTTAACAATGAAAGCTTCAATTGGGCTGGAGTCACTCAAAACGGAACAAGTTCTTCTTGCATAAGGGGATCTAAAAGTAGTTTCTTTAGTAGATT
AAATTGGTTGACCCACTTAAACTCCAAATACCCAGCATTAAACGTGACTATGCCAAACAATGAACAATTTGACAAATTGTACATTTGGGGTGTTCACCAC
CCGGGTACGGACAAGGACCAAATCTCCCTGTATGCACAATCATCAGGAAGAATCACAGTATCTACCAAAAGAAGCCAACAAGCTGTAATCCCGAATATCG
GATCTAGACCCAGAATAAGGGATATCCCTAGCAGAATAAGCATCTATTGGACAATAGTAAAACCAGGAGACATACTTTTGATTAACAGCACAGGGAATCT
AATTGCTCCTAGGGGTTACTTCAAAATACGAAGTGGGAAAAGCTCAATAATGAGATCAGATGCACCCATTGGCAAGTGCAAGTCTGAATGCATCACTCCA
AATGGAAGCATTCCAAATGACAAACCATTCCAAAATGTAAACAGGATCACATACGGGGCATGTCCCAGATATGTTAAGCAAAGCACTCTGAAATTGGCAA
CAGGAATGCGAAATGTGCCAGAGAGACAAACTAGAGGCATATTTGGCGCAATAGCGGGTTTCATAGAAAATGGTTGGGAAGGATTGGTGGATGGTTGGTA
CGGCTTCAGGCATCAAAATTCTGAGGGAAGAGGACAAGCAGCAGATCTTAAAAGCACTCAAGCAGCAATCGATCAAATCAATGGGAAGCTGAATCGATTG
ATCGGGAAAACCAACGAGAAATTCCATCAGATTGAAAAAGAGTTCTCAGAAGTAGAAGGGAGAATTCAGGATCTTGAGAAATATGTTGAGGACACAAAAA
TAGATCTCTGGTCATACAATGCAGAGCTTCTTGTTGCCCTGGAGAACCAACATACAATTGATCTAACTGACTCAGAAATGAACAAACTGTTTGAAAAAAC
AAAGAAGCAACTGAGGGAAAATGCTGAGGATATGGGCAATGGTTGTTTCAAAATATACCACAAATGTGACAATGCCTGCATGGGGTCAATCAGGAATGGA
ACTTATGACCACAATGTATACAGAGATGAAGCATTAAACAACCGGTTCCAGATCAAGGGAGTTGAGCTGAAGTCAGGGTACAAAGATTGGATCCTATGGA
TTTCCTTTGCCATATCATGTTTTTTGCTTTGTGTTGTTCTGTTGGGGTTCATCATGTGGGCCTGCCAAAAGGGCAACATTAGGTGCAACATTTGCATT
>A/Wrexham/0716/2019
ATGAAGACTATCATTGCTTTGAGCTGCATTCTATGTCTGGTTTTCGCTCAAAAAATTCCTGGAAATGACAATAGCACGGCAACACTGTGCCTTGGGCACC
ATGCAGTACCAAACGGAACGATAGTGAAAACAATCACGAATGACCGAATTGAAGTTACTAATGCTACTGAGCTGGTTCAGAACTCCTCAATAGGTGAAAT
ATGCGACAGTCCTCATCAGATCCTTGATGGAGAAAACTGCACACTAATAGATGCTCTATTGGGAGACCCTCAGTGTGATGGCTTTCAAAATAAGAAATGG
GACCTTTTCGTTGAACGGAACAAAGCCTACAGCAACTGTTACCCTTATGATGTGCCGGATTATGCATCCCTTAGATCACTAGTTGCCTCATCCGGCACAC
TGGAGTTTAACAATGAAAGCTTCAATTGGGCTGGAGTCACTCAAAACGGAACAAGTTCTTCTTGCATAAGGGGATCTAAAAGTAGTTTCTTTAGTAGATT
AAATTGGTTGACCCACTTAAACTCCAAATACCCAGCATTAAACGTGACTATGCCAAACAATGAACAATTTGACAAATTGTACATTTGGGGTGTTCACCAC
CCGGGTACGGACAAGGACCAAATCTCCCTGTATGCACAATCATCAGGAAGAATCACAGTATCTACCAAAAGAAGCCAACAAGCTGTAATCCCGAATATCG
GATCTAGACCCAGAATAAGGGATATCCCTAGCAGAATAAGCATCTATTGGACAATAGTAAAACCAGGAGACATACTTTTGATTAACAGCACAGGGAATCT
AATTGCTCCTAGGGGTTACTTCAAAATACGAAGTGGGAAAAGCTCAATAATGAGATCAGATGCACCCATTGGCAAGTGCAAGTCTGAATGCATCACTCCA
AATGGAAGCATTCCAAATGACAAACCATTCCAAAATGTAAACAGGATCACATACGGGGCATGTCCCAGATATGTTAAGCAAAGCACTCTGAAATTGGCAA
CAGGAATGCGAAATGTGCCAGAGAGACAAACTAGAGGCATATTTGGCGCAATAGCGGGTTTCATAGAAAATGGTTGGGAAGGATTGGTGGATGGTTGGTA
CGGCTTCAGGCATCAAAATTCTGAGGGAAGAGGACAAGCAGCAGATCTTAAAAGCACTCAAGCAGCAATCGATCAAATCAATGGGAAGCTGAATCGATTG
ATCGGGAAAACCAACGAGAAATTCCATCAGATTGAAAAAGAGTTCTCAGAAGTAGAAGGGAGAATTCAGGACCTTGAGAAATATGTTGAGGACACAAAAA
TAGATCTCTGGTCATACAATGCAGAGCTTCTTGTTGCCCTGGAGAACCAACATACAATTGATCTAACTGACTCAGAAATGAACAAACTGTTTGAAAAAAC
AAAGAAGCAACTGAGGGAAAATGCTGAGGATATGGGCAATGGTTGTTTCAAAATATACCACAAATGTGACAATGCCTGCATGGGGTCAATCAGGAATGGA
ACTTATGACCACAATGTATACAGAGATGAAGCATTAAACAACCGGTTCCAGATCAAGGGAGTTGAGCTGAAGTCAGGGTACAAAGATTGGATCCTATGGA
TTTCCTTTGCCATATCATGTTTTTTGCTTTGTGTTGTTCTGTTGGGGTTCATCATGTGGGCCTGCCAAAAGGGCAACATTAGGTGCAACATTTGCATT
>A/Port Talbot/0536/2019
ATGAAGACTATCATTGCTTTGAGCTGCATTCTATGTCTGGTTTTCGCTCAAAAAATTCCTGGAAATGACAATAGCACGGCAACGCTGTGCCTTGGGCACC
ATGCAGTACCAAACGGAACGATAGTGAAAACAATCACGAATGACCGAATTGAAGTTACTAATGCTACTGAGCTGGTTCAGAACTCCTCAATAGGTGAAAT
ATGCGACAGTCCTCATCAGATCCTTGATGGAGAAAACTGCACACTAATAGATGCTCTATTGGGAGACCCTCAGTGTGATGGCTTTCAAAATAAGAAATGG
GACCTTTTCGTTGAACGGAACAAAGCCTACAGCAGCTGTTACCCTTATGATGTGCCGGATTATGCATCCCTTAGATCACTAGTTGCCTCATCCGGCACAC
TGGAGTTTAACAATGAAAGCTTCAATTGGGCTGGAGTCACTCAAAACGGAACAAGTTCTTCTTGCATAAGGGGATCTAAAAGTAGTTTCTTTAGTAGATT
AAATTGGTTGACCCACTTAAACTCCAAATACCCAGCATTAAACGTGACTATGCCAAACAATGAACAATTTGACAAATTGTACATTTGGGGTGTTCACCAC
CCGGGTACGGACAAGGACCAAATCTCCCTGTATGCACAATCATCAGGAAGAATCACAGTATCTACCAAAAGAAGCCAACAAGCTGTAATCCCGAATATCG
GATCTAGACCCAGAATAAGGGATATCCCTAGCAGAATAAGCATCTATTGGACAATAGTAAAACCAGGAGACATACTTTTGATTAACAGCACAGGGAATCT
AATTGCTCCTAGGGGTTACTTCAAAATACGAAGTGGGAAAAGCTCAATAATGAGATCAGATGCACCCATTGGCAAGTGCAAGTCTGAATGCATCACTCCA
AATGGAAGCATTCCAAATGACAAACCATTCCAAAATGTAAACAGGATCACATACGGGGCATGTCCCAGATATGTTAAGCAAAGCACTCTGAAATTGGCAA
CAGGAATGCGAAATGTGCCAGAGAGACAAACTAGAGGCATATTTGGCGCAATAGCGGGTTTCATAGAAAATGGTTGGGAAGGATTGGTGGATGGTTGGTA
CGGCTTCAGGCATCAAAATTCTGAGGGAAGAGGACAAGCAGCAGATCTTAAAAGCACTCAAGCAGCAATCGATCAAATCAATGGGAAGCTGAATCGATTG
ATCGGGAAAACCAACGAGAAATTCCATCAGATTGAAAAAGAGTTCTCAGAAGTAGAAGGGAGAATTCAGGACCTTGAGAAATATGTTGAGGACACAAAAA
TAGATCTCTGGTCATACAATGCAGAGCTTCTTGTTGCCCTGGAGAACCAACATACAATTGATCTAACTGACTCAGAAATGAACAAACTGTTTGAAAAAAC
AAAGAAGCAACTGAGGGAAAATGCTGAGGATATGGGCAATGGTTGTTTCAAAATATACCACAAATGTGACAATGCCTGCATGGGGTCAATCAGGAATGGA
ACTTATGACCACAATGTATACAGAGATGAAGCATTAAACAACCGGTTCCAGATCAAGGGAGTTGAGCTGAAGTCAGGGTACAAAGATTGGATCCTATGGA
TTTCCTTTGCCATATCATGTTTTTTGCTTTGTGTTGTTCTGTTGGGGTTCATCATGTGGGCCTGCCAAAAGGGCAACATTAGGTGCAACATTTGCATT
>A/Argentina/2852/2019
ATGAAGACTATCATTGCTTTGAGCTGCATTCTATGTCTGGTTTTCACTCAAAAAATTCCTGGAAATGACAATAGCACGGCAACGCTGTGCCTTGGGCACC
ATGCAGTACCAAACGGAACGATAGTGAAAACAATCACGAATGACCGAATTGAAGTTACTAATGCTACTGAGCTGGTTCAGAACTCCTCAATAGGTAAAAT
ATGCGACAGTCCTCATCAGATCCTTGATGGAGAAAACTGCACACTAATAGATGCTCTATTGGGAGACCCTCAGTGTGATGGCTTTCAAAATAAGAAATGG
GACCTTTTCGTTGAACGGAACAAAGCCTACAGCAACTGTTACCCTTATGATGTGCCGGATTATGCATCCCTTAGATCACTAGTTGCCTCATCCGGCACAC
TGGAGTTTAACAATGAAAGCTTCAATTGGGCTGGAGTCACTCAAAACGGAACAAGTTCTTCTTGCATAAGGGGATCTAAAAGTAGTTTCTTTAGTAGATT
AAATTGGTTGACCCACTTAAACTCCAAATACCCAGCATTAAACGTGACTATGCCAAACAATGAACAATTTGACAAATTGTACATTTGGGGTGTTCACCAC
CCGGGTACGGACAAGGACCAAATCTCCCTGTATGCACAATCATCAGGAAGAATCACAGTATCTACCAAAAGAAGCCAACAAGCTGTAATCCCAAATATCG
GATCTAGACCCAGAATAAGGGATATCCCTAGCAGAATAAGCATCTATTGGACAATAGTAAAACCAGGAGACATACTTTTGATTAACAGCACAGGGAATCT
AATTGCTCCTAGGGGTTACTTCAAAATACGAAGTGGGAAAAGCTCAATAATGAGATCAGATGCACCCATTGGCAAGTGCAAGTCTGAATGCATTACCCCA
AATGGAAGCATTCCAAATGACAAACCATTCCAAAATGTAAACAGGATCACATACGGGGCATGTCCCAGATATGTTAAGCAAAGCACTCTGAAACTGGCAA
CAGGAATGCGAAATGTACCAGAGAGACAAACTAGAGGCATATTTGGCGCAATAGCGGGTTTCATAGAAAATGGTTGGGAGGGATTGGTGGATGGTTGGTA
CGGCTTCAGACATCAAAATTCTGAGGGAAGAGGACAAGCAGCAGATCTTAAAAGCACTCAAGCAGCAATCGATCAAATCAATGGGAAGCTGAATCGATTG
ATTGGGAAGACCAACGAGAAATTCCATCAGATTGAAAAAGAATTCTCAGAAGTAGAAGGAAGAATTCAGGACCTTGAGAAATATGTTGAGGACACAAAAA
TAGATCTCTGGTCATACAACGCGGAGCTTCTTGTTGCCCTGGAGAACCAACATACAATTGATCTAACTGACTCAGAAATGAACAAACTGTTTGAAAAAAC
AAAGAAGCAACTGAGGGAAAATGCTGAGGATATGGGCAATGGTTGTTTCAAGATATACCACAAATGTGACAATGCCTGCATGGGGTCAATCAGGAATGGA
ACTTATGACCACAATGTATACAGGGATGAAGCATTGAACAACCGGTTCCAGATCAAGGGAGTTGAGCTGAAGTCAGGGTACAAAGATTGGATCCTATGGA
TTTCCTTTGCCATATCATGTTTTTTGCTTTGTGTTGTTCTGTTGGGGTTCATCATGTGGGCCTGCCAAAAGGGCAACATTAGGTGCAACATTTGCATT
>A/Florida/11/2020
ATGAAGACTATCATTGCTTTGAGCTGCATTCTATGTCTGGTTTTCGCTCAAAAAATTCCTGGAAATGACAATAGCACGGCAACGCTGTGCCTTGGGCACC
ATGCAGTACCAAACGGAACGATAGTGAAAACAATCACGAATGACCGAATTGAAGTTACTAATGCTACTGAGCTGGTTCAGAACTCCTCAATAGGTAAAAT
ATGCGACAGTCCTCATCAGATCCTTGATGGAGAAAACTGCACACTAATAGATGCTCTATTGGGAGACCCTCAGTGTGATGGCTTTCAAAATAAGAAATGG
GACCTTTTCGTTGAACGGAACAAAGCCTACAGCAACTGTTACCCTTATGATGTGCCGGATTATGCATCCCTTAGATCACTAGTTGCCTCATCCGGCACAC
TGGAGTTTAACAATGAAAGCTTCAATTGGGCTGGAGTCACTCAAAACGGAACAAGTTCTTCTTGCATAAGGGGATCTAAAAGTAGTTTCTTTAGTAGATT
AAATTGGTTGACCCACTTAAACTCCAAATACCCAGCATTAAACGTGACTATGCCAAACAATGAACAATTTGACAAATTGTACATTTGGGGTGTTCACCAC
CCGGGTACGGACAAGGACCAAATCTCCCTGTATGCACAATCATCAGGAAGAATCACAGTATCTACCAAAAGAAGCCAACAAGCTGTAATCCCAAATATCG
GATCTAGACCCAGAATAAGGGATATCCCTAGCAGAATAAGCATCTATTGGACAATAGTAAAACCAGGAGACATACTTTTGATTAACAGCACAGGGAATCT
AATTGCTCCTAGGGGTTACTTCAAAATACGAAGTGGGAAAAGCTCAATAATGAGATCAGATGCACCCATTGGCAAGTGCAAGTCTGAATGCATTACCCCA
AATGGAAGCATTCCAAATGACAAACCATTCCAAAATGTAAACAGGATCACATACGGGGCATGTCCCAGATATGTTAAGCAAAGCACTCTGAAACTGGCAA
CAGGAATGCGAAATGTACCAGAGAGACAAACTAGAGGCATATTTGGCGCAATAGCGGGTTTCATAGAAAATGGTTGGGAGGGATTGGTGGATGGTTGGTA
CGGCTTCAGACATCAAAATTCTGAGGGAAGAGGACAAGCAGCAGATCTTAAAAGCACTCAAGCAGCAATCGATCAAATCAATGGGAAGCTGAATCGATTG
ATTGGGAAGACCAACGAGAAATTCCATCAGATTGAAAAAGAATTCTCAGAGGTAGAAGGAAGAATTCAGGACCTTGAGAAATATGTTGAGGACACAAAAA
TAGATCTCTGGTCATACAACGCGGAGCTTCTTGTTGCCCTGGAGAACCAACATACAATTGATCTAACTGACTCAGAAATGAACAAACTGTTTGAAAAAAC
AAAGAAGCAACTGAGGGAAAATGCTGAGGATATGGGCAATGGTTGTTTCAAGATATACCACAAATGTGACAATGCCTGCATGGGGTCAATCAGGAATGGA
ACTTATGACCACAATGTATACAGGGATGAAGCATTGAACAACCGGTTCCAGATCAAGGGAGTTGAGCTGAAGTCAGGGTACAAAGATTGGATCCTATGGA
TTTCCTTTGCCATATCATGTTTTTTGCTTTGTGTTGTTCTGTTGGGGTTCATCATGTGGGCCTGCCAAAAGGGCAACATTAGGTGCAACATTTGCATT
>A/Iowa/12/2020
ATGAAGACTATCATTGCTTTGAGCTGCATTCTATGTCTGGTTTTCGCTCAAAAAATTCCTGGAAATGACAATAGCACGGCAACGCTGTGCCTTGGGCACC
ATGCAGTACCAAACGGAACGATAGTGAAAACAATCACGAATGACCGAATTGAAGTTACTAATGCTACTGAGCTGGTTCAGAACTCCTCAATAGGTAAAAT
ATGCGACAGTCCTCATCAGATCCTTGATGGAGAAAACTGCACACTAATAGATGCTCTATTGGGAGACCCTCAGTGTGATGGCTTTCAAAATAAGAAATGG
GACCTTTTCGTTGAACGGAACAAAGCCTACAGCAACTGTTACCCTTATGATGTGCCGGATTATGCATCCCTTAGATCACTAGTTGCCTCATCCGGCACAC
TGGAGTTTAACAATGAAAGCTTCAATTGGGCTGGAGTCACTCAAAACGGAACAAGTTCTTCTTGCATAAGGGGATCTAAAAGTAGTTTCTTTAGTAGATT
AAATTGGTTGACCCACTTAAACTCCAAATACCCAGCATTAAACGTGACTATGCCAAACAATGAACAATTTGACAAATTGTACATTTGGGGTGTTCACCAC
CCGGGTACGGACAAGGACCAAATCTCCCTGTATGCACAATCATCAGGAAGAATCACAGTATCTACCAAAAGAAGCCAACAAGCTGTAATCCCGAATATCG
GATCTAGACCCAGAATAAGGGATATCCCTAGCAGAATAAGCATCTATTGGACAATAGTAAAACCAGGAGACATACTTTTGATTAACAGCACAGGGAATCT
AATTGCTCCTAGGGGTTACTTCAAAATACGAAGTGGGAAAAGCTCAATAATGAGATCAGATGCACCCATTGGCAAGTGCAAGTCTGAATGCATTACCCCA
AATGGAAGCATTCCAAATGACAAACCATTCCAAAATGTAAACAGGATCACATACGGGGCATGTCCCAGATATGTTAAGCAAAGCACTCTGAAACTGGCAA
CAGGAATGCGAAATGTACCAGAGAGACAAACTAGAGGCATATTTGGCGCAATAGCGGGTTTCATAGAAAATGGTTGGGAGGGATTGGTGGATGGTTGGTA
CGGCTTCAGACATCAAAATTCTGAGGGAAGAGGACAAGCAGCAGATCTTAAAAGCACTCAAGCAGCAATCGATCAAATCAATGGGAAGCTGAATCGATTG
ATTGGGAAGACCAACGAGAAATTCCATCAGATTGAAAAAGAGTTCTCAGAAGTAGAAGGAAGAATTCAGGATCTTGAGAAATATGTTGAGGACACAAAAA
TAGATCTCTGGTCATACAACGCGGAGCTTCTTGTTGCCCTGGAGAACCAACATACAATTGATCTAACTGACTCAGAAATGAACAAACTGTTTGAAAAAAC
AAAGAAGCAACTGAGGGAAAATGCTGAGGATATGGGCAATGGTTGTTTCAAGATATACCACAAATGTGACAATGCCTGCATGGGGTCAATCAGGAATGGA
ACTTATGACCACAATGTATACAGGGATGAAGCATTGAACAACCGGTTCCAGATCAAGGGAGTTGAGCTGAAGTCAGGGTACAAAGATTGGATCCTATGGA
TTTCCTTTGCCATATCATGTTTTTTGCTTTGTGTTGTTCTGTTGGGGTTCATCATGTGGGCCTGCCAAAAGGGCAACATTAGGTGCAACATTTGCATT
>A/Rio_Grande_do_Sul/212/2020
ATGAAGACTATCATTGCTTTGAGCTGCATTCTATGTCTGGTCTTCGCTCAAAAAATTCCTGGAAATGACAATAGCACGGCAACGCTGTGCCTTGGGCACC
ATGCAGTACCAAACGGAACGATAGTGAAAACAATCACGAATGACCGAATTGAAGTTACTAATGCTACTGAGCTGGTTCAGAACTCCTCAATAGGTAAAAT
ATGCGACAGTCCTCATCAGATCCTTGATGGAGAAAACTGCACACTAATAGATGCTCTATTGGGAGACCCTCAGTGTGATGGCTTTCAAAATAAGAAATGG
GACCTTTTCGTTGAACGGAACAAAGCCTACAGCAACTGTTACCCTTATGATGTGCCGGATTATGCATCCCTTAGATCACTAGTTGCCTCATCCGGCACAC
TGGAGTTTAACAATGAAAGCTTCAATTGGGCTGGAGTCACTCAAAACGGAACAAGTTCTTCTTGCATAAGGGGATCTAAAAGTAGTTTCTTTAGTAGATT
AAATTGGTTGACCCACTTAAACTCCAAATACCCAGCATTAAACGTGACTATGCCAAACAATGAACAATTTGACAAATTGTACATTTGGGGTGTTCACCAC
CCGGGTACGGACAAGGACCAAATCTCCCTGTATGCACAATCATCAGGAAGAATCACAGTATCTACCAAAAGAAGCCAACAAGCTGTAATCCCGAATATCG
GATCTAGACCCAGAATAAGGGATATCCCTAGCAGAATAAGCATCTATTGGACAATAGTAAAACCAGGAGACATACTTTTGATTAACAGCACAGGGAATCT
AATTGCTCCTAGGGGTTACTTCAAAATACGAAGTGGGAAAAGCTCAATAATGAGATCAGATGCACCCATTGGCAAGTGCAAGTCTGAATGCATTACCCCA
AATGGAAGCATTCCAAATGACAAACCATTCCAAAATGTAAACAGGATCACATACGGGGCATGTCCCAGATATGTTAAGCAAAGCACTCTGAAACTGGCAA
CAGGAATGCGAAATGTACCAGAGAGACAAACTAGAGGCATATTTGGCGCAATAGCGGGTTTCATAGAAAATGGTTGGGAGGGATTGGTGGATGGTTGGTA
CGGCTTCAGACATCAAAATTCTGAGGGAAGAGGACAAGCAGCAGATCTTAAAAGCACTCAAGCAGCAATCGATCAAATCAATGGGAAGCTGAATCGATTG
ATTGGGAAGACCAACGAGAAATTCCATCAGATTGAAAAAGAGTTCTCAGAAGTAGAAGGAAGAATTCAGGATCTTGAGAAATATGTTGAGGACACAAAAA
TAGATCTCTGGTCATACAACGCGGAGCTTCTTGTTGCCCTGGAGAACCAACATACAATTGATCTAACTGACTCAGAAATGAACAAACTGTTTGAAAAAAC
AAAGAAGCAACTGAGGGAAAATGCTGAGGATATGGGCAATGGTTGTTTCAAGATATACCACAAATGTGACAATGCCTGCATGGGGTCAATCAGGAATGGA
ACTTATGACCACAATGTATACAGGGATGAAGCATTGAACAACCGGTTCCAGATCAAGGGAGTTGAGCTGAAGTCAGGGTACAAAGATTGGATCCTATGGA
TTTCCTTTGCCATATCATGTTTTTTGCTTTGTGTTGTTCTGTTGGGGTTCATCATGTGGGCCTGCCAAAAGGGCAACATTAGGTGCAACATTTGCATT
>A/Louisiana/14/2020
ATGAAGACTATCATTGCTTTGAGCTGCATTCTATGTCTGGTTTTCGCTCAAAAAATTCCTGGAAATGACAATAGCACGGCAACGCTGTGCCTTGGGCACC
ATGCAGTACCAAACGGAACGATAGTGAAAACAATCACGAATGACCGAATTGAAGTTACTAATGCTACTGAGCTGGTTCAGAACTCCTCAATAGGTAAAAT
ATGCGACAGCCCTCATCAGATCCTTGATGGAGAAAACTGCACACTAATAGATGCTCTATTGGGAGACCCTCAGTGTGATGGCTTTCAAAATAAGAAATGG
GACCTTTTCGTTGAACGGAACAAAGCCTACAGCAACTGTTACCCTTATGATGTGCCGGATTATGCATCCCTTAGATCACTAGTTGCCTCATCCGGCACAC
TGGAGTTTAACAATGAAAGCTTCAATTGGGCTGGAGTCACTCAAAACGGAACAAGTTCTTCTTGCATAAGGGGATCTAAAAGTAGTTTCTTTAGTAGATT
AAATTGGTTGACCCACTTAAACTCCAAATACCCAGCATTAAACGTGACTATGCCAAACAATGAACAATTTGACAAATTGTACATTTGGGGTGTTCACCAC
CCGGGTACGGACAAGGACCAAATCTCCCTGTATGCACAATCATCAGGAAGAATCACAGTATCTACCAAAAGAAGCCAACAAGCTGTAATCCCGAATATCG
GATCTAGACCCAGAATAAGGGATATCCCTAGCAGAATAAGCATCTATTGGACAATAGTAAAACCAGGAGACATACTTTTGATTAACAGCACAGGGAATCT
AATTGCTCCTAGGGGTTACTTCAAAATACGAAGTGGGAAAAGCTCAATAATGAGATCAGATGCACCCATTGGCAAGTGCAAGTCTGAATGCATTACCCCA
AATGGAAGCATTCCAAATGACAAACCATTCCAAAATGTAAACAGGATCACATACGGGGCATGTCCCAGATATGTTAAGCAAAGCACTCTGAAACTGGCAA
CAGGAATGCGAAATGTACCAGAGAGACAAACTAGAGGCATATTTGGCGCAATAGCGGGTTTCATAGAAAATGGTTGGGAGGGATTGGTGGATGGTTGGTA
CGGCTTCAGACATCAAAATTCTGAGGGAAGAGGACAAGCAGCAGATCTTAAAAGCACTCAAGCAGCAATCGATCAAATCAATGGGAAGCTGAACCGATTG
ATTGGGAAGACCAACGAGAAATTCCATCAGATTGAAAAAGAGTTCTCAGAAGTAGAAGGAAGAATTCAGGATCTTGAGAAATATGTTGAGGACACAAAAA
TAGATCTCTGGTCATACAACGCGGAGCTTCTTGTTGCCCTGGAGAACCAACATACAATTGATCTAACTGACTCAGAAATGAACAAACTGTTTGAAAAAAC
AAAGAAGCAACTGAGGGAAAATGCTGAGGATATGGGCAATGGTTGTTTCAAGATATACCACAAATGTGACAATGCCTGCATGGGGTCAATCAGGAATGGA
ACTTATGACCACAATGTATACAGGGATGAAGCATTGAACAACCGGTTCCAGATCAAGGGAGTTGAGCTGAAGTCAGGGTACAAAGATTGGATCCTATGGA
TTTCCTTTGCCATATCATGTTTTTTGCTTTGTGTTGTTCTGTTGGGGTTCATCATGTGGGCCTGCCAAAAGGGCAACATTAGGTGCAACATTTGCATT
>A/New_York/25/2020
ATGAAGACTATCATTGCTTTGAGCTACATTCTATGTCTGGTTTTCGCTCAAAAAATTCCTGGAAATGACAATAGCACGGCAACGCTGTGCCTTGGGCACC
ATGCAGTACCAAACGGAACGATAGTGAAAACAATCACAAATGACCGAATTGAAGTTACTAATGCTACTGAATTGGTTCAGAATTCCTCAATAGGTGAAAT
ATGCGACAGTCCTCATCAGATCCTTGATGGAGGGAACTGCACACTAATAGATGCTCTATTGGGAGACCCTCAGTGTGACGGCTTTCAAAATAAGAAATGG
GACCTTTTTGTTGAACGAAGCAGAGCCTACAGCAACTGTTACCCTTATGATGTGCCGGATTATGCCTCCCTTAGGTCACTAGTTGCCTCATCCGGCACAC
TGGAGTTTAAAAATGAAAGCTTCAATTGGGCTGGAGTCACTCAAAACGGAAAAAGTTCTTCTTGCATAAGGGGTTCTAGTAGTAGTTTCTTTAGTAGATT
AAATTGGTTGACCCACTTAAACTACACATATCCAGCACTGAATGTGACTATGCCAAACAAGGAACAATTTGACAAATTGTACATTTGGGGGGTCCACCAC
CCGGATACGGACAAGAACCAAATCTCCCTGTATGCTCAACCATCAGGAAGAATCACAGTATCTACCAAAAGAAGCCAACAAGCTGTAATCCCAAATATCG
GATCTAGACCCAGAATAAGGGATATCCCTAGCAGAATAAGCATCTATTGGACAATAGTAAAACCGGGAGACATACTTTTGATTAACAGCACAGGGAATCT
AATTGCTCCTAGGGGTTACTTCAAAATACGAAGTGGGAAAAGCTCAATAATGAGATCAGATGCACCCATTGGCAAATGCAAGTCTGAATGCATCACTCCA
AATGGAAGCATTCCCAATGACAAACCATTCCAAAATGTAAACAGGATCACATACGGGGCCTGTCCCAGATATGTTAAGCAAAGCACTCTGAAATTGGCAA
CAGGAATGCGAAATGTACCAGAGAAACAAACTAGAGGCATATTTGGCGCAATAGCGGGTTTCATAGAAAATGGTTGGGAGGGAATGGTGGATGGTTGGTA
CGGTTTCAGGCATCAAAATTCTGAGGGAAGAGGACAAGCAGCAGATCTCAAAAGCACTCAAGCAGCAATCGATCAAATCAATGGGAAGCTGAATCGATTG
ATCGGAAAAACCAACGAGAAATTCCATCAGATTGAAAAAGAATTCTCAGAAGTAGAAGGAAGAGTTCAAGACCTTGAGAAATATGTTGAGGACACTAAAA
TAGATCTCTGGTCATACAACGCGGAGCTTCTTGTTGCCCTGGAGAACCAACATACAATTGATCTAACTGACTCAGAAATGAACAAACTGTTTGAAAAAAC
AAAGAAGCAACTGAGGGAAAATGCTGAGGATATGGGGAATGGTTGTTTCAAAATATACCACAAATGTGACAATGCCTGCATAGGATCAATAAGAAATGAA
ACTTATGACCACAATGTGTACAGGGATGAAGCATTAAACAACCGGTTCCAGATCAAAGGAGTTGAGCTGAAGTCAGGGTACAAAGATTGGATCCTATGGA
TTTCCTTTGCCATATCATGTTTTTTGCTTTGTGTTGCTTTGTTGGGGTTCATCATGTGGGCCTGCCAAAAGGGCAACATTAGATGCAACATTTGCATT
>A/Mali/356/2019
ATGAAGACTATCATTGCTTTGAGCTACATTCTATGTCTGGTTTTCGCTCAAAAAATTCCTGGAAATGACAATAGCACGGCAACGCTGTGCCTTGGGCACC
ATGCAGTACCAAACGGAACGATAGTGAAAACAATCACAAATGACCGAATTGAAGTTACTAATGCTACTGAATTGGTTCAGAATTCCTCAATAGGTGAAAT
ATGCGACAGTCCTCATCAGATCCTTGATGGAGGGAACTGCACACTAATAGATGCTCTATTGGGAGACCCTCAGTGTGACGGCTTTCAAAATAAGAAATGG
GACCTTTTTGTTGAACGAAGCAGAGCCTACAGCAACTGTTACCCTTATGATGTGCCGGATTATGCCTCCCTTAGGTCACTAGTTGCCTCATCCGGCACAC
TGGAGTTTAAAAATGAAAGCTTCAATTGGGCTGGAGTCACTCAAAACGGAAAAAGTTCTTCTTGCATAAGGGGTTCTAGTAGTAGTTTCTTTAGTAGATT
AAATTGGTTGACCCACTTAAACTACACATATCCAGCACTGAATGTGACTATGCCAAACAAGGAACAATTTGACAAATTGTACATTTGGGGGGTCCACCAC
CCGGATACGGACAAGAACCAAATCTCCCTGTATGCTCAACCATCAGGAAGAATCACAGTATCTACCAAAAGAAGCCAACAAGCTGTAATCCCAAATATCG
GATCTAGACCCAGAATAAGGGATATCCCTAGCAGAATAAGCATCTATTGGACAATAGTAAAACCGGGAGACATACTTTTGATTAACAGCACAGGGAATCT
AATTGCTCCTAGGGGTTACTTCAAAATACGAAGTGGGAAAAGCTCAATAATGAGATCAGATGCACCCATTGGCAAATGCAAGTCTGAATGCATCACTCCA
AATGGAAGCATTCCCAATGACAAACCATTCCAAAATGTAAACAGGATCACATACGGGGCCTGTCCCAGATATGTTAAGCAAAGCACTCTGAAATTGGCAA
CAGGAATGCGAAATGTACCAGAGAAACAAACTAGAGGCATATTTGGCGCAATAGCGGGTTTCATAGAAAATGGTTGGGAGGGAATGGTGGATGGTTGGTA
CGGTTTCAGGCATCAAAATTCTGAGGGAAGAGGACAAGCAGCAGATCTCAAAAGCACTCAAGCAGCAATCGATCAAATCAATGGGAAGCTGAATCGATTG
ATCGGAAAAACCAACGAGAAATTCCATCAGATTGAAAAAGAATTCTCAGAAGTAGAAGGAAGAGTTCAAGACCTTGAGAAATATGTTGAGGACACYAAAA
TAGATCTCTGGTCATACAACGCGGAGCTTCTTGTTGCCCTGGAGAACCAACATACAATTGATCTAACTGACTCAGAAATGAACAAACTGTTTGAAAAAAC
AAAGAAGCAACTGAGGGAAAATGCTGAGGATATGGGGAATGGTTGTTTCAAAATATACCACAAATGTGACAATGCCTGCATAGGATCAATAAGAAATGAA
ACTTATGACCACAATGTGTACAGGGATGAAGCATTAAACAACCGGTTCCAGATCAAAGGAGTTGAGCTGAAGTCAGGGTACAAAGATTGGATCCTATGGA
TTTCCTTTGCCATATCATGTTTTTTGCTTTGTGTTGCTTTGTTGGGGTTCATCATGTGGGCCTGCCAAAAGGGCAACATTAGATGCAACATTTGCATT
>A/Ohio/30/2019
ATGAAGACTATCATTGCTTTGAGCTACATTCTATGTCTGGTTTTCGCTCAAAAAATTCCTGGAAATGACAATAGCACGGCAACGCTGTGCCTTGGGCACC
ATGCAGTACCAAACGGAACGATAGTGAAAACAATCACAAATGACCGAATTGAAGTTACCAATGCTACTGAATTGGTTCAGAATTCCTCAATAGGTGAAAT
ATGCGACAGTCCTCATCAGATCCTTGATGGAGGGAACTGCACACTAATAGATGCTCTATTGGGAGACCCTCAGTGTGACGGCTTTCAAAATAAGAAATGG
GACCTTTTTGTTGAACGAAGCAGAGCCTACAGCAACTGTTACCCTTATGATGTGCCGGATTATGCCTCCCTTAGGTCACTAGTTGCCTCATCCGGCACAC
TGGAGTTTAAAAATGAAAGCTTCAATTGGGCTGGAGTCACTCAAAACGGAAAAAGTTCTTCTTGCATAAGGGGTTCTAGTAGTAGTTTCTTTAGTAGATT
AAATTGGTTGACCCACTTAAACTACACATATCCAGCACTGAATGTGACTATGCCAAACAAGGAACAATTTGACAAATTGTACATTTGGGGGGTCCACCAC
CCGGATACGGACAAGAACCAAATCTCCCTGTATGCTCAACCATCAGGAAGAATCACAGTATCTACCAAAAGAAGCCAACAAGCTGTAATCCCAAATATCG
GATCTAGACCCAGAATAAGGGATATCCCTAGCAGAATAAGCATCTATTGGACAATAGTAAAACCGGGAGACATACTTTTGATTAACAGCACAGGGAATCT
AATTGCTCCTAGGGGTTACTTCAAAATACGAAGTGGGAAAAGCTCAATAATGAGATCAGATGCACCCATTGGCAAATGCAAGTCTGAATGCATCACTCCA
AATGGAAGCATTCCCAATGACAAACCATTCCAAAATGTAAACAGGATCACATACGGGGCCTGTCCCAGATATGTTAAGCAAAGCACTCTGAAATTGGCAA
CAGGAATGCGAAATGTACCAGAGAAACAAACTAGAGGCATATTTGGCGCAATAGCGGGTTTCATAGAAAATGGTTGGGAGGGAATGGTGGATGGTTGGTA
CGGTTTCAGGCATCAAAATTCTGAGGGAAGAGGACAAGCAGCAGATCTCAAAAGCACTCAAGCAGCAATCGATCAAATCAATGGGAAGCTGAATCGATTG
ATCGGAAAAACCAACGAGAAATTCCATCAGATTGAAAAAGAATTCTCAGAAGTAGAAGGAAGAGTTCAAGACCTTGAGAAATATGTTGAGGACACTAAAA
TAGATCTCTGGTCATACAACGCGGAGCTTCTTGTTGCCCTGGAGAACCAACATACAATTGATCTAACTGACTCAGAAATGAACAAACTGTTTGAAAAAAC
AAAGAAGCAACTGAGGGAAAATGCTGAGGATATGGGGAATGGTTGTTTCAAAATATACCACAAATGTGACAATGCCTGCATAGGATCAATAAGAAATGAA
ACTTATGACCACAATGTGTACAGGGATGAAGCATTAAACAACCGGTTCCAGATCAAAGGAGTTGAGCTGAAGTCAGGGTACAAAGATTGGATCCTATGGA
TTTCCTTTGCCATATCATGTTTTTTGCTTTGTGTTGCTTTGTTGGGGTTCATCATGTGGGCCTGCCAAAAGGGCAACATTAGATGCAACATTTGCATT
>A/Togo/1645/2019
ATGAAGACTATCATTGCTTTGAGCTACATTCTATGTCTGGTTTTCGCTCAAAAAATTCCTGGAAATGACAATAGCACGGCAACGCTGTGCCTTGGGCACC
ATGCAGTACCAAATGGAACGATAGTGAAAACAATCACAAATGACCGAATTGAAGTTACCAATGCTACTGAATTGGTTCAGAATTCCTCAATAGGTGAAAT
ATGCGACAGTCCTCATCAGATCCTTGATGGAGGGAACTGCACACTAATAGATGCTCTATTGGGAGACCCTCAGTGTGACGGCTTTCAAAATAAGAAATGG
GACCTTTTTGTTGAACGAAGCAGAGCCTACAGCAACTGTTACCCTTATGATGTGCCGGATTATGCCTCCCTTAGGTCACTAGTTGCCTCATCCGGCACAC
TGGAGTTTAAAAATGAAAGCTTCAATTGGGCTGGAGTCACTCAAAACGGAAAAAGTTCTTCTTGCATAAGGGGTTCTAGTAGTAGTTTCTTTAGTAGATT
AAATTGGTTGACCCACTTAAACTACACATATCCAGCACTGAATGTGACTATGCCAAACAAGGAACAATTTGACAAATTGTACATTTGGGGGGTCCACCAC
CCGGATACGGACAAGAACCAAATCTCCCTGTATGCTCAACCATCAGGAAGAATCACAGTATCTACCAAAAGAAGCCAACAAGCTGTAATCCCAAATATCG
GATCTAGACCCAGAATAAGGGATATCCCTAGCAGAATAAGCATCTATTGGACAATAGTAAAACCGGGAGACATACTTTTGATTAACAGCACAGGGAATCT
AATTGCTCCTAGGGGTTACTTCAAAATACGAAGTGGGAAAAGCTCAATAATGAGATCAGATGCACCCATTGGCAAATGCAAGTCTGAATGCATCACTCCA
AATGGAAGCATTCCCAATGACAAACCATTCCAAAATGTAAACAGGATCACATACGGGGCCTGTCCCAGATATGTTAAGCAAAGCACTCTGAAATTGGCAA
CAGGAATGCGAAATGTACCAGAGAAACAAACTAGAGGCATATTTGGCGCAATAGCGGGTTTCATAGAAAATGGTTGGGAGGGAATGGTGGATGGTTGGTA
CGGTTTCAGGCATCAAAATTCTGAGGGAAGAGGACAAGCAGCAGATCTCAAAAGCACTCAAGCAGCAATCGATCAAATCAATGGGAAGCTGAATCGATTG
ATCGGAAAAACCAACGAGAAATTCCATCAGATTGAAAAAGAATTCTCAGAAGTAGAAGGAAGAGTTCAAGACCTTGAGAAATATGTTGAGGACACTAAAA
TAGATCTCTGGTCATACAACGCGGAGCTTCTTGTTGCCCTGGAGAACCAACATACAATTGATCTAACTGACTCAGAAATGAACAAACTGTTTGAAAAAAC
AAAGAAGCAACTGAGGGAAAATGCTGAGGATATGGGGAATGGTTGTTTCAAAATATACCACAAATGTGACAATGCCTGCATAGGATCAATAAGAAATGAA
ACTTATGACCACAATGTGTACAGGGATGAAGCATTAAACAACCGGTTCCAGATCAAAGGAGTTGAGCTGAAGTCAGGGTACAAAGATTGGATCCTATGGA
TTTCCTTTGCCATATCATGTTTTTTGCTTTGTGTTGCTTTGTTGGGGTTCATCATGTGGGCCTGCCAAAAGGGCAACATTAGATGCAACATTTGCATT
>A/Togo/129/2020
ATGAAGACTATCATTGCTTTGAGCTACATTCTATGTCTGGTTTTCGCTCAAAAAATTCCTGAAAATGACAATAGCACGGCAACGCTGTGCCTTGGGCACC
ATGCAGTACCAAACGGAACGATAGTGAAAACAATCACAAATGACCGAATTGAAGTTACTAATGCTACTGAATTGGTTCAGAATTCCTCAATAGGTGAAAT
ATGCGACAGTCCTCATCAGATCCTTGATGGAGGGAACTGCACACTAATAGATGCTCTATTGGGAGACCCTCAGTGTGACGGCTTTCAAAATAAGAAATGG
GACCTTTTTGTTGAACGAAGCAGAGCCTACAGCAACTGTTACCCTTATGATGTGCCGGATTATGCCTCCCTTAGGTCACTAGTTGCCTCATCCGGCACAC
TGGAGTTTAAAAATGAAAGCTTCAATTGGGCTGGAGTCACTCAAAACGGAAAAAGTTCTTCTTGCATAAGGGGTTCTAGTAGTAGTTTCTTTAGTAGATT
AAATTGGTTGACCCACTTAAACTACACATATCCAGCACTGAATGTGACTATGCCAAACAAGGAACAATTTGACAAATTGTACATTTGGGGGGTCCACCAC
CCGGATACGGACAAGAACCAAATCTCCCTGTATGCTCAACCATCAGGAAGAATCACAGTATCTACCAAAAGAAGCCAACAAGCTGTAATCCCAAATATCG
GATCTAGACCCAGAATAAGGGATATCCCTAGCAGAATAAGCATCTATTGGACAATAGTAAAACCGGGAGACATACTTTTGATTAACAGCACAGGGAATCT
AATTGCTCCTAGGGGTTACTTCAAAATACGAAGTGGGAAAAGCTCAATAATGAGATCAGATGCACCCATTGGCAAATGCAAGTCTGAATGCATCACTCCA
AATGGAAGCATTCCCAATGACAAACCATTCCAAAATGTAAACAGGATCACATACGGGGCCTGTCCCAGATATGTTAAGCAAAGCACTCTGAAATTGGCAA
CAGGAATGCGAAATGTACCAGAGAAACAAACTAGAGGCATATTTGGCGCAATAGCGGGTTTCATAGAAAATGGTTGGGAGGGAATGGTGGATGGTTGGTA
CGGTTTCAGGCATCAAAATTCTGAGGGAAGAGGACAAGCAGCAGATCTCAAAAGCACTCAAGCAGCAATCGATCAAATCAATGGGAAGCTGAATCGATTG
ATCGGAAAAACCAACGAGAAATTCCATCAGATTGAAAAAGAATTCTCAGAAGTAGAAGGAAGAGTTCAAGACCTTGAGAAATATGTTGAGGACACTAAAA
TAGATCTCTGGTCATACAACGCGGAGCTTCTTGTTGCCCTGGAGAACCAACATACAATTGATCTAACTGACTCAGAAATGAACAAACTGTTTGAAAAGAC
AAAGAAGCAACTGAGGGAAAATGCTGAGGATATGGGGAATGGTTGTTTCAAAATATACCACAAATGTGACAATGCCTGCATAGGATCAATAAGAAATGAA
ACTTATGACCACAATGTGTACAGGGATGAAGCATTAAACAACCGGTTCCAGATCAAAGGAGTTGAGCTGAAGTCAGGGTACAAAGATTGGATCCTATGGA
TTTCCTTTGCCATATCATGTTTTTTGCTTTGTGTTGCTTTGTTGGGGTTCATCATGTGGGCCTGCCAAAAGGGCAACATTAGATGCAACATTTGCATT
>A/Czech_Republic/62/2020
ATGAAGACTATCATTGCTTTGAGCTACATTCTATGTCTGGTTTTCGCTCAAAAAATTCCTGGAAATGACAATAGCACGGCAACGCTGTGCCTTGGGCACC
ATGCAGTACCAAACGGAACGATAGTGAAAACAATCACAAATGACCGAATTGAAGTTACCAATGCTACTGAATTGGTTCAGAATTCCTCAATAGGTGAAAT
ATGCGACAGTCCTCATCAGATCCTTGATGGAGGGAACTGCACACTAATAGATGCTCTATTGGGAGACCCTCAGTGTGACGGCTTTCAAAATAAGAAATGG
GACCTTTTTGTTGAACGAAGCAGAGCCTACAGCAACTGTTACCCTTATGATGTGCCGGATTATGCCTCCCTTAGGTCACTAGTTGCCTCATCCGGCACAC
TGGAGTTTAAAAATGAAAGCTTCAATTGGGCTGGAGTCACTCAAAACGGAAAAAGTTCTTCTTGCATAAGGGGTTCTAGTAGTAGTTTCTTTAGTAGATT
AAATTGGTTGACCCACTTAAACTACACATATCCAGCACTGAATGTGACTATGCCAAACAAGGAACAATTTGACAAATTGTACATTTGGGGGGTCCACCAC
CCGGATACGGACAAGAACCAAATCTCCCTGTATGCTCAACCATCAGGAAGAATCACAGTATCTACCAAAAGAAGCCAACAAGCTGTAATCCCAAATATCG
GATCTAGACCCAGAATAAGGGATATCCCTAGCAGAATAAGCATCTATTGGACAATAGTAAAACCGGGAGACATACTTTTGATTAACAGCACAGGGAATCT
AATTGCTCCTAGGGGTTACTTCAAAATACGAAGTGGAAAAAGCTCAATAATGAGATCAGATGCACCCATTGGCAAATGCAAGTCTGAATGCATCACTCCA
AATGGAAGCATTCCCAATGACAAACCATTCCAAAATGTAAACAGGATCACATACGGGGCCTGTCCCAGATATGTTAAGCAAAGCACTCTGAAATTGGCAA
CAGGAATGCGAAATGTACCAGAGAAACAAACTAGAGGCATATTTGGCGCAATAGCGGGGTTCATAGAAAATGGTTGGGAGGGAATGGTGGATGGTTGGTA
CGGTTTCAGGCATCAAAATTCTGAGGGAAGAGGACAAGCAGCAGATCTCAAAAGCACTCAAGCAGCAATCGATCAAATCAATGGGAAGCTGAATCGATTG
ATCGGAAAAACCAACGAGAAATTTCACCAGATTGAAAAAGAATTCTCAGAAGTAGAAGGAAGAGTTCAAGACCTTGAGAAATATGTTGAGGACACTAAAA
TAGATCTCTGGTCATACAACGCGGAGCTTCTTGTTGCCCTGGAGAACCAACATACAATTGATCTAACTGACTCAGAAATGAACAAACTGTTTGAAAAAAC
AAAGAAGCAACTGAGGGAAAATGCTGAGGATATGGGGAATGGTTGTTTCAAAATATACCACAAATGTGACAATGCCTGCATAGGATCAATAAGAAATGAA
ACTTATGACCACAATGTGTACAGGGATGAAGCATTAAACAACCGGTTCCAGATCAAAGGAGTTGAGCTGAAGTCAGGGTACAAAGATTGGATCCTATGGA
TTTCCTTTGCCATATCATGTTTTTTGCTTTGTGTTGCTTTGTTGGGGTTCATCATGTGGGCCTGCCAAAAGGGCAACATTAGATGCAACATTTGCATT
>A/Alabama/24/2019
ATGAAGACTATCATTGCTTTGAGCTACATTCTATGTCTGGTTTTCGCTCAAAAAATTCCTGGAAATGACAATAGCACGGCAACGCTGTGCCTTGGGCACC
ATGCAGTACCAAACGGAACGATAGTGAAAACAATCACAAATGACCGAATTGAAGTTACTAATGCTACTGAGTTGGTTCAGAATTCCTCAATAGGTGAAAT
ATGCGACAGTCCTCATCAGATCCTCGATGGAGGGAACTGCACACTAATAGATGCTCTATTGGGGGACCCTCAGTGTGACGGCTTTCAAAATAAGAAATGG
GACCTTTTTGTTGAACGAAGCAGAGCCTACAGCAACTGTTACCCTTATGATGTGCCGGATTATGCCTCCCTTAGGTCACTAGTTGCCTCATCCGGCACAC
TGGAGTTTAAAAATGAAAGCTTCAATTGGACTGGAGTCAAACAAAACGGAACAAGTTCTGCTTGCATAAGGGGATCTAGTAGTAGTTTCTTTAGTAGATT
AAATTGGTTGACCCACTTAAACTACACATATCCAGCACTGAACGTGACTATGCCAAACAAGGAACAATTTGACAAATTGTACATTTGGGGGGTTCACCAC
CCGGGTACGGACAAGGACCAAATCTTCCTGTATGCTCGATCATCAGGAAGAATCACAGTATCTACCAGAAGAAGCCAACAAGCTGTAATCCCAAATATCG
GATTTAGACCCAGAATAAGGGATATCCCTAGCAGAATAAGCATCTATTGGACAATAGTAAAACCGGGAGACATACTTTTGATTAACAGCACAGGGAATCT
AATTGCTCCTAGGGGTTACTTCAAAATACGAAGTGGGAAAAGCTCAATAATGAGATCAGATGCACCCATTGGCAAATGCAAGTCTGAATGCATCACTCCA
AATGGAAGCATTCCCAATGACAAACCATTCCAAAATGTAAACAGGATCACATACGGGGCCTGTCCCAGATATGTTAAGCAGAGCACTCTGAAATTGGCAA
CAGGAATGCGAAATGTACCAGAGAAACAAACTAGAGGCATATTTGGCGCAATAGCGGGGTTCATAGAAAATGGTTGGGAGGGAATGATGGATGGCTGGTA
CGGTTTCAGGCATCAAAATTCTGAGGGAAGAGGACAAGCAGCAGATCTCAAAAGCACTCAAGCAGCAATCGATCAAATCAATGGGAAGCTGAATCGATTG
ATCGGAAAAACCAACGAGAAATTCCATCAGATTGAAAAAGAATTCTCAGAAGTAGAAGGAAGAGTTCAAGACCTTGAGAAATATGTTGAGGACACTAAAA
TAGATCTCTGGTCATACAACGCGGAGCTTCTTGTTGCCCTGGAGAACCAACATACAATTGATCTAACTGACTCAGAAATGAACAAACTGTTTGAAAAAAC
AAAGAAGCAACTGAGGGAAAATGCTGAGGATATGGGAAATGGTTGTTTCAAAATATACCACAAATGTGACAATGCCTGCATAGGATCAATAAGAAATGGA
ACTTATGACCACAATGTGTACAGGGATGAAGCATTAAACAACCGGTTCCAGATCAAGGGAGTTGAGCTGAAGTCAGGGTACAAAGATTGGATCCTATGGA
TTTCCTTTGCCATATCATGTTTTTTGCTTTGTATTGCTTTGTTGGGGTTCATCATGTGGGCCTGCCAAAAGGGCAACATTAGATGCAACATTTGCATT
>A/California/219/2019
ATGAAGACTATCATTGCTTTGAGCTACATTCTATGTCTGGTTTTCGCTCAAAAAATTCCTGGAAATGACAATAGCACGGCAACGCTGTGCCTTGGGCACC
ATGCAGTACCAAACGGAACGATAGTGAAAACAATCACAAATGACCGAATTGAAGTTACTAATGCTACTGAGTTGGTTCAGAATTCCTCAATAGGTGAAAT
ATGCGACAGTCCTCATCAGATCCTCGATGGAGGGAACTGCACACTAATAGATGCTCTATTGGGGGACCCTCAGTGTGACGGCTTTCAAAATAAGAAATGG
GACCTTTTTGTTGAACGAAGCAGAGCCTACAGCAACTGTTACCCTTATGATGTGCCGGATTATGCCTCCCTTAGGTCACTAGTTGCCTCATCCGGCACAC
TGGAGTTTAAAAATGAAAGCTTCAATTGGACTGGAGTCAAACAAAACGGAACAAGTTCTGCTTGCATAAGGGGATCTAGTAGTAGTTTCTTTAGTAGATT
AAATTGGTTGACCCACTTAAACTACACATATCCAGCACTGAACGTGACTATGCCAAACAAGGAACAATTTGACAAATTGTACATTTGGGGGGTTCACCAC
CCGGGTACGGACAAGGACCAAATCTTCCTGTATGCTCGATCATCAGGAAGAATCACAGTATCTACCAGAAGAAGCCAACAAGCTGTAATCCCAAATATCG
GATTTAGACCCAGAATAAGGGATATCCCTAGCAGAATAAGCATCTATTGGACAATAGTAAAACCGGGAGACATACTTTTGATTAACAGCACAGGGAATCT
AATTGCTCCTAGGGGTTACTTCAAAATACGAAGTGGGAAAAGCTCAATAATGAGATCAGATGCACCCATTGGCAAATGCAAGTCTGAATGCATCACTCCA
AATGGAAGCATTCCCAATGACAAACCATTCCAAAATGTAAACAGGATCACATACGGGGCCTGTCCCAGATATGTTAAGCAGAGCACTCTGAAATTGGCAA
CAGGAATGCGAAATGTACCAGAGAAACAAACTAGAGGCATATTTGGCGCAATAGCGGGGTTCATAGAAAATGGTTGGGAGGGAATGATGGATGGCTGGTA
CGGTTTCAGGCATCAAAATTCTGAGGGAAGAGGACAAGCAGCAGATCTCAAAAGCACTCAAGCAGCAATCGATCAAATCAATGGGAAGCTGAATCGATTG
ATCGGAAAAACCAACGAGAAATTCCATCAGATTGAAAAAGAATTCTCAGAAGTAGAAGGAAGAGTTCAAGACCTTGAGAAATATGTTGAGGACACTAAAA
TAGATCTCTGGTCATACAACGCGGAGCTTCTTGTTGCCCTGGAGAACCAACATACAATTGATCTAACTGACTCAGAAATGAACAAACTGTTTGAAAAAAC
AAAGAAGCAACTGAGGGAAAATGCTGAGGATATGGGAAATGGTTGTTTCAAAATATACCACAAATGTGACAATGCCTGCATAGGATCAATAAGAAATGGA
ACTTATGACCACAATGTGTACAGGGATGAAGCATTAAACAACCGGTTCCAGATCAAGGGAGTTGAGCTGAAGTCAGGGTACAAAGATTGGATCCTATGGA
TTTCCTTTGCCATATCATGTTTTTTGCTTTGTATTGCTTTGTTGGGGTTCATCATGTGGGCCTGCCAAAAGGGCAACATTAGATGCAACATTTGCATT
>A/South_Carolina/16/2019
ATGAAGACTATCATTGCTTTGAGCTACATTCTATGTCTGGTTTTCGCTCAAAAAATTCCTGGAAATGACAATAGCACGGCAACGCTGTGCCTTGGGCACC
ATGCAGTACCAAACGGAACGATAGTGAAAACAATCACAAATGACCGAATTGAAGTTACTAATGCTACTGAGTTGGTTCAGAATTCCTCAATAGGTGAAAT
ATGCGACAGTCCTCATCAGATCCTCGATGGAGGGAACTGCACACTAATAGATGCTCTATTGGGGGACCCTCAGTGTGACGGCTTTCAAAATAAGAAATGG
GACCTTTTTGTTGAACGAAGCAGAGCCTACAGCAACTGTTACCCTTATGATGTGCCGGATTATGCCTCCCTTAGGTCACTAGTTGCCTCATCCGGCACAC
TGGAGTTTAAAAATGAAAGCTTCAATTGGACTGGAGTCAAACAAAACGGAACAAGTTCTGCTTGCATAAGGGGATCTAGTAGTAGTTTCTTTAGTAGATT
AAATTGGTTGACCCACTTAAACTACACATATCCAGCACTGAACGTGACTATGCCAAACAAGGAACAATTTGACAAATTGTACATTTGGGGGGTTCACCAC
CCGGGTACGGACAAGGACCAAATCTTCCTGTATGCTCGATCATCAGGAAGAATCACAGTATCTACCAGAAGAAGCCAACAAGCTGTAATCCCAAATATCG
GATTTAGACCCAGAATAAGGGATATCCCTAGCAGAATAAGCATCTATTGGACAATAGTAAAACCGGGAGACATACTTTTGATTAACAGCACAGGGAATCT
AATTGCTCCTAGGGGTTACTTCAAAATACGAAGTGGGAAAAGCTCAATAATGAGATCAGATGCACCCATTGGCAAATGCAAGTCTGAATGCATCACTCCA
AATGGAAGCATTCCCAATGACAAACCATTCCAAAATGTAAACAGGATCACATACGGGGCCTGTCCCAGATATGTTAAGCAGAGCACTCTGAAATTGGCAA
CAGGAATGCGAAATGTACCAGAGAAACAAACTAGAGGCATATTTGGCGCAATAGCGGGGTTCATAGAAAATGGTTGGGAGGGAATGATGGATGGCTGGTA
CGGTTTCAGGCATCAAAATTCTGAGGGAAGAGGACAAGCAGCAGATCTCAAAAGCACTCAAGCAGCAATCGATCAAATCAATGGGAAGCTGAATCGATTG
ATCGGAAAAACCAACGAGAAATTCCATCAGATTGAAAAAGAATTCTCAGAAGTAGAAGGAAGAGTTCAAGACCTTGAGAAATATGTTGAGGACACTAAAA
TAGATCTCTGGTCATACAACGCGGAGCTTCTTGTTGCCCTGGAGAACCAACATACAATTGATCTAACTGACTCAGAAATGAACAAACTGTTTGAAAAAAC
AAAGAAGCAACTGAGGGAAAATGCTGAGGATATGGGAAATGGTTGTTTCAAAATATACCACAAATGTGACAATGCCTGCATAGGATCAATAAGAAATGGA
ACTTATGACCACAATGTGTACAGGGATGAAGCATTAAACAACCGGTTCCAGATCAAGGGAGTTGAGCTGAAGTCAGGGTACAAAGATTGGATCCTATGGA
TTTCCTTTGCCATATCATGTTTTTTGCTTTGTATTGCTTTGTTGGGGTTCATCATGTGGGCCTGCCAAAAGGGCAACATTAGATGCAACATTTGCATT
>A/Illinois/39/2019
ATGAAGACTATCATTGCTTTGAGCTACATTCTATGTCTGGTTTTCGCTCAAAAAATTCCTGGAAATGACAATAGCACGGCAACGCTGTGCCTTGGGCACC
ATGCAGTACCAAACGGAACGATAGTGAAAACAATCACAAATGACCGAATTGAAGTTACTAATGCTACTGAGTTGGTTCAGAATTCCTCAATAGGTGAAAT
ATGCGACAGTCCTCATCAGATCCTCGATGGAGGGAACTGCACACTAATAGATGCTCTATTGGGGGACCCTCAGTGTGACGGCTTTCAAAATAAGAAATGG
GACCTTTTTGTTGAACGAAGCAGAGCCTACAGCAACTGTTACCCTTATGATGTGCCGGATTATGCCTCCCTTAGGTCACTAGTTGCCTCATCCGGCACAC
TGGAGTTTAAAAATGAAAGCTTCAATTGGACTGGAGTCAAACAAAACGGAACAAGTTCTGCTTGCATAAGGGGATCTAGTAGTAGTTTCTTTAGTAGATT
AAATTGGTTGACCCACTTAAACTACACATATCCAGCACTGAACGTGACTATGCCGAACAAGGAACAATTTGACAAATTGTACATTTGGGGGGTTCACCAC
CCGGGTACGGACAAGGACCAAATCTTCCTGTATGCTCGATCATCAGGAAGAATCACAGTATCTACCAGAAGAAGCCAACAAGCTGTAATCCCAAATATCG
GATTTAGACCCAGAATAAGGGATATCCCTAGCAGAATAAGCATCTATTGGACAATAGTAAAACCGGGAGACATACTTTTGATTAACAGCACAGGGAATCT
AATTGCTCCTAGGGGTTACTTCAAAATACGAAGTGGGAAAAGCTCAATAATGAGATCAGATGCACCCATTGGCAAATGCAAGTCTGAATGCATCACTCCA
AATGGAAGCATTCCCAATGACAAACCATTCCAAAATGTAAACAGGATCACATACGGGGCCTGTCCCAGATATGTTAAGCAGAGCACTCTGAAATTGGCAA
CAGGAATGCGAAATGTACCAGAGAAACAAACTAGAGGCATATTTGGCGCAATAGCGGGGTTCATAGAAAATGGTTGGGAGGGAATGATGGATGGCTGGTA
CGGTTTCAGGCATCAAAATTCTGAGGGAAGAGGACAAGCAGCAGATCTCAAAAGCACTCAAGCAGCAATCGATCAAATCAATGGGAAGCTGAATCGATTG
ATCGGAAAAACCAACGAGAAATTCCATCAGATTGAAAAAGAATTCTCAGAAGTAGAAGGAAGAGTTCAAGACCTTGAGAAATATGTTGAGGACACTAAAA
TAGATCTCTGGTCATACAACGCGGAGCTTCTTGTTGCCCTGGAGAACCAACATACAATTGATCTAACTGACTCAGAAATGAACAAACTGTTTGAAAAAAC
AAAGAAGCAACTGAGGGAAAATGCTGAGGATATGGGAAATGGTTGTTTCAAAATATACCACAAATGTGACAATGCCTGCATAGGATCAATAAGAAATGGA
ACTTATGACCACAATGTGTACAGGGATGAAGCATTAAACAACCGGTTCCAGATCAAGGGAGTTGAGCTGAAGTCAGGGTACAAAGATTGGATCCTATGGA
TTTCCTTTGCCATATCATGTTTTTTGCTTTGTATTGCTTTGTTGGGGTTCATCATGTGGGCCTGCCAAAAGGGCAACATTAGATGCAACATTTGCATT
>A/Utah/42/2019
ATGAAGACTATCATTGCTTTGAGCTACATTCTATGTCTGGTTTTCGCTCAAAAAATTCCTGGAAATGACAATAGCACGGCAACGCTGTGCCTTGGGCACC
ATGCAGTACCAAACGGAACGATAGTGAAAACAATCACAAATGACCGAATTGAAGTTACTAATGCTACTGAGTTGGTTCAGAATTCCTCAATAGGTGAAAT
ATGCGACAGTCCTCATCAGATCCTTGATGGAGGGAACTGCACACTAATAGATGCTCTATTGGGGGACCCTCAGTGTGACGGCTTTCAAAATAAGAAATGG
GACCTTTTTGTTGAACGAAGCAGAGCCTACAGCAACTGTTACCCTTATGATGTGCCGGATTATGCCTCCCTTAGGTCACTAGTTGCCTCATCCGGCACAC
TGGAGTTTAAAAATGAAAGCTTCAATTGGACTGGAGTCAAACAAAACGGAACAAGTTCTGCTTGCATAAGGGGATCTAGTAGTAGTTTCTTTAGTAGATT
AAATTGGTTGACCCACTTAAACTACACATATCCAGCACTGAACGTGACTATGCCAAACAAGGAACAATTTGACAAATTGTACATTTGGGGGGTTCACCAC
CCGGGTACGGACAAGGACCAAATCTTCCTGTATGCTCGATCATCAGGAAGAATCACAGTATCTACCAGAAGAAGCCAACAAGCTGTAATCCCAAATATCG
GATTTAGACCCAGAATAAGGGATATCCCTAGCAGAATAAGCATCTATTGGACAATAGTAAAACCGGGAGACATACTTTTGATTAACAGCACAGGGAATCT
AATTGCTCCTAGGGGTTACTTCAAAATACGAAGTGGGAAAAGCTCAATAATGAGATCAGATGCACCCATTGGCAAATGCAAGTCTGAATGCATCACTCCA
AATGGGAGCATTCCCAATGACAAACCATTCCAAAATGTAAACAGGATCACATACGGGGCCTGTCCCAGATATGTTAAGCAGAGCACTCTGAAATTGGCAA
CAGGAATGCGAAATGTACCAGAGAAACAAACTAGAGGCATATTTGGCGCAATAGCGGGTTTCATAGAAAATGGTTGGGAGGGAATGATGGATGGCTGGTA
CGGTTTCAGGCATCAAAATTCTGAGGGAAGAGGACAAGCAGCAGATCTCAAAAGCACTCAAGCAGCAATCGATCAAATCAATGGGAAGCTGAATCGATTG
ATCGGAAAAACCAACGAGAAATTCCATCAGATTGAAAAAGAATTCTCAGAAGTAGAAGGAAGAGTTCAAGACCTTGAGAAATATGTTGAGGACACTAAAA
TAGATCTCTGGTCATACAACGCGGAGCTTCTTGTTGCCCTGGAGAACCAACATACAATTGACCTAACTGACTCAGAAATGAACAAACTGTTTGAAAAAAC
AAAGAAGCAACTGAGGGAAAATGCTGAGGATATGGGAAATGGTTGTTTCAAAATATACCACAAATGTGACAATGCCTGCATAGGATCAATAAGAAATGGA
ACTTATGACCACAATGTGTACAGGGATGAAGCATTAAACAACCGGTTCCAGATCAAGGGAGTTGAGCTGAAGTCAGGGTACAAAGATTGGATCCTATGGA
TTTCCTTTGCCATATCATGTTTTTTGCTTTGTATTGCTTTGTTGGGGTTCATCATGTGGGCCTGCCAAAAGGGCAACATTAGATGCAACATTTGCATT
>A/Newcastle/123/2019
ATGAAGACTATCATTGCTTTGAGCTACATTCTATGTCTGGTTTTCGCTCAAAAAATTCCTGGAAATGACAATAGCACGGCAACGCTGTGCCTTGGGCACC
ATGCAGTACCAAACGGAACGATAGTGAAAACAATCACAAATGACCGAATTGAAGTTACTAATGCTACTGAGTTGGTTCAGAATTCCTCAATAGGTGAAAT
ATGCGACAGTCCTCATCAGATCCTTGATGGAGGGAACTGCACACTAATAGATGCTCTATTGGGGGACCCTCAGTGTGACGGCTTTCAAAATAAGAAATGG
GACCTTTTTGTTGAACGAAGCAGAGCCTACAGCAACTGTTACCCTTATGATGTGCCGGATTATGCCTCCCTTAGGTCACTAGTTGCCTCATCCGGCACAC
TGGAGTTTAAAAATGAAAGCTTCAATTGGACTGGAGTCAAACAAAACGGAACAAGTTCTGCTTGCATAAGGGGATCTAGTAGTAGTTTCTTTAGTAGATT
AAATTGGTTGACCCACTTAAACTACACATATCCAGCACTGAACGTGACTATGCCAAACAAGGAACAATTTGACAAATTGTACATTTGGGGGGTTCACCAC
CCGGGTACGGACAAGGACCAAATCTTCCTGTATGCTCGATCATCAGGAAGAATCACAGTATCTACCAGAAGAAGCCAACAAGCTGTAATCCCAAATATCG
GATTTAGACCCAGAATAAGGGATATCCCTAGCAGAATAAGCATCTATTGGACAATAGTAAAACCGGGAGACATACTTTTGATTAACAGCACAGGGAATCT
AATTGCTCCTAGGGGTTACTTCAAAATACGAAGTGGGAAAAGCTCAATAATGAGATCAGATGCACCCATTGGCAAATGCAAGTCTGAATGCATCACTCCA
AATGGAAGCATTCCCAATGACAAACCATTCCAAAATGTAAACAGGATCACATACGGGGCCTGTCCCAGATATGTTAAGCAGAGCACTCTGAAATTGGCAA
CAGGAATGCGAAATGTACCAGAGAAACAAACTAGAGGCATATTTGGCGCAATAGCGGGTTTCATAGAAAATGGTTGGGAGGGAATGATGGATGGCTGGTA
CGGTTTCAGGCATCAAAATTCTGAGGGAAGAGGACAAGCAGCAGATCTCAAAAGCACTCAAGCAGCAATCGATCAAATCAATGGGAAGCTGAATCGATTG
ATCGGAAAAACCAACGAGAAATTCCATCAGATTGAAAAAGAATTCTCAGAAGTAGAAGGAAGAGTTCAAGACCTTGAGAAATATGTTGAGGACACTAAAA
TAGATCTCTGGTCATACAACGCGGAGCTTCTTGTTGCCCTGGAGAACCAACATACAATTGACCTAACTGACTCAGAAATGAACAAACTGTTTGAAAAAAC
AAAGAAGCAACTGAGGGAAAATGCTGAGGATATGGGAAATGGTTGTTTCAAAATATACCACAAATGTGACAATGCCTGCATAGGATCAATAAGAAATGGA
ACTTATGACCACAATGTGTACAGGGATGAAGCATTAAACAACCGGTTCCAGATCAAGGGAGTTGAGCTGAAGTCAGGGTACAAAGATTGGATCCTATGGA
TTTCCTTTGCCATATCATGTTTTTTGCTTTGTATTGCTTTGTTGGGGTTCATCATGTGGGCCTGCCAAAAGGGCAACATTAGATGCAACATTTGCATT
>A/Victoria/148/2019
ATGAAGACTATCATTGCTTTGAGCTACATTCTATGTCTGGTTTTCGCTCAAAAAATTCCTGGAAATGACAATAGCACGGCAACGCTGTGCCTTGGGCACC
ATGCAGTACCAAACGGAACGATAGTGAAAACAATCACAAATGACCGAATTGAAGTTACTAATGCTACTGAGTTGGTTCAGAATTCCTCAATAGGTGAAAT
ATGCGACAGTCCTCATCAGATCCTTGATGGAGGGAACTGCACACTAATAGATGCTCTATTGGGGGACCCTCAGTGTGACGGCTTTCAAAATAAGAAATGG
GACCTTTTTGTTGAACGAAGCAGAGCCTACAGCAACTGTTACCCTTATGATGTGCCGGATTATGCCTCCCTTAGGTCACTAGTTGCCTCATCCGGCACAC
TGGAGTTTAAAAATGAAAGCTTCAATTGGACTGGAGTCAAACAAAACGGAACAAGTTCTGCTTGCATAAGGGGATCTAGTAGTAGTTTCTTTAGTAGATT
AAATTGGTTGACCCACTTAAACTACACATATCCAGCACTGAACGTGACTATGCCAAACAAGGAACAATTTGACAAATTGTACATTTGGGGGGTTCACCAC
CCGGGTACGGACAAGGACCAAATCTTCCTGTATGCTCGATCATCAGGAAGAATCACAGTATCTACCAGAAGAAGCCAACAAGCTGTAATCCCAAATATCG
GATTTAGACCCAGAATAAGGGATATCCCTAGCAGAATAAGCATCTATTGGACAATAGTAAAACCGGGAGACATACTTTTGATTAACAGCACAGGGAATCT
AATTGCTCCTAGGGGTTACTTCAAAATACGAAGTGGGAAAAGCTCAATAATGAGATCAGATGCACCCATTGGCAAATGCAAGTCTGAATGCATCACTCCA
AATGGAAGCATTCCCAATGACAAACCATTCCAAAATGTAAACAGGATCACATACGGGGCCTGTCCCAGATATGTTAAGCAGAGCACTCTGAAATTGGCAA
CAGGAATGCGAAATGTACCAGAGAAACAAACTAGAGGCATATTTGGCGCAATAGCGGGTTTCATAGAAAATGGTTGGGAGGGAATGATGGATGGCTGGTA
CGGTTTCAGGCATCAAAATTCTGAGGGAAGAGGACAAGCAGCAGATCTCAAAAGCACTCAAGCAGCAATCGATCAAATCAATGGGAAGCTGAATCGATTG
ATCGGAAAAACCAACGAGAAATTCCATCAGATTGAAAAAGAATTCTCAGAAGTAGAAGGAAGAGTTCAAGACCTTGAGAAATATGTTGAGGACACTAAAA
TAGATCTCTGGTCATACAACGCGGAGCTTCTTGTTGCCCTGGAGAACCAACATACAATTGACCTAACTGACTCAGAAATGAACAAACTGTTTGAAAAAAC
AAAGAAGCAACTGAGGGAAAATGCTGAGGATATGGGAAATGGTTGTTTCAAAATATACCACAAATGTGACAATGCCTGCATAGGATCAATAAGAAATGGA
ACTTATGACCACAATGTGTACAGGGATGAAGCATTAAACAACCGGTTCCAGATCAAGGGAGTTGAGCTGAAGTCAGGGTACAAAGATTGGATCCTATGGA
TTTCCTTTGCCATATCATGTTTTTTGCTTTGTATTGCTTTGTTGGGGTTCATCATGTGGGCCTGCCAAAAGGGCAACATTAGATGCAACATTTGCATT
>A/Maesycwmmer/8953/2019
ATGAAGACTATCATTGCTTTGAGCTACATTCTATGTCTGGTTTTCACTCAAAAAATTCCTGGAAATGACAATAGCACGGCAACGCTGTGCCTTGGGCACC
ATGCAGTACCAAACGGAACGATAGTGAAAACAATCACAAATGACCGAATTGAAGTTACTAATGCTACTGAGTTGGTTCAGAATTCCTCAATGGGTGAAAT
ATGCGACAGTCCTCATCAGATCCTTGATGGAGGGAACTGCACACTAATAGATGCTCTATTGGGGGACCCTCAGTGTGACGGCTTTCAAAATAAGAAATGG
GACCTTTTTGTTGAACGAAGCAGAGCCTACAGCAACTGTTACCCTTATGATGTGCCGGATTATGCCTCCCTTAGGTCACTAGTTGCCTCATCCGGCACAC
TGGAGTTTAAAAATGAAAGCTTCAATTGGACTGGAGTCAAACAAAACGGAACAAGCTCTGCTTGCATAAGGGGATCTAGTAGTAGTTTCTTTAGTAGATT
AAATTGGTTGACCCACTTAAACTACACATATCCAGCACTGAACGTGACTATGCCAAACAAGGAACAATTTGACAAATTGTACATTTGGGGGGTTCACCAC
CCGGGTACGGACAAGGACCAAATCTTCCTGTATGCTCGATCATCAGGAAGAATCACAGTATCTACCAGAAGAAGCCAACAAGCTGTAACCCCAAATATCG
GATTTAGACCCAGAATAAGGGATATCCCTAGCAGAATAAGCATCTATTGGACAATAGTAAAACCGGGAGACATACTTTTGATTAACAGCACAGGGAATCT
AATTGCTCCTAGGGGTTACTTCAAAATACGAAGTGGGAAAAGCTCAATAATGAGATCAGATGCACCCATTGGCAAATGCAAGTCTGAATGCATCACTCCA
AATGGGAGCATTCCCAATGACAAACCATTCCAAAATGTAAACAGGATCACATACGGGGCCTGTCCCAGATATGTTAAGCAGAGCACTCTGAAATTGGCAA
CAGGAATGCGAAATGTACCAGAGAAACAAACTAGAGGCATATTTGGCGCAATAGCGGGTTTCATAGAAAATGGTTGGGAGGGAATGATGGATGGCTGGTA
CGGTTTCAGGCATCAAAATTCTGAGGGAAGAGGACAAGCAGCAGATCTCAAAAGCACTCAAGCAGCAATCGATCAAATCAATGGGAAGCTGAATCGATTG
ATCGGAAAAACCAACGAGAAATTCCATCAGATTGAAAAAGAATTCTCAGAAGTAGAAGGAAGAGTTCAAGACCTTGAGAAATATGTTGAGGACACTAAAA
TAGATCTCTGGTCATACAACGCGGAGCTTCTTGTTGCCCTGGAGAACCAACATACAATTGACCTAACTGACTCAGAAATGAACAAACTGTTTGAAAAAAC
AAAGAAGCAACTGAGGGAAAATGCTGAGGATATGGGAAATGGTTGTTTCAAAATATACCACAAATGTGACAATGCCTGCATAGGATCAATAAGAAATGGA
ACTTATGACCACAATGTGTACAGGGATGAAGCATTAAACAACCGGTTCCAGATCAAGGGAGTTGAGCTGAAGTCAGGGTACAAAGATTGGATCCTATGGA
TTTCCTTTGCCATATCATGTTTTTTGCTTTGTATTGCTTTGTTGGGGTTCATCATGTGGGCCTGCCAAAAGGGCAACATTAGATGCAACATTTGCATT
>A/Hong_Kong/4712/2019
ATGAAGACTATCATTGCTTTGAGCTACATTCTATGTCTGGTTTTCGCTCAAAAAATTCCTGGAAATGACAATAGCACGGCAACGCTGTGCCTTGGGCACC
ATGCAGTACCAAACGGAACGATAGTGAAAACAATCACAAATGACCGAATTGAAGTTACTAATGCTACTGAGTTGGTTCAGAATTCCTCAATGGGTGAAAT
ATGCGACAGTCCTCATCAGATCCTTGATGGAGGGAACTGCACACTAATAGATGCTCTATTGGGGGACCCTCAGTGTGACGGCTTTCAAAATAAGAAATGG
GACCTTTTTGTTGAACGAAGCAGAGCCTACAGCAACTGTTACCCTTATGATGTGCCGGATTATGCCTCCCTTAGGTCACTAGTTGCCTCATCCGGCACAC
TGGAGTTTAAAAATGAAAGCTTCAATTGGACTGGAGTCAAACAAAACGGAACAAGCTCTGCTTGCATAAGGGGATCTAGTAGTAGTTTCTTTAGTAGATT
AAATTGGTTGACCCACTTAAACTACAYATATCCAGCACTGAACGTGACTATGCCAAACAAGGAACAATTTGACAAATTGTACATTTGGGGGGTTCACCAC
CCGGGTACGGACAAGGACCAAATCTTCCTGTATGCTCGATCATCAGGAAGAATCACAGTATCTACCAGAAGAAGCCAACAAGCTGTAACCCCAAATATCG
GATTTAGACCCAGAATAAGGGATATCCCTAGCAGAATAAGCATCTATTGGACAATAGTAAAACCAGGAGACATACTTTTGATTAACAGCACAGGGAATCT
AATTGCTCCTAGGGGTTACTTCAAAATACGAAGTGGGAAAAGCTCAATAATGAGATCAGATGCACCCATTGGCAAATGCAAGTCTGAATGCATCACTCCA
AATGGGAGCATTCCCAATGACAAACCATTCCAAAATGTAAACAGGATCACATACGGGGCCTGTCCCAGATATGTTAAGCAGAGCACTCTGAAATTGGCAA
CAGGAATGCGAAATGTACCAGAGAAACAAACTAGAGGCATATTTGGCGCAATAGCGGGTTTCATAGAAAATGGTTGGGAGGGAATGATGGATGGCTGGTA
CGGTTTCAGGCATCAAAATTCTGAGGGAAGAGGACAAGCAGCAGATCTCAAAAGCACTCAAGCAGCAATCGATCAAATCAATGGGAAGCTGAATCGATTG
ATCGGAAAAACCAACGAGAAATTCCATCAGATTGAAAAAGAATTCTCAGAAGTAGAAGGAAGAGTTCAAGACCTTGAGAAATATGTTGAGGACACTAAAA
TAGATCTCTGGTCATACAACGCGGAGCTTCTTGTTGCCCTGGAGAACCAACATACAATTGACCTAACTGACTCAGAAATGAACAAACTGTTTGAAAAAAC
AAAGAAGCAACTGAGGGAAAATGCTGAGGATATGGGAAATGGTTGTTTCAAAATATACCACAAATGTGACAATGCCTGCATAGGATCAATAAGAAATGGA
ACTTATGACCACAATGTGTACAGGGATGAAGCATTAAACAACCGGTTCCAGATCAAGGGAGTTGAGCTGAAGTCAGGGTACAAARATTGGATCCTATGGA
TTTCCTTTGCCATATCATGTTTTTTGCTTTGTATTGCTTTGTTGGGGTTCATCATGTGGGCCTGCCAAAAGGGCAACATTAGATGCAACATTTGCATT
>A/Monmouth/0201/2019
ATGAAGACTATCATTGCTTTGAGCTACATTCTATGTCTGGTTTTCGCTCAAAAAATTCCTGGAAATGACAATAGCACGGCAACGCTGTGCCTTGGGCACC
ATGCAGTACCAAACGGAACGATAGTGAAAACAATCACAAATGACCGAATTGAAGTTACTAATGCTACTGAGTTGGTTCAGAATTCCTCAATGGGTGAAAT
ATGCGACAGTCCTCATCAGATCCTTGATGGAGGGAACTGCACACTAATAGATGCTCTATTGGGGGACCCTCAGTGTGACGGCTTTCAAAATAAGAAATGG
GACCTTTTTGTTGAACGAAGCAGAGCCTACAGCAACTGTTACCCTTATGATGTGCCGGATTATGCCTCCCTTAGGTCACTAGTTGCCTCATCCGGCACAC
TGGAGTTTAAAAATGAAAGCTTCAATTGGACTGGAGTCAAACAAAACGGAACAAGCTCTGCTTGCATAAGGGGATCTAGTAGTAGTTTCTTTAGTAGATT
AAATTGGTTGACCCACTTAAACTACACATATCCAGCACTGAACGTGACTATGCCAAACAAGGAACAATTTGACAAATTGTACATTTGGGGGGTTCACCAC
CCGGGTACGGACAAGGACCAAATCTTCCTGTATGCTCGATCATCAGGAAGAATCACAGTATCTACCAGAAGAAGCCAACAAGCTGTAACCCCAAATATCG
GATTTAGACCCAGAATAAGGGATATCCCTAGCAGAATAAGCATCTATTGGACAATAGTAAAACCGGGAGACATACTTTTGATTAACAGCACAGGGAATCT
AATTGCTCCTAGGGGTTACTTCAAAATACGAAGTGGGAAAAGCTCAATAATGAGATCAGATGCACCCATTGGCAAATGCAAGTCTAAATGCATCACTCCA
AATGGGAGCATTCCCAATGACAAACCATTCCAAAATGTAAACAGGATCACATACGGGGCCTGTCCCAGATATGTTAAGCAGAGCACTCTGAAATTGGCAA
CAGGAATGCGAAATGTACCAGAGAAACAAACTAGAGGCATATTTGGCGCAATAGCGGGTTTCATAGAAAATGGTTGGGAGGGAATGATGGATGGCTGGTA
CGGTTTCAGGCATCAAAATTCTGAGGGAAGAGGACAAGCAGCAGATCTCAAAAGCACTCAAGCAGCAATCGATCAAATCAATGGGAAGCTGAATCGATTG
ATCGGAAAAACCAACGAGAAATTCCATCAGATTGAAAAAGAATTCTCAGAAGTAGAAGGAAGAGTTCAAGACCTTGAGAAATATGTTGAGGACACTAAAA
TAGATCTCTGGTCATACAACGCGGAGCTTCTTGTTGCCCTGGAGAACCAACATACAATTGACCTAACTGACTCAGAAATGAACAAATTGTTTGAAAAAAC
AAAGAAGCAACTGAGGGAAAATGCTGAGGATATGGGAAATGGTTGTTTCAAAATATACCACAAATGTGACAATGCCTGCATAGGATCAATAAGAAATGGA
ACTTATGACCACAATGTGTACAGGGATGAAGCATTAAACAACCGGTTCCAGATCAAGGGAGTTGAGCTGAAGTCAGGGTACAAAGATTGGATCCTATGGA
TTTCCTTTGCCATATCATGTTTTTTGCTTTGTATTGCTTTGTTGGGGTTCATCATGTGGGCCTGCCAAAAGGGCAACATTAGATGCAACATTTGCATT
>A/Newport/9414/2019
ATGAAGACTATCATTGCTTTGAGCTACATTCTATGTCTGGTTTTCGCTCAAAAAATTCCTGGAAATGACAATAGCACGGCAACGCTGTGCCTTGGGCACC
ATGCAGTACCAAACGGAACGATAGTGAAAACAATCACAAATGACCGAATTGAAGTTACTAATGCTACTGAGTTGGTTCAGAATTCCTCAATGGGTGAAAT
ATGCGACAGTCCTCATCAGATCCTTGATGGAGGGAACTGCACACTAATAGATGCTCTATTGGGGGACCCTCAGTGTGACGGCTTTCAAAATAAGAAATGG
GACCTTTTTGTTGAACGAAGCAGAGCCTACAGCAACTGTTACCCTTATGATGTGCCGGATTATGCCTCCCTTAGGTCACTAGTTGCCTCATCCGGCACAC
TGGAGTTTAAAAATGAAAGTTTCAATTGGACTGGAGTCAAACAAAACGGAACAAGCTCTGCTTGCATAAGGGGATCTAGTAGTAGTTTCTTTAGTAGATT
AAATTGGTTGACCCACTTAAACTACACATATCCAGCACTGAACGTGACTATGCCAAACAAGGAACAATTTGACAAATTGTACATTTGGGGGGTTCACCAC
CCGGGTACGGACAAGGACCAAATCTTCCTGTATGCTCGATCATCAGGAAGAATCACAGTATCTACCAGAAGAAGCCAACAAGCTGTAACCCCAAATATCG
GATTTAGACCCAGAATAAGGGATATCCCTAGCAGAATAAGCATCTATTGGACAATAGTAAAACCGGGAGACATACTTTTGATTAACAGCACAGGGAATCT
AATTGCTCCTAGGGGTTACTTCAAAATACGAAGTGGGAAAAGCTCAATAATGAGATCAGATGCACCCATTGGCAAATGCAAGTCTGAATGCATCACTCCA
AATGGGAGCATTCCCAATGACAAACCATTCCAAAATGTAAACAGGATCACATACGGGGCCTGTCCCAGATATGTTAAGCAGAGCACTCTGAAATTGGCAA
CAGGAATGCGAAATGTACCAGAGAAACAAACTAGAGGCATATTTGGCGCAATAGCGGGTTTCATAGAAAATGGTTGGGAGGGAATGATGGATGGCTGGTA
CGGTTTCAGGCATCAAAATTCTGAGGGAAGAGGACAAGCAGCAGATCTCAAAAGCACTCAAGCAGCAATCGATCAAATCAATGGGAAGCTGAATCGATTG
ATCGGAAAAACCAACGAGAAATTCCATCAGATTGAAAAAGAATTCTCAGAAGTAGAAGGAAGAGTTCAAGACCTTGAGAAATATGTTGAGGACACTAAAA
TAGATCTCTGGTCATACAACGCGGAGCTTCTTGTTGCCCTGGAGAACCAACATACAATTGACCTAACTGACTCAGAAATGAACAAATTGTTTGAAAAAAC
AAAGAAGCAACTGAGGGAAAATGCTGAGGATATGGGAAATGGTTGTTTCAAAATATACCACAAATGTGACAATGCCTGCATAGGATCAATAAGAAATGGA
ACTTATGACCACAATGTGTACAGGGATGAAGCATTAAACAACCGGTTCCAGATCAAGGGAGTTGAGCTGAAGTCAGGGTACAAAGATTGGATCCTATGGA
TTTCCTTTGCCATATCATGTTTTTTGCTTTGTATTGCTTTGTTGGGGTTCATCATGTGGGCCTGCCAAAAGGGCAACATTAGATGCAACATTTGCATT
>A/Denmark/217/2020
ATGAAGACTATCATTGCTTTGAGCTACATTCTATGTCTGGTTTTCGCTCAAAAAATTCCTGGAAATGACAATAGCACGGCAACGCTGTGCCTTGGGCACC
ATGCAGTACCAAACGGAACGATAGTGAAAACAATCACAAATGACCGAATTGAAGTTACTAATGCTACTGAGTTGGTTCAGAATTCCTCAATGGGTGAAAT
ATGCGACAGTCCTCATCAGATCCTTGATGGAGGGAACTGCACACTAATAGATGCTCTATTGGGGGACCCTCAGTGTGACGGCTTTCAAAATAAGAAATGG
GACCTTTTTGTTGAACGAAGCAGAGCCTACAGCAACTGTTACCCTTATGATGTGCCGGATTATGCCTCCCTTAGGTCACTAGTTGCCTCATCCGGCACAC
TGGAGTTTAAAAATGAGAGCTTCAATTGGACTGGAGTCAAACAAAACGGAACAAGCTCTGCTTGCATAAGGGGATCTAGTAGTAGTTTCTTTAGTAGATT
AAATTGGTTGACCCACTTAAACTACACATATCCAGCACTGAACGTAACTATGCCAAACAAGGAACAATTTGACAAATTGTACATTTGGGGGGTTCACCAC
CCGGGTACGGACAAGGACCAAATCTTCCTGTATGCTCGATCATCAGGAAGAATCACAGTATCTACCAGAAGAAGCCAACAAGCTGTAACCCCAAATATCG
GATTTAGACCCAGAATAAGGGATATCCCTAGCAGAATAAGCATCTATTGGACAATAGTAAAACCGGGAGACATACTTTTGATTAACAGCACAGGGAATCT
AATTGCTCCTAGGGGTTACTTCAAAATACGAAGTGGGAAAAGCTCAATAATGAGATCAGATGCACCCATTGGCAAATGCAAGTCTGAATGCATCACTCCA
AATGGGAGCATTCCCAATGACAAACCATTCCAAAATGTAAACAGGATCACATACGGGGCCTGTCCCAGATATGTTAAGCAGAGCACTCTGAAATTGGCAA
CAGGAATGCGAAATGTACCAGAGAAACAAACTAGAGGCATATTTGGCGCAATAGCGGGTTTCATAGAAAATGGTTGGGAGGGAATGATGGATGGCTGGTA
CGGTTTCAGGCATCAAAATTCTGAGGGAAGAGGACAAGCAGCAGATCTCAAAAGCACTCAAGCAGCAATCGATCAAATCAATGGGAAGCTGAATCGATTG
ATCGGAAAAACCAACGAGAAATTCCATCAGATTGAAAAAGAATTCTCAGAAGTAGAAGGAAGAGTTCAAGACCTTGAGAAATATGTTGAGGACACTAAAA
TAGATCTCTGGTCATACAACGCGGAGCTTCTTGTTGCCCTGGAGAACCAACATACAATTGACCTAACTGACTCAGAAATGAACAAACTGTTTGAAAAAAC
AAAGAAGCAACTGAGGGAAAATGCTGAGGATATGGGAAATGGTTGTTTCAAAATATACCACAAATGTGACAATGCCTGCATAGGATCAATAAGAAATGGA
ACTTATGACCACAATGTGTACAGGGATGAAGCATTAAACAACCGGTTCCAGATCAAGGGAGTTGAGCTGAAGTCAGGGTACAAAGATTGGATCCTATGGA
TTTCCTTTGCCATATCATGTTTTTTGCTTTGTATTGCTTTGTTGGGGTTCATCATGTGGGCCTGCCAAAAGGGCAACATTAGATGCAACATTTGCATT
>A/Berlin/19/2020
ATGAAGACTATCATTGCTTTGAGCTACATTCTATGTCTGGTTTTCGCTCAAAAAATTCCTGGAAATGACAATAGCACGGCAACGCTGTGCCTTGGGCACC
ATGCAGTACCAAACGGAACGATAGTGAAAACAATCACAAATGACCGAATTGAAGTTACTAATGCTACTGAGTTGGTTCAGAATTCCTCAATGGGTGAAAT
ATGCGACAGTCCTCATCAGATCCTTGATGGAGGGAACTGCACACTAATAGATGCTCTATTGGGGGACCCTCAGTGTGACGGCTTTCAAAATAAGAAATGG
GACCTTTTTGTTGAACGAAGCAGAGCCTACAGCAACTGTTACCCTTATGATGTGCCGGATTATGCCTCCCTTAGGTCACTAATTGCCTCATCCGGCACAC
TGGAGTTTAAAAATGAAAGCTTCAATTGGACTGGAGTCAAACAAAACGGAACAAGCTCTGCTTGCATAAGGGGATCTAGTAGTAGTTTCTTTAGTAGATT
AAATTGGTTGACCCACTTAAACTACACATATCCAGCACTGAACGTGACTATGCCAAACAAGGAACAATTTGACAAATTGTACATTTGGGGGGTTCACCAC
CCGGGTACGGACAAGGACCAAATCTTCCTGTATGCTCGATCATCAGGAAGAATCACAGTATCTACCAGAAGAAGCCAACAAGCTGTAACCCCAAATATCG
GATTTAGACCCAGAATAAGGGATATCCCTAGCAGAATAAGCATCTATTGGACAATAGTAAAACCGGGAGACATACTTTTGATTAACAGCACAGGGAATCT
AATTGCTCCTAGGGGTTACTTCAAAATACGAAGTGGGAAAAGCTCAATAATGAAATCAGATGCACCCATTGGCAAATGCAAGTCTGAATGCATCACTCCA
AATGGGAGCATTCCCAATGACAAACCATTCCAAAATGTAAACAGGATCACATACGGGGCCTGTCCCAGATATGTTAAGCAGAGCACTCTGAAATTGGCAA
CAGGAATGCGAAATGTACCAGAGAAACAAACTAGAGGCATATTTGGCGCAATAGCGGGTTTCATAGAAAATGGTTGGGAGGGAATGATGGATGGCTGGTA
CGGTTTCAGGCATCAAAATTCTGAGGGAAGAGGACAAGCAGCAGATCTCAAAAGCACTCAAGCAGCAATCGATCAAATCAATGGGAAGCTGAATCGATTG
ATCGGAAAAACCAACGAGAAATTCCATCAGATTGAAAAAGAATTCTCAGAAGTAGAAGGAAGAGTTCAAGACCTTGAGAAATATGTTGAGGACACTAAAA
TAGACCTCTGGTCATACAACGCGGAGCTTCTTGTTGCCCTGGAGAACCAACATACAATTGACCTAACTGACTCAGAAATGAACAAACTGTTTGAAAAAAC
AAAGAAGCAACTGAGGGAAAATGCTGAGGATATGGGAAATGGTTGTTTCAAAATATACCACAAATGTGACAATGCCTGCATAGGATCAATAAGAAATGGA
ACTTATGACCACAATGTGTACAGGGATGAAGCATTAAACAACCGGTTCCAGATCAAGGGAGTTGAGCTGAAGTCAGGGTACAAAGATTGGATCCTATGGA
TTTCCTTTGCCATATCATGTTTTTTGCTTTGTATTGCTTTGTTGGGGTTCATCATGTGGGCCTGCCAAAAGGGCAACATTAGATGCAACATTTGCATT
>A/Iowa/43/2016
atgaagactatcattgctttgagctacattctatgtctggttttcgctcaaaaaattcctggaaatgacaatagcacggcaacgctgtgccttgggcacc
atgcagtaccaaacggaacgatagtgaaaacaatcacaaatgaccgaattgaagttactaatgctactgagttggttcaaaattcctcaataggtgaaat
atgcgacagtcctcatcagatccttgatggagaaaactgcacactaatagatgctctattgggagaccctcagtgtgatggctttcaaaataagaaatgg
gacctttttgttgaacgaagcaaagcctacagcaactgttacccttatgatgtgccggattatgcctcccttaggtcactagttgcctcatccggcacac
tggagtttaacaatgaaagcttcaattggactggagtcaaacaaaacggaacaagttctgcttgtataaggaaatctagtagtagtttctttagtagatt
aaattggttgacccacttaaattacacatatccagcattgaacgtgactatgccaaacaatgaacaatttgacaaattgtacatttggggggttcaccac
ccgggtacggacaaggaccaaatcttcctgtatgctcaatcatcaggaagaatcacagtatctaccaaaagaagccaacaagctgtaatcccaaatatcg
gatccagacccagaataagggatatccctagcagaataagcatctattggacaatagtaaaaccgggagacatacttttgattaacagcacagggaatct
aattgctcctaggggttacttcaaaatacaaagtgggaaaagctcaataatgagatcagatgcacccattggcaaatgcaagtctgaatgcatcactcca
aatggaagcattcccaatgacaaaccattccaaaatgtaaacaggatcacatacggggcctgtcccagatatgttaagcatagcactctgaaattggcaa
caggaatgcgaaatgtaccagagaaacaaactagaggcatatttggcgcaatagcgggtttcatagaaaatggttgggagggaatggtggatggttggta
cggtttcaggcatcaaaattctgagggaagaggacaagcagcagatctcaaaagcactcaagcagcaatcgatcaaatcaatgggaagctgaatcggttg
atcgggaaaaccaacgagaaattccatcagattgaaaaagaattctcagaagtagaaggaagaattcaggaccttgagaaatatgttgaggacactaaaa
tagatctctggtcatacaacgcggagcttcttgttgccctggagaaccaacatacaattgatctaactgactcagaaatgaacaaactgtttgaaaaaac
aaagaagcaactgagggaaaatgctgaggatatgggaaatggttgtttcaaaatataccacaaatgtgacaatgcctgcataggttcaataagaaatgga
acttatgaccacaatgtgtacagggatgaagcattaaacaaccggttccagatcaagggagttgagctgaagtcagggtacaaagattggatcctatgga
tttcctttgccatatcatgttttttgctttgtgttgctttgttggggttcatcatgtgggcctgccaaaagggcaacattagatgcaacatttgcatt
>A/Texas/132/2017
atgaagactatcattgctttgagctacattctatgtctggttttcgctcaaaaaattcctggaaatgacaatagcacggcaacgctgtgccttgggcacc
atgcagtaccaaacggaacgatagtgaaaacaatcacaaatgaccgaattgaagttactaatgctactgagttggttcaaaattcctcaataggtgaaat
atgcgacagtcctcatcagatccttgatggagaaaactgcacactaatagatgctctattgggagaccctcagtgtgatggctttcaaaataagaaatgg
gacctttttgttgaacgaagcaaagcctacagcaactgttacccttatgatgtgccggattatgcctcccttaggtcactagttgcctcatccggcacac
tggagtttaacaatgaaagcttcaattggactggagtcaaacaaaacggaacaagttctgcttgtataaggaaatctagtagtagtttctttagtagatt
aaattggttgacccacttaaattacacatatccagcattgaacgtgactatgccaaacaatgaacaatttgacaaattgtacatttggggggttcaccac
ccgggtacggacaaggaccaaatcttcctgtatgctcaatcatcaggaagaatcacagtatctaccaaaagaagccaacaagctgtaatcccaaatatcg
gatccagacccagaataagggatatccctagcagaataagcatctattggacaatagtaaaaccgggagacatacttttgattaacagcacagggaatct
aattgctcctaggggttacttcaaaatacaaagtgggaaaagctcaataatgagatcagatgcacccattggcaaatgcaagtctgaatgcatcactcca
aatggaagcattcccaatgacaaaccattccaaaatgtaaacaggatcacatacggggcctgtcccagatatgttaagcatagcactctgaaattggcaa
caggaatgcgaaatgtaccagagaaacaaactagaggcatatttggcgcaatagcgggtttcatagaaaatggttgggagggaatggtggatggttggta
cggtttcaggcatcaaaattctgagggaagaggacaagcagcagatctcaaaagcactcaagcagcaatcgatcaaatcaatgggaagctgaatcggttg
atcgggaaaaccaacgagaaattccatcagattgaaaaagaattctcagaagtagaaggaagaattcaggaccttgagaaatatgttgaggacactaaaa
tagatctctggtcatacaacgcggagcttcttgttgccctggagaaccaacatacaattgatctaactgactcagaaatgaacaaactgtttgaaaaaac
aaagaaacaactgagggaaaatgctgaggatatgggaaatggttgtttcaaaatataccacaaatgtgacaatgcctgcataggttcaataagaaatgga
acttatgaccacaatgtgtacagggatgaagcattaaacaaccggttccagatcaagggagttgagctgaagtcagggtacaaagattggatcctatgga
tttcctttgccatatcatgttttttgctttgtgttgctttgttggggttcatcatgtgggcctgccaaaagggcaacattagatgcaacatttgcatt
>A/England/71/2020
atgaagactatcattgctttgagctgcattctatgtctggttttcgctcaaaaaattcctggaaatgacaatagcacggcaacgctgtgccttgggcacc
atgcagtaccaaacggaacgatagtgaaaacaatcacgaatgaccgaattgaagttactaatgctactgagctggttcagaactcctcaataggtgaaat
atgcgacagtcctcatcagatccttgatggagaaaactgcacactaatagatgctctattgggagaccctcagtgtgatggctttcaaaataagaaatgg
gaccttttcgttgaacggaacaaagcctacagcaactgttacccttatgatgtgccggattatgcatcccttagatcactagttgcctcatccggcacac
tggagtttaacaatgaaagcttcaattgggctggagtcactcaaaacggaacaagttcttcttgcataaggggatctaaaagtagtttctttagtagatt
aaattggttgacccacttaaactccaaatacccagcattaaacgtgactatgccaaacaatgaacaatttgacaaattgtacatttggggtgttcaccac
ccgggtacggacaaggaccaaatctccctgtatgcacaatcatcaggaagaatcacagtatctaccaaaagaagccaacaagctgtaatcccgaatatcg
gatctagacccagaataagggatatccctagcagaataagcatctattggacaatagtaaaaccaggagacatacttttgattaacagcacagggaatct
aattgctcctaggggttacttcaaaatacgaagtgggaaaagctcaataatgagatcagatgcacccattggcaagtgcaagtctgaatgcatcactcca
aatggaagcattccaaatgacaaaccattccaaaatgtaaacaggatcacatacggggcatgtcccagatatgttaagcaaagcactctgaaattggcaa
caggaatgcgaaatgtgccagagagacaaactagaggcatatttggcgcaatagcgggtttcatagaaaatggttgggaaggattggtggatggttggta
cggcttcaggcatcaaaattctgagggaagaggacaagcagcagatcttaaaagcactcaagcagcaatcgatcaaatcaatgggaagctgaatcgattg
atcgggaaaaccaacgagaaattccatcagattgaaaaagagttctcagaagtagaaggaagaattcaggaccttgagaaatatgttgaggacacaaaaa
tagatctctggtcatacaatgcagagcttcttgttgccctggagaaccaacatacaattgatctaactgactcagaaatgaacaaactgtttgaaaaaac
aaagaagcaactgagggaaaatgctgaggatatgggcaatggttgtttcaaaatataccacaaatgtgacaatgcctgcatggggtcaatcaggaatgga
acttatgaccacaatgtatacagagatgaagcattaaacaaccggttccagatcaagggagttgagctgaagtcagggtacaaagattggatcctatgga
tttcctttgccatatcatgttttttgctttgtgttgttctgttggggttcatcatgtgggcctgccaaaagggcaacattaggtgcaacatttgcatt
>A/England/834/2019
atgaagactatcattgctttgagctgcattctatgtctggttttcgctcaaaaaattcctggaaatgacaatagcacggcaacgctgtgccttgggcacc
atgcagtaccaaacggaacgatagtgaaaacaatcacgaatgaccgaattgaagttactaatgctactgagctggttcagaactcctcaataggtgaaat
atgcgacagtcctcatcagatccttgatggagaaaactgcacactaatagatgctctattgggagaccctcagtgtgatggctttcaaaataagaaatgg
gaccttttcgttgaacggaacaaagcctacagcaactgttacccttatgatgtgccggattatgcatcccttagatcactagttgcctcatccggcacac
tggagtttaacaatgaaagcttcaattgggctggagtcactcaaaacggaacaagttcttcttgcataaggggatctaaaagtagtttctttagtagatt
aaattggttgacccacttaaactccaaatacccagcattaaacgtgactatgccaaacaatgaacaatttgacaaattgtacatttggggtgttcaccac
ccgggtacggacaaggaccaaatctccctgtatgcacaatcatcaggaagaatcacagtatctaccaaaagaagccaacaagctgtaatcccgaatatcg
gatctagacccagaataagggatatccctagcagaataagcatctattggacaatagtaaaaccaggagacatacttttgattaacagcacagggaatct
aattgctcctaggggttacttcaaaatacgaagtgggaaaagctcaataatgagatcagatgcacccattggcaagtgcaagtctgaatgcatcactcca
aatggaagcattccaaatgacaaaccattccaaaatgtaaacaggatcacatacggggcatgtcccagatatgttaagcaaagcactctgaaattggcaa
caggaatgcgaaatgtgccagagagacaaactagaggcatatttggcgcaatagcgggtttcatagaaaatggttgggaaggattggtggatggttggta
cggcttcaggcatcaaaattctgagggaagaggacaagcagcagatcttaaaagcactcaagcagcaatcgatcaaatcaatgggaagctgaatcgattg
atcgggaaaaccaacgagaaattccatcagattgaaaaagagttctcagaagtagaaggaagaattcaggaccttgagaaatatgttgaggacacaaaaa
tagatctctggtcatacaatgcagagcttcttgttgccctggagaaccaacatacaattgatctaactgactcagaaatgaacaaactgtttgaaaaaac
aaagaagcaactgagggaaaatgctgaggatatgggcaatggttgtttcaaaatataccacaaatgtgacaatgcctgcatggggtcaatcaggaatgga
acttatgaccacaatgtatacagagatgaagcattaaacaaccggttccagatcaagggagttgagctgaagtcagggtacaaagattggatcctatgga
tttcctttgccatatcatgttttttgctttgtgttgttctgttggggttcatcatgtgggcctgccaaaagggcaacattaggtgcaacatttgcatt
>A/Ireland/00582/2020
atgaagactatcattgctttgagctgcattctatgtctggttttcgctcaaaaaattcctggaaatgacaatagcacggcaacgctgtgccttgggcacc
atgcagtaccaaacggaacgatagtgaaaacaatcacgaatgaccgaattgaagttactaatgctactgagctggttcagaactcctcaataggtgaaat
atgcgacagtcctcatcagatccttgatggagaaaactgcacactaatagatgctctattgggagaccctcagtgtgatggctttcaaaataagaaatgg
gaccttttcgttgaacggaacaaagcctacagcaactgttacccttatgatgtgccggattatgcatcccttagatcactagttgcctcatccggcacac
tggagtttaacaatgaaagcttcaattgggctggagtcactcaaaacggaacaagttcttcttgcataaggggatctaaaagtagtttctttagtagatt
aaattggttgacccacttaaactccaaatacccagcattaaacgtgactatgccaaacaatgaacaatttgacaaattgtacatttggggtgttcaccac
ccgggtacggacaaggaccaaatctccctgtatgcacaatcatcaggaagaatcacagtatctaccaaaagaagccaacaagctgtaatcccgaatatcg
gatctagacccagaataagggatatccctagcagaataagcatctattggacaatagtaaaaccaggagacatacttttgattaacagcacagggaatct
aattgctcctaggggttacttcaaaatacgaagtgggaaaagctcaataatgagatcagatgcacccattggcaagtgcaagtctgaatgcatcactcca
aatggaagcattccaaatgacaaaccattccaaaatgtaaacaggatcacatacggggcatgtcccagatatgttaagcaaagcactctgaaattggcaa
caggaatgcgaaatgtgccagagagacaaactagaggcatatttggcgcaatagcgggtttcatagaaaatggttgggaaggattggtggatggttggta
cggcttcaggcatcaaaattctgagggaagaggacaagcagcagatctcaaaagcactcaagcagcaatcgatcaaatcaatgggaagctgaatcgattg
atcgggaaaaccaacgagaaattccatcagattgaaaaagagttctcagaagtagaagggagaattcaggaccttgagaaatatgttgaggacacaaaaa
tagatctctggtcatacaatgcagagcttcttgttgccctggagaaccaacatacaattgatctaactgactcagaaatgaacaaactgtttgaaaaaac
aaagaagcaactgagggaaaatgctgaggatatgggcaatggttgtttcaaaatataccacaaatgtgacaatgcctgcatggggtcaatcaggaatgga
acttatgaccacaatgtatacagagatgaagcattaaacaaccggttccagatcaagggagttgagctgaagtcagggtacaaagattggatcctatgga
tttcctttgccatatcatgttttttgctttgtgttgttctgttggggttcatcatgtgggcctgccaaaagggcaacattaggtgcaacatttgcatt
>A/Netherlands/10268/2019
atgaagactatcattgctttgagctgcattctatgtctggttttcgctcaaaaaattcctggaaatgacaatagcacggcaacgctgtgccttgggcacc
atgcagtaccaaacggaacgatagtgaaaacaatcacgaatgaccgaattgaagttactaatgctactgagctggttcagaactcctcaataggtgaaat
atgcgacagtcctcatcagatccttgatggagaaaactgcacactaatagatgctctattgggagaccctcagtgtgatggctttcaaaataagaaatgg
gaccttttcgttgaacggaacaaagcctacagcaactgttacccttatgatgtgccggattatgcatcccttagatcactagttgcctcatccggcacac
tggagtttaacaatgaaagcttcaattgggctggagtcactcaaaacggaacaagttcttcttgcataaggggatctaaaagtagtttctttagtagatt
aaattggttgacccacttaaactccaaatacccagcattaaacgtgactatgccaaacaatgaacaatttgacaaattgtacatttggggtgttcaccac
ccgggtacggacaaggaccaaatctccctgtatgcacaatcatcaggaagaatcacagtatctaccaaaagaagccaacaagctgtaatcccgaatatcg
gatctagacccagaataagggatatccctagcagaataagcatctattggacaatagtaaaaccaggagacatacttttgattaacagcacagggaatct
aattgctcctaggggttacttcaaaatacgaagtgggaaaagctcaataatgagatcagatgcacccattggcaagtgcaagtctgaatgcatcactcca
aatggaagcattccaaatgacaaaccattccaaaatgtaaacaggatcacatacggggcatgtcccagatatgttaagcaaagcactctgaaattggcaa
caggaatgcgaaatgtgccagagagacaaactagaggcatatttggcgcaatagcgggtttcatagaaaatggttgggaaggattggtggatggttggta
cggcttcaggcatcaaaattctgagggaagaggacaagcagcagatcttaaaagcactcaagcagcaatcgatcaaatcaatgggaagctgaatcgattg
atcgggaaaaccaacgagaaattccatcagattgaaaaagaattctcagaagtagaagggagaattcaggaccttgagaaatatgttgaggacacaaaaa
tagatctctggtcatacaatgcagagcttcttgttgccctggagaaccaacatacaattgatctaactgactcagaaatgaacaaactgtttgaaaaaac
aaagaagcaactgagggaaaatgctgaggatatgggcaatggttgtttcaaaatataccacaaatgtgacaatgcctgcatggggtcaatcaggaatgga
acttatgaccacaatgtatacagagatgaagcattaaacaaccggttccagatcaagggagttgagctgaagtcagggtacaaagattggatcctatgga
tttcctttgccatatcatgttttttgctttgtgttgttctgttggggttcatcatgtgggcctgccaaaagggcaacattaggtgcaacatttgcatt
>A/Michigan/112/2017
atgaagactatcattgctttgagctacattctatgtctggttttcgctcaaaaaattcctggaaatgacaatagcacggcaacgctgtgccttgggcacc
atgcagtaccaaacggaacgatagtgaaaacaatcacaaatgaccgaattgaagttactaatgctactgagttggttcaaaattcctcaataggtgaaat
atgcgacagtcctcatcagatccttgatggagaaaactgcacactaatagatgctctattgggagaccctcagtgtgatggctttcaaaataagaaatgg
gacctttttgttgaacgaagcaaagcctacagcaactgttacccttatgatgtgccggattatgcctcccttaggtcactagttgcctcatccggcacac
tggagtttaacaatgaaagcttcaattggactggagtcaaacaaaacggaacaagttctgcttgtataaggaaatctagtagtagtttctttagtagatt
aaattggttgacccacttaaattacacatatccagcattgaacgtgactatgccaaacaatgaacaatttgacaaattgtacatttggggggttcaccac
ccgggtacggacaaggaccaaatcttcctgtatgctcaatcatcaggaagaatcacagtatctaccaaaagaagccaacaagctgtaatcccaaatatcg
gatccagacccagaataagggatatccctagcagaataagcatctattggacaatagtaaaaccgggagacatacttttgattaacagcacagggaatct
aattgctcctaggggttacttcaaaatacaaagtgggaaaagctcaataatgagatcagatgcacccattggcaaatgcaagtctgaatgcatcactcca
aatggaagcattcccaatgacaaaccattccaaaatgtaaacaggatcacatacggggcctgtcccagatatgttaagcatagcactctgaaattggcaa
caggaatgcgaaatgtaccagagaaacaaactagaggcatatttggcgcaatagcgggtttcatagaaaatggttgggagggaatggtggatggttggta
cggtttcaggcatcaaaattctgagggaagaggacaagcagcagatctcaaaagcactcaagcagcaatcgatcaaatcaatgggaagctgaatcggttg
atcgggaaaaccaacgagaaattccatcagattgaaaaagaattctcagaagtagaaggaagaattcaggaccttgagaaatatgttgaggacactaaaa
tagatctctggtcatacaacgcggagcttcttgttgccctggagaaccaacatacaattgatctaactgactcagaaatgaacaaactgtttgaaaaaac
aaagaagcaactgagggaaaatgctgaggatatgggaaatggttgtttcaaaatataccacaaatgtgacaatgcctgcataggttcaataagaaatgga
acttatgaccacaatgtgtacagggatgaagcattaaacaaccggttccagatcaagggagttgagctgaagtcagggtacaaagattggatcctatgga
tttcctttgccatatcatgttttttgctttgtgttgctttgttggggttcatcatgtgggcctgccaaaagggcaacattagatgcaacatttgcatt
>A/Washington/16/2017
atgaagactatcattgctttgagctacattctatgtctggttttcgctcaaaaaattcctggaaatgacaatagcacggcaacgctgtgccttgggcacc
atgcagtaccaaacggaacgatagtgaaaacaatcacaaatgaccgaattgaagttactaatgctactgagttggttcaaaattcctcaataggtgaaat
atgcgacagtcctcatcagatccttgatggagaaaactgcacactaatagatgctctattgggagaccctcagtgtgatggctttcaaaataagaaatgg
gacctttttgttgaacgaagcaaagcctacagcaactgttacccttatgatgtgccggattatgcctcccttaggtcactagttgcctcatccggcacac
tggagtttaacaatgaaagcttcaattggactggagtcaaacaaaacggaacaagttctgcttgtataaggaaatctagtagtagtttctttagtagatt
aaattggttgacccacttaaattacacatatccagcattgaacgtgactatgccaaacaatgaacaatttgacaaattgtacatttggggggttcaccac
ccgggtacggacaaggaccaaatcttcctgtatgctcaatcatcaggaagaatcacagtatctaccaaaagaagccaacaagctgtaatcccaaatatcg
gatccagacccagaataagggatatccctagcagaataagcatctattggacaatagtaaaaccgggagacatacttttgattaacagcacagggaatct
aattgctcctaggggttacttcaaaatacaaagtgggaaaagctcaataatgagatcagatgcacccattggcaaatgcaagtctgaatgcatcactcca
aatggaagcattcccaatgacaaaccattccaaaatgtaaacaggatcacatacggggcctgtcccagatatgttaagcatagcactctgaaattggcaa
caggaatgcgaaatgtaccagagaaacaaactagaggcatatttggcgcaatagcgggtttcatagaaaatggttgggagggaatggtggatggttggta
cggtttcaggcatcaaaattctgagggaagaggacaagcagcagatctcaaaagcactcaagcagcaatcgatcaaatcaatgggaagctgaatcggttg
atcgggaaaaccaacgagaaattccatcagattgaaaaagaattctcagaagtagaaggaagaattcaggaccttgagaaatatgttgaggacactaaaa
tagatctctggtcatacaacgcggagcttcttgttgccctggagaaccaacatacaattgatctaactgactcagaaatgaacaaactgtttgaaaaaac
aaagaagcaactgagggaaaatgctgaggatatgggaaatggttgtttcaaaatataccacaaatgtgacaatgcctgcataggttcaataagaaatgga
acttatgaccacaatgtgtacagggatgaagcattaaacaaccggttccagatcaagggagttgagctgaagtcagggtacaaagattggatcctatgga
tttcctttgccatatcatgttttttgctttgtgttgctttgttggggttcatcatgtgggcctgccaaaagggcaacattagatgcaacatttgcatt
>A/Maryland/34/2017
atgaagactatcattgctttgagctacattctatgtctggttttcgctcaaaaaattcctggaaatgacaatagcacggcaacgctgtgccttgggcacc
atgcagtaccaaacggaacgatagtgaaaacaatcacaaatgaccgaattgaagttactaatgctactgagttggttcaaaattcctcaataggtgaaat
atgcgacagtcctcatcagatccttgatggagaaaactgcacactaatagatgctctattgggagaccctcagtgtgatggctttcaaaataagaaatgg
gacctttttgttgaacgaagcaaagcctacagcaactgttacccttatgatgtgccggattatgcctcccttaggtcactagttgcctcatccggcacac
tggagtttaacaatgaaagcttcaattggactggagtcaaacaaaacggaacaagttctgcttgtataaggaaatctagtagtagtttctttagtagatt
aaattggttgacccacttaaattacacatatccagcattgaacgtgactatgccaaacaatgaacaatttgacaaattgtacatttggggggttcaccac
ccgggtacggacaaggaccaaatcttcctgtatgctcaatcatcaggaagaatcacagtatctaccaaaagaagccaacaagctgtaatcccaaatatcg
gatccagacccagaataagggatatccctagcagaataagcatctattggacaatagtaaaaccgggagacatacttttgattaacagcacagggaatct
aattgctcctaggggttacttcaaaatacaaagtgggaaaagctcaataatgagatcagatgcacccattggcaaatgcaagtctgaatgcatcactcca
aatggaagcattcccaatgacaaaccattccaaaatgtaaacaggatcacatacggggcctgtcccagatatgttaagcatagcactctgaaattggcaa
caggaatgcgaaatgtaccagagaaacaaactagaggcatatttggcgcaatagcgggtttcatagaaaatggttgggagggaatggtggatggttggta
cggtttcaggcatcaaaattctgagggaagaggacaagcagcagatctcaaaagcactcaagcagcaatcgatcaaatcaatgggaagctgaatcggttg
atcgggaaaaccaacgagaaattccatcagattgaaaaagaattctcagaagtagaaggaagaattcaggaccttgagaaatatgttgaggacactaaaa
tagatctctggtcatacaacgcggagcttcttgttgccctggagaaccaacatacaattgatctaactgactcagaaatgaacaaactgtttgaaaaaac
aaagaagcaactgagggaaaatgctgaggatatgggaaatggttgtttcaaaatataccacaaatgtgacaatgcctgcataggttcaataagaaatgga
acttatgaccacaatgtgtacagggatgaagcattaaacaaccggttccagatcaagggagttgagctgaagtcagggtacaaagattggatcctatgga
tttcctttgccatatcatgttttttgctttgtgttgctttgttggggttcatcatgtgggcctgccaaaagggcaacattagatgcaacatttgcatt
>A/Michigan/43/2017
atgaagactatcattgctttgagctacattctatgtctggttttcgctcaaaaaattcctggaaatgacaatagcacggcaacgctgtgccttgggcacc
atgcagtaccaaacggaacgatagtgaaaacaatcacaaatgaccgaattgaagttactaatgctactgagttggttcaaaattcctcaataggtgaaat
atgcgacagtcctcatcagatccttgatggagaaaactgcacactaatagatgctctattgggagaccctcagtgtgatggctttcaaaataagaaatgg
gacctttttgttgaacgaagcaaagcctacagcaactgttacccttatgatgtgccggattatgcctcccttaggtcactagttgcctcatccggcacac
tggagtttaacaatgaaagcttcaattggactggagtcaaacaaaacggaacaagttctgcttgtataaggaaatctagtagtagtttctttagtagatt
aaattggttgacccacttaaattacacatatccagcattgaacgtgactatgccaaacaatgaacaatttgacaaattgtacatttggggggttcaccac
ccgggtacggacaaggaccaaatcttcctgtatgctcaatcatcaggaagaatcacagtatctaccaaaagaagccaacaagctgtaatcccaaatatcg
gatccagacccagaataagggatatccctagcagaataagcatctattggacaatagtaaaaccgggagacatacttttgattaacagcacagggaatct
aattgctcctaggggttacttcaaaatacaaagtgggaaaagctcaataatgagatcagatgcacccattggcaaatgcaagtctgaatgcatcactcca
aatggaagcattcccaatgacaaaccattccaaaatgtaaacaggatcacatacggggcctgtcccagatatgttaagcatagcactctgaaattggcaa
caggaatgcgaaatgtaccagagaaacaaactagaggcatatttggcgcaatagcgggtttcatagaaaatggttgggagggaatggtggatggttggta
cggtttcaggcatcaaaattctgagggaagaggacaagcagcagatctcaaaagcactcaagcagcaatcgatcaaatcaatgggaagctgaatcggttg
atcgggaaaaccaacgagaaattccatcagattgaaaaagaattctcagaagtagaaggaagaattcaggaccttgagaaatatgttgaggacactaaaa
tagatctctggtcatacaacgcggagcttcttgttgccctggagaaccaacatacaattgatctaactgactcagaaatgaacaaactgtttgaaaaaac
aaagaagcaactgagggaaaatgctgaggatatgggaaatggttgtttcaaaatataccacaaatgtgacaatgcctgcataggttcaataagaaatgga
acttatgaccacaatgtgtacagggatgaagcattaaacaaccggttccagatcaagggagttgagctgaagtcagggtacaaagattggatcctatgga
tttcctttgccatatcatgttttttgctttgtgttgctttgttggggttcatcatgtgggcctgccaaaagggcaacattagatgcaacatttgcatt
