# Supplementary material for: Clinical and molecular epidemiology of influenza viruses from Romanian patients hospitalized during the 2019/20 season
Source: PLoS One. 2021 Nov 12;16(11):e0258798. doi: 10.1371/journal.pone.0258798 (PMC8589178; doi:10.1371/journal.pone.0258798)
Supplement: S3 Dataset — (FAS) [file pone.0258798.s005.fas]

>B/Colorado/6/2017
CATGTCGTCAAAACTGCTACTCAAGGGGAGGTCAATGTGACCGGTGTAATACCACTGACAACAACACCCACCAAATCTCATTTTGCAAATCTCAAAGGAA
CAGAAACCAGGGGGAAACTATGCCCAAAATGCCTCAACTGCACAGATCTGGATGTAGCCTTGGGCAGACCAAAATGCACAGGGAAAATACCCTCTGCAAG
GGTTTCAATACTCCATGAAGTCAGACCTGTTACATCTGGGTGCTTTCCTATAATGCACGATAGAACAAAAATTAGACAGCTGCCTAACCTTCTCCGAGGA
TACGAACATGTCAGGTTATCAACTCACAACGTTATCAATGCAGAAGGTGCACCAGGAGGACCCTACAAAATTGGAACCTCAGGGTCTTGCCCTAACATTA
CCAATGGAAACGGATTCTTCGCAACAATGGCTTGGGCCGTCCCA------GACAAAAACAAAACAGCAACAAATCCATTAACAATAGAAGTACCATACGT
TTGTACAGAAGGAGAAGACCAAATTACCGTTTGGGGGTTCCACTCTGACACCGAGACCCAAATGGCAAAGCTCTATGGGGACTCAAAGCCCCAGAAGTTC
ACCTCATCTGCCAACGGAGTGACCACACATTACGTTTCACAGATTGGTGGCTTCCCAAATCAAACAGAAGACGGAGGACTACCACAAAGTGGCAGAATTG
TTGTTGATTACATGGTGCAAAAATCTGGAAAAACAGGAACAATTACCTATCAAAGAGGTATTTTATTGCCTCAAAAGGTGTGGTGCGCAAGTGGCAGGAG
CAAGGTAATAAAAGGATCCTTGCCTTTAATTGGAGAAGCAGATTGCCTCCATGAAAAATACGGTGGATTAAACAAAAGCAAGCCTTACTACACAGGGGAA
CATGCAAAGGCCATAGGAAATTGCCCAATATGGGTGAAAACACCCTTGAAGCTGGCCAATGGAACCAAATATAGACCTCCTGCAAAACTATTAAAGGAAA
GGGGTTTCTTCGGAGCTATTGCTGGTTTCTTAGAGGGAGGATGGGAAGGAATGATTGCAGGTTGGCACGGATACACATCCCATGGGGCACATGGAGTAGC
GGTGGCAGCTGACCTTAAGAGCACTCAAGAGGCCATAAACAAGATAACAAAAAATCTCAACTCTTTGAGTGAGCTGGAAGTAAAGAATCTTCAAAGACTA
AGCGGTGCCATGGATGAACTCCACAACGAAATACTAGAACTAGATGAGAAAGTGGATGATCTCAGAGCTGATACAATAAGCTCACAAATAGAACTCGCAG
TCCTGCTTTCCAATGAAGGAATAATAAACAGCGAAGATGAACATCTCTTGGCGCTTGAAAGAAAGCTGAAGAAAATGCTGGGCCCCTCTGCTGTAGAGAT
AGGGAATGGATGCTTTGAAACCAAACACAAGTGCAACCAGACCTGTCTTGACAAAATAGCTGCTGGTACCTTTGATGCAGGAGAATTTTCTCTCCCCACC
TTTGATTCACTGAATATTACTGCTGCATCTTTAAATGACGATGGATTGGATAATCATACTATACTGCTTTACTACTCAACTGCTGCCTCCAGTTTGGCTG
TAACACTGATGATAGCTATCTTTGTTGTTTATATGGTCTCCAGAGACAATGTTTCTTGCTCCATT
>B/Washington/02/2019
CATGTCGTCAAAACTGCTACTCAAGGGGAGGTCAACGTGACCGGTGTAATACCACTGACAACAACACCCACCAAATCTCATTTTGCAAATCTCAAAGGAA
CAGAAACCAGGGGGAAACTATGCCCAAAATGCCTCAACTGCACAGATCTGGATGTAGCCTTGGGCAGACCAAAATGCACAGGGAAAATACCCTCTGCAAG
GGTTTCAATACTCCATGAAGTCAGACCTGTTACATCTGGGTGCTTTCCTATAATGCACGATAGAACAAAAATTAGACAGCTGCCTAACCTTCTCCGAGGA
TACGAACATGTCAGGTTATCAACTCACAACGTTATCAATGCAGAAGATGCACCAGGAAGACCCTACGAAATTGGAACCTCAGGGTCTTGCCCTAACATTA
CCAATGGAAACGGATTCTTCGCAACAATGGCTTGGGCCGTCCCA---------AAAAACAAAACAGCAACAAATCCATTAACAATAGAAGTACCATACAT
TTGTACAGAAGGAGAAGACCAAATTACCGTTTGGGGGTTCCACTCTGACAACGAGACCCAAATGGCAAAGCTCTATGGGGACTCAAAGCCCCAGAAGTTC
ACCTCATCTGCCAACGGAGTGACCACACATTACGTTTCACAGATTGGTGGCTTCCCAAATCAAACAGAAGACGGAGGACTACCACAAAGTGGCAGAATTG
TTGTTGATTACATGGTGCAGAAATCTGGAAAAACAGGAACAATTACCTATCAAAGAGGTATTTTATTGCCTCAAAAGGTGTGGTGCGCAAGTGGCAGGAG
CAAGGTAATAAAAGGATCCTTGCCCTTAATTGGAGAAGCAGATTGCCTCCATGAAAAATACGGTGGATTAAACAAAAGCAAGCCTTACTACACAGGGGAA
CATGCAAAGGCCATAGGAAATTGCCCAATATGGGTGAAAACACCCTTGAAGCTGGCCAATGGAACCAAATATAGACCCCCTGCAAAACTATTAAAGGAAA
GAGGTTTCTTCGGAGCCATTGCTGGTTTCTTAGAGGGAGGATGGGAAGGAATGATTGCAGGTTGGCACGGATACACATCCCATGGGGCACATGGAGTAGC
GGTGGCAGCTGACCTTAAGAGCACTCAAGAGGCCATAAACAAGATAACAAAAAATCTCAACTCTTTGAGTGAGCTGGAAGTAAAGAATCTTCAAAGACTA
AGCGGTGCCATGGATGAACTCCACAACGAAATACTAGAACTAGATGAGAAAGTGGATGATCTCAGAGCTGATACAATAAGCTCACAAATAGAACTCGCAG
TCCTGCTTTCCAATGAAGGAATAATAAACAGTGAAGATGAACATCTCTTGGCGCTTGAAAGAAAGCTGAAGAAAATGCTGGGCCCCTCTGCTGTAGAGAT
AGGGAATGGATGCTTTGAAACCAAACACAAGTGCAACCAGACCTGTCTCGACAGAATAGCTGCTGGTACCTTTGATGCAGGAGAATTTTCTCTCCCCACC
TTTGATTCACTGAATATTACTGCTGCATCTTTAAATGACGACGGATTGGACAATCATACTATACTGCTTTACTACTCAACTGCTGCCTCCAGTTTGGCTG
TAACACTGATGATAGCTATCTTTGTTGTTTATATGGTCTCCAGAGACAATGTTTCTTGCTCCATT
>B/Castilla_La_Mancha/1477/2020|EPI_ISL_882909|2020-03-02
catgtcgtcaaaactgctactcaaggggaggtcaatgtgaccggtgtaataccactgacaacaacacccaccaaatctcattttgcaaatctcaaaggaa
cagaaaccagggggaaactatgcccaaaatgcctcaactgcacagatctggatgtagccttgggcagaccaaaatgcacagggaaaataccctctgcaag
ggtttcaatactccatgaagtcagacctgttacatctgggtgctttcctataatgcacgatagaacaaaaattagacagctgcctaaccttctccgagga
tacgaacatgtcaggttatcaactcacaacgttatcaaagcagaagatgcaccaggaggaccctacgaaattggaacctcagggtcttgccctaacatta
ccaatggaaacggattcttcgcaacaatggcttgggccgtccca---------aaaaacaaaacagcaacaaatccattaacaatagaagtaccatacat
ttgtacagaaggagaagaccaaattaccgtttgggggttccactctgacaacgagactcaaatggcaaagctctatggggactcaaagcctcagaagttc
acctcatctgccaacggagtgaccacacattacgtttcacagattggtggcttcccaaatcaaacagaagacggaggactaccacaaagtggcagaattg
ttgttgattacatggtgcaaaaatctggaaaaacaggaacaattacctatcaaagaggtattttattgcctcaaaaggtgtggtgcgcaagtggcaggag
caaggtaataaaaggatccttgcccttaattggagaagcagattgcctccatgaaaaatacggtggattaaacaaaagcaagccttactacacaggggaa
catgcaaaggccataggaaattgcccaatatgggtgaaaacacccttgaagctggccaatggaaccaaatatagacctcctgcaaaactattaaaggaaa
gaggtttcttcggagccattgctggtttcttagagggaggatgggaaggaatgattgcaggttggcacggatacacatcccatggggcacatggagtagc
ggtggcagctgaccttaagagcactcaagaggccataaacaagataacaaaaaatctcaactctttgagtgagctggaagtaaagaatcttcaaagacta
agcggtgccatggatgaactccacaacgaaatactagaactagatgagaaagtggatgatctcagagctgatacaataagctcacaaatagaactcgcag
tcctgctttccaatgaaggaataataaacagtgaagatgaacatctcttggcgcttgaaagaaagctgaagaaaatgctgggcccctctgctgtagagat
agggaatggatgctttgaaaccaaacacaagtgcaaccagacctgtctcgacagaatagctgccggtacctttgatgcaggagaattttctctccccacc
tttgattcactgaatattactgctgcatctttaaatgacgatggattggacaatcatactatactgctttactactcaactgctgcctccagtttggctg
taacactgatgatagctatctttgttgtttatatggtctccagagacaatgtttcttgctccatt
>B/Saint-Etienne/2543/2020|EPI_ISL_498454|2020-02-26
catgtcgtcaaaactgctactcaaggggaggtcaatgtgaccggtgtaataccactgacaacaacacccaccaaatctcattttgcaaatctcaaaggaa
cagaaaccagggggaaactatgcccaaaatgcctcaactgcacagatctggatgtagccttgggcagaccaaaatgcacagggaaaataccctctgcaag
ggtttcaatactccatgaagtcagacctgttacatctgggtgctttcctataatgcacgatagaacaaaaattagacagctgcctaaccttctccgagga
tacgaacatgtcaggttatcaactcacaacgttatcaaagcagaagatgcaccaggaggaccctacgaaattggaacctcagggtcttgccctaacatta
ccaatggaaacggattcttcgcaacaatggcttgggccgtccca---------aaaaacaaaacagcaacaaatccattaacaatagaagtaccatacat
ttgtacagaaggagaagaccaaattaccgtttgggggttccactctgacaacgagactcaaatggcaaagctctatggggactcaaagcctcagaagttc
acctcatctgccaacggagtgaccacacattacgtttcacagattggtggcttcccaaatcaaacagaagacggaggactaccacaaagtggcagaattg
ttgttgattacatggtgcaaaaatctggaaaaacaggaacaattacctatcaaagaggtattttattgcctcaaaaggtgtggtgcgcaagtggcaggag
caaggtaataaaaggatccttgcccttaattggagaagcagattgcctccatgaaaaatacggtggattaaacaaaagcaagccttactacacaggggaa
catgcaaaggccataggaaattgcccaatatgggtgaaaacacccttgaagctggccaatggaaccaaatatagacctcctgcaaaactattaaaggaaa
gaggtttcttcggagccattgctggtttcttagagggaggatgggaaggaatgattgcaggttggcacggatacacatcccatggggcacatggagtagc
ggtggcagctgaccttaagagcactcaagaggccataaacaagataacaaaaaatctcaactctttgagtgagctggaagtaaagaatcttcaaagacta
agcggtgccatggatgaactccacaacgaaatactagaactagatgagaaagtggatgatctcagagctgatacaataagctcacaaatagaactcgcag
tcctgctttccaatgaaggaataataaacagtgaagatgaacatctcttggcgcttgaaagaaagctgaagaaaatgctgggcccctctgctgtagagat
agggaatggatgctttgaaaccaaacacaagtgcaaccagacctgtctcgacagaatagctgccggtacctttgatgcaggagaattttctctccccacc
tttgattcactgaatattactgctgcatctttaaatgacgatggattggacaatcatactatactgctttactactcaactgctgcctccagtttggctg
taacactgatgatagctatctttgttgtttatatggtctccagagacaatgtttcttgctccatt
>B/Sweden/34/2020|EPI_ISL_426609|2020-02-19
catgtcgtcaaaactgctactcaaggggaggtcaatgtgaccggtgtaataccactgacaacaacacccaccaaatctcattttgcaaatctcaaaggaa
cagaaaccagggggaaactatgcccaaaatgcctcaactgcacagatctggatgtagccttgggcagaccaaaatgcacagggaaaataccctctgcaag
ggtttcaatactccatgaagtcagacctgttacatctgggtgctttcctataatgcacgatagaacaaaaattagacagctgcctaaccttctccgagga
tacgaacatgtcaggttatcaactcacaacgttatcaaagcagaagatgcaccaggaggaccctacgaaattggaacctcagggtcttgccctaacatta
ccaatggaaacggattcttcgcaacaatggcttgggccgtccca---------aaaaacaaaacagcaacaaatccattaacaatagaagtaccatacat
ttgtacagaaggagaagaccaaattaccgtttgggggttccactctgacaacgggactcaaatggcaaagctctatggggactcaaagcctcagaagttc
acctcatctgccaacggagtgaccacacattacgtttcacagattggtggcttcccaaatcaaacagaagacggaggactaccacaaagtggcagaattg
ttgttgattacatggtgcaaaaatctgaaaaaacaggaacaattacctatcaaagaggtattttattgcctcaaaaggtgtggtgcgcaagtggcaggag
caaggtaataaaaggatccttgcccttaattggagaagcagattgcctccatgaaaaatacggtggattaaacaaaagcaagccttactacacaggggaa
catgcaaaagccataggaaattgcccaatatgggtgaaaacacccttgaagctggccaatggaaccaaatatagacctcctgcaaaactattaaaggaaa
gaggtttcttcggagccattgctggtttcttagagggaggatgggaaggaatgattgcaggttggcacggatacacatcccatggggcacatggagtagc
ggtggcagctgaccttaagagcactcaagaggccataaacaagataacaaaaaatctcaactctttgagtgagctggaagtaaagaatcttcaaagacta
agcggtgccatggatgaactccacaacgaaatactagaactagatgagaaagtggatgatctcagagctgatacaataagctcacaaatagaactcgcag
tcctgctttccaatgaaggaataataaacagtgaagatgaacatctcttggcgcttgaaagaaagctgaagaaaatgctgggcccctctgctgtagagat
agggaatggatgctttgaaaccaaacacaagtgcaaccagacctgtctcgacagaatagctgctggtacctttgatgcaggagaattttctctccccacc
tttgattcactgaatattactgctgcatctttaaatgacgatggattggacaatcatactatactgctttactactcaactgctgcctccagtttggctg
taacactgatgatagctatctttgttgtttatatggtctccagagacaatgtttcttgctccatt
>B/Lyon/2407/2019|EPI_ISL_410408|2019-12-30
catgtcgtcaaaactgctactcaaggggaggtcaatgtgaccggtgtaataccactgacaacaacacccaccaaatctcattttgcaaatctcaaaggaa
cagaaaccagggggaaactatgcccaaaatgcctcaactgcacagatctggatgtagccttgggcagaccaaaatgcacagggaaaataccctctgcaag
ggtttcaatactccatgaagtcagacctgttacatctgggtgctttcctataatgcacgatagaacaaaaattagacagctgcctaaccttctccgagga
tacgaacatgtcaggttatcaactcacaacgttatcaaagcagaagatgcaccaggaggaccctacgaaattggaacctcagggtcttgccctaacatta
ccaatggaaacggattcttcgcaacaatggcttgggccgtccca---------aaaaacaaaacagcaacaaatccattaacaatagaagtaccatacat
ttgtacagaaggagaagaccaaattaccgtttgggggttccactctgacaacgagactcaaatggcaaagctctatggggactcaaagcctcagaagttc
acctcatctgccaacggagtgaccacacattacgtttcacagattggtggcttcccaaatcaaacagaagacggaggactaccacaaagtggcagaattg
ttgttgattacatggtgcaaaaatctggaaaaacaggaacaattacctatcaaagaggtattttattgcctcaaaaggtgtggtgcgcaagtggcaggag
caaggtaataaaaggatccttgcccttaattggagaagcagattgcctccatgaaaaatacggtggattaaacaaaagcaagccttactacacaggggaa
catgcaaaggccataggaaattgcccaatatgggtgaaaacacccttgaagctggccaatggaaccaaatatagacctcctgcaaaactattaaaggaaa
gaggtttcttcggagccattgctggtttcttagagggaggatgggaaggaatgattgcaggttggcacggatacacatcccatggggcacatggagtagc
ggtggcagctgaccttaagagcactcaagaggccataaacaagataacaaaaaatctcaactctttgagtgagctggaagtaaagaatcttcaaagacta
agcggtgccatggatgaactccacaacgaaatactagaactagatgagaaagtggatgatctcagagctgatacaataagctcacaaatagaactcgcag
tcctgctttccaatgaaggaataataaacagtgaagatgaacatctcttggcgcttgaaagaaagctgaagaaaatgctgggcccctctgctgtagagat
agggaatggatgctttgaaaccaaacacaagtgcaaccagacctgtctcgacagaatagctgccggtacctttgatgcaggagaattttctctccccacc
tttgattcactgaatattactgctgcatctttaaatgacgatggattggacaatcatactatactgctttactactcaactgctgcctccagtttggctg
taacactgatgatagctatctttgttgtttatatggtctccagagacaatgtttcttgctccatt
>B/Denmark/46/2020|EPI_ISL_485787|2020-02-05
catgtcgtcaaaactgctactcaaggggaggtcaatgtgaccggtgtaataccactgacaacaacacccaccaaatctcattttgcaaatctcaaaggaa
cagaaaccagggggaaactatgcccaaaatgcctcaactgcacagatctggatgtagccttgggcagaccaaaatgcacagggaaaataccctctgcaag
ggtttcaatactccatgaagtcagacctgttacatctgggtgctttcctataatgcacgatagaacaaaaattagacagctgcctaaccttctccgagga
tacgaacatgtcaggttatcaactcacaacgttatcaaagcagaagatgcaccaggaggaccctacgaaattggaacctcagggtcttgccctaacatta
ccaatggaaacggattcttcgcaacaatggcttgggccgtccca---------aaaaacaaaacagcaacaaatccattaacaatagaagtaccatacat
ttgtacagaaggagaagaccaaattaccgtttgggggttccactctgacaacgggactcaaatggcaaagctctatggggactcaaagcctcagaagttc
acctcatctgccaacggagtgaccacacattacgtttcacagattggtggcttcccaaatcaaacagaagacggaggactaccacaaagtggcagaattg
ttgttgattacatggtgcaaaaatctggaaaaacaggaacaattacctatcaaagaggtattttattgcctcaaaaggtgtggtgcgcaagtggcaggag
caaggtaataaaaggatccttgcccttaattggagaagcagattgcctccatgaaaaatacggtggattaaacaaaagcaagccttactacacaggggaa
catgcaaaagccataggaaattgcccaatatgggtgaaaacacccttgaagctggccaatggaaccaaatatagacctcctgcaaaactattaaaggaaa
gaggtttcttcggagccattgctggtttcttagagggaggatgggaaggaatgattgcaggttggcacggatacacatcccatggggcacatggagtagc
ggtggcagctgaccttaagagcactcaagaggccataaacaagataacaaaaaatctcaactctttgagtgagctggaagtaaagaatcttcaaagacta
agcggtgccatggatgaactccacaacgaaatactagaactagatgagaaagtggatgatctcagagctgatacaataagctcacaaatagaactcgcag
tcctgctttccaatgaaggaataataaacagtgaagatgaacatctcttggcgcttgaaagaaagctgaagaaaatgctgggcccctctgctgtagagat
agggaatggatgctttgaaaccaaacacaagtgcaaccagacctgtctcgacagaatagctgctggtacctttgatgcaggagaattttctctccccacc
tttgattcactgaatattactgctgcatctttaaatgacgatggattggacaatcatactatactgctttactactcaactgctgcctccagtttggctg
taacactgatgatagctatctttgttgtttatatggtctccagagacaatgtttcttgctccatt
>B/Russia/11V/2020|EPI_ISL_413509|2020-01-09
catgtcgtcaaaactgctactcaaggggaggtcaatgtgaccggtgtaataccactgacaacaacacccaccaaatctcattttgcaaatctcaaaggaa
cagaaaccagggggaaactatgcccaaaatgcctcaactgcacagatctggatgtagccttgggcagaccaaaatgcacagggaaaataccctctgcaag
ggtttcaatactccatgaagtcagacctgttacatctgggtgctttcctataatgcacgatagaacaaaaattagacagctgcctaaccttctccgagga
tacgaacatgtcaggttatcaactcacaacgttatcaaagcagaagatgcaccaggaggaccctacgaaattggaacctcagggtcttgccctaacatta
ccaatggaaacggattcttcgcaacaatggcttgggccgtccca---------aaaaacaaaacagcaacaaatccattaacaatagaagtaccatacat
ttgtacagaaggagaagaccaaattaccgtttgggggttccactctgacaacgaaactcaaatggcaaagctctatggggactcaaagcctcagaagttc
acctcatctgccaacggagtgaccacacattacgtttcacagattggtggcttcccaaatcaaacagaagacggaggactaccacaaagtggcagaattg
ttgttgattacatggtgcaaaaatctggaaaaacaggaacaattacctatcaaagaggtattttattgcctcaaaaggtgtggtgcgcaagtggcaggag
caaggtaataaaaggatccttgcccttaattggagaagcagattgcctccatgaaaaatacggtggattaaacaaaagcaagccttactacacaggggaa
catgcaaaggccataggaaattgcccaatatgggtgaaaacacccttgaagctggccaatggaaccaaatatagacctcctgcaaaactattaaaggaaa
gaggtttcttcggagccattgctggtttcttagagggaggatgggaaggaatgattgcaggttggcacggatacacatcccatggggcacatggagtagc
ggtggcagctgaccttaagagcactcaagaggccataaacaagataacaaaaaatctcaactctttgagtgagctggaagtaaagaatcttcaaagacta
agcggtgcaatggatgaactccacaacgaaatactagaactagatgagaaagtggatgatctcagagctgatacaataagctcacaaatagaactcgcag
tcctgctttccaatgaaggaataataaacagtgaagatgaacatctcttggcgcttgaaagaaagctgaagaaaatgctgggcccctctgctgtagagat
agggaatggatgctttgaaaccaaacacaagtgcaaccagacctgtctcgacagaatagctgctggtacctttgatgcaggagaattttctctccccacc
tttgattcactgaatattactgctgcatctttaaatgacgatggattggacaatcatactatactgctttactactcaactgctgcctccagtttggctg
taacactgatgatagctatctttgttgtttatatggtctccagagacaatgtttcttgctccatt
>B/Norway/2284/2019/EPI_ISL_397322
CATGTCGTCAAAACTGCTACTCAAGGGGAGGTCAACGTGACCGGTGTAATACCACTGACAACAACACCCACCAAATCTCATTTTGCAAATCTCAAAGGAA
CAGAAACCAGGGGGAAACTATGCCCAAAATGCCTCAACTGCACAGATCTGGATGTAGCCTTGGGCAGACCAAAATGCACAGGGAAAATACCCTCTGCAAG
GGTTTCAATACTCCATGAAGTCAGACCTGTTACATCTGGGTGCTTTCCTATAATGCACGATAGAACAAAAATTAGACAGCTGCCTAACCTTCTCCGAGGA
TACGAACATATCAGGTTATCAACTCACAACGTTATCAATGCAAAAGATGCACCAGGAAGACCCTACGAAATTGGAACCTCAGGGTCTTGCCCTAACATTA
CCAATGGAAACGGATTCTTCGCAACAATGGCTTGGGCCGTCCCA---------AAAAACAAAACAGCAACAAATCCATTAACAATAGAAGTACCATACAT
TTGTACAGAAGGAGAAGACCAAATTACCGTTTGGGGGTTCCACTCTGACAACGAGACCCAAATGGCAAAGCTCTATGGGGACTCAAAGCCCCAGAAGTTC
ACCTCATCTGCCAACGGAGTGACCACACATTACGTTTCACAGATTGGTGGCTTCCCAAATCAAACAGAAGACGGAGGACTACCACAAAGTGGCAGAATTG
TTGTTGATTACATGGTGCAGAAATCTGGAAAAACAGGAACAATTACCTATCAAAGAGGTATTTTATTGCCTCAAAAGGTGTGGTGCGCAAGTGGCAGGAG
CAAGGTAATAAAAGGATCCTTGCCCTTAATTGGAGAAGCAGATTGCCTCCATGAAAAATACGGTGGATTAAACAAAAGCAAGCCTTACTACACAGGGGAA
CATGCAAAGGCCATAGGAAATTGCCCAATATGGGTGAAAACACCCTTGAAGCTGGCCAATGGAACCAAATATAGACCCCCTGCAAAACTATTAAAGGAAA
GAGGTTTCTTCGGAGCCATTGCTGGTTTCTTAGAGGGAGGATGGGAAGGAATGATTGCAGGTTGGCACGGATACACATCCCATGGGGCACATGGAGTAGC
GGTGGCAGCTGACCTTAAGAGCACTCAAGAGGCCATAAACAAGATAACAAAAAATCTCAACTCTTTGAGTGAGCTGGAAGTAAAGAATCTTCAAAGACTA
AGCGGTGCCATGGATGAACTCCACAACGAAATACTAGAACTAGATGAGAAAGTGGATGATCTCAGAGCTGACACAATAAGCTCACAAATAGAACTCGCAG
TCCTGCTTTCCAATGAAGGAATAATAAACAGTGAAGATGAACATCTCTTGGCGCTTGAAAGAAAGCTGAAGAAAATGCTGGGCCCCTCTGCTGTAGAGAT
AGGGAATGGATGCTTTGAAACCAAACACAAGTGCAACCAGACCTGTCTCGACAGAATAGCTGCTGGTACCTTTGATGCAGGAGAATTTTCTCTCCCCACC
TTTGATTCACTGAATATTACTGCTGCATCTTTAAATGACGACGGATTGGACAATCATACTATACTGCTTTACTACTCAACTGCTGCCTCCAGTTTGGCTG
TAACACTGATGATAGCTATCTTTGTTGTTTATATGGTCTCCAGAGACAATGTTTCTTGCTCCATT
>B/Stockholm/11/2020/EPI_ISL_420888
CATGTCGTCAAAACTGCTACTCAAGGGGAGGTCAACGTGACCGGTGTAATACCACTGACAACAACACCCACCAAATCTCATTTTGCAAATCTCAAAGGAA
CAGAAACCAGGGGGAAACTATGCCCAAAATGCCTCAACTGCACAGATCTGGATGTAGCCTTGGGCAGACCAAAATGCACAGGGAAAATACCCTCTGCAAG
GGTTTCAATACTCCATGAAGTCAGACCTGTTACATCTGGGTGCTTTCCTATAATGCACGATAGAACAAAAATTAGACAGCTGCCTAACCTTCTCCGAGGA
TACGAACATGTCAGGTTATCAACTCACAACGTTATCAATGCAAAAGATGCACCAGGAAGACCCTACGAAATTGGAACCTCAGGGTCTTGCCCTAACATTA
CCAATGGAAACGGATTCTTCGCAACAATGGCTTGGGCCGTCCCA---------AAAAACAAAACAGCAACAAATCCATTAACAATAGAAGTACCATACAT
TTGTACAGAAGGAGAAGACCAAATTACTGTTTGGGGGTTCCACTCTGACAACGAGACCCAAATGGCAAAGCTCTATGGGGACTCAAAGCCCCAGAAGTTC
ACCTCATCTGCCAACGGAGTGACCACACATTACGTTTCACAGATTGGTGGCTTCCCAAATCAAACAGAAGACGGAGGACTACCACAAAGTGGCAGAATTG
TTGTTGATTACATGGTGCAGAAATCTGGAAAAACAGGAACAATTACCTATCAAAGAGGTATTTTATTGCCTCAAAAGGTGTGGTGCGCAAGTGGCAGGAG
CAAGGTAATAAAAGGATCCTTGCCCTTAATTGGAGAAGCAGATTGCCTCCATGAAAAATACGGTGGATTAAACAAAAGCAAGCCTTACTACACAGGGGAA
CATGCAAAGGCCATAGGAAATTGCCCAATATGGGTGAAAACACCCTTGAAGCTGGCCAATGGAACCAAATATAGACCCCCTGCAAAACTATTAAAGGAAA
GAGGTTTCTTCGGAGCCATTGCTGGTTTCTTAGAGGGAGGATGGGAAGGAATGATTGCAGGTTGGCACGGATACACATCCCATGGGGCACATGGAGTAGC
GGTGGCAGCTGACCTTAAGAGCACTCAAGAGGCCATAAACAAGATAACAAAAAATCTCAACTCTTTGAGTGAGCTGGAAGTAAAGAATCTTCAAAGACTA
AGCGGTGCCATGGATGAACTCCACAACGAAATACTAGAACTAGATGAGAAAGTGGATGATCTCAGAGCTGATACAATAAGCTCACAAATAGAACTCGCAG
TCCTGCTTTCCAATGAAGGAATAATAAACAGTGAAGATGAACATCTCTTGGCGCTTGAAAGAAAGCTGAAGAAAATGCTGGGCCCCTCTGCTGTAGAGAT
AGGGAATGGATGCTTTGAAACCAAACACAAGTGCAACCAGACCTGTCTCGACAGAATAGCTGCTGGTACCTTTGATGCAGAAGAATTTTCTCTCCCCACC
TTTGATTCACTGAATATTACTGCTGCATCTTTAAATGACGACGGATTGGACAATCATACTATACTGCTTTACTACTCAACTGCTGCCTCCAGTTTGGCTG
TAACACTGATGATAGCTATCTTTGTTGTTTATATGGTCTCCAGAGACAATGTTTCTTGCTCCATT
>B/Finland/195/2020/EPI_ISL_485796
CATGTCGTCAAAACTGCTACTCAAGGGGAGGTCAACGTGACCGGTGTAATACCACTGACAACAACACCCACCAAATCTCATTTTGCAAATCTCAAAGGAA
CAGAAACCAGGGGGAAACTATGCCCAAAATGCCTCAACTGCACAGATCTGGATGTAGCCTTGGGCAGACCAAAATGCACAGGGAAAATACCCTCTGCAAG
GGTTTCAATACTCCATGAAGTCAGACCTGTTACATCTGGGTGCTTTCCTATAATGCACGATAGAACAAAAATTAGACAGCTGCCTAACCTTCTCCGAGGA
TACGAACATGTCAGGTTATCAACTCACAACGTTATCAATGCAAAAGATGCACCAGGAAGACCCTACGAAATTGGAACCTCAGGGTCTTGCCCTAACATTA
CCAATGGAAACGGATTCTTCGCAACAATGGCTTGGGCCGTCCCA---------AAAAACAAAACAGCAACAAATCCATTAACAATAGAAGTACCATACAT
TTGTACAGAAGGAGAAGACCAAATTACCGTTTGGGGGTTCCACTCTGACAACGAGACCCAAATGGCAAAGCTCTATGGGGACTCAAAGCCCCAGAAGTTC
ACCTCATCTGCCAACGGAGTGACCACACATTACGTTTCACAGATTGGTGGCTTCCCAAATCAAACAGAAGACGGAGGACTACCACAAAGTGGCAGAATTG
TTGTTGATTACATGGTGCAGAAATCTGGAAAAACAGGAACAATTACCTATCAAAGAGGTATTTTATTGCCTCAAAAGGTGTGGTGCGCAAGTGGCAGGAG
CAAGGTAATAAAAGGATCCTTGCCCTTAATTGGAGAAGCAGATTGCCTCCATGAAAAATACGGTGGATTAAACAAAAGCAAGCCTTACTACACAGGGGAA
CATGCAAAGGCCATAGGAAATTGCCCAATATGGGTGAAAACACCCTTGAAGCTGGCCAATGGAACCAAATATAGACCCCCTGCAAAACTATTAAAGGAAA
GAGGTTTCTTCGGAGCTATTGCTGGTTTCTTAGAGGGAGGATGGGAAGGAATGATTGCAGGTTGGCACGGATACACATCCCATGGGGCACATGGAGTAGC
GGTGGCAGCTGACCTTAAGAGCACTCAAGAGGCCATAAACAAGATAACAAAAAATCTCAACTCTTTGAGTGAGCTGGAAGTAAAGAATCTTCAAAGACTA
AGCGGTGCCATGGATGAACTCCACAACGAAATACTAGAACTAGATGAGAAAGTGGATGATCTCAGAGCTGACACAATAAGCTCACAAATAGAACTCGCAG
TCCTGCTTTCCAATGAAGGAATAATAAACAGTGAAGATGAACATCTCTTGGCGCTTGAAAGAAAGCTGAAGAAAATGCTGGGCCCCTCTGCTGTAGAGAT
AGGGAATGGATGCTTTGAAACCAAACACAAGTGCAACCAGACCTGTCTCGACAGAATAGCTGCTGGTACCTTTGATGCAGGAGAATTTTCTCTCCCCACC
TTTGATTCACTGAATATTACTGCTGCATCTTTAAATGATGACGGATTGGACAATCATACTATACTGCTTTACTACTCAACTGCTGCCTCCAGTTTGGCTG
TAACACTGATGATAGCTATCTTTGTTGTTTATATGGTCTCCAGAGACAATGTTTCTTGCTCCATT
>B/Estonia/125784/2020/EPI_ISL_409805
CATGTCGTCAAAACTGCTACTCAAGGGGAGGTCAACGTGACCGGTGTAATACCACTGACAACAACACCCACCAAATCTCATTTTGCAAATCTCAAAGGAA
CAGAAACCAGGGGGAAACTATGCCCAAAATGCCTCAACTGCACAGATCTGGATGTAGCCTTGGGCAGACCAAAATGCACAGGGAAAATACCCTCTGCAAG
GGTTTCAATACTCCATGAAGTCAGACCTGTTACATCTGGGTGCTTTCCTATAATGCACGATAGAACAAAAATTAGACAGCTGCCTAACCTTCTCCGAGGA
TACGAACATGTCAGGTTATCAACTCACAACGTTATCAATGCAAAAGATGCACCAGGAAGACCCTACGAAATTGGAACCTCAGGGTCTTGCCCTAACATTA
CCAATGGAAACGGATTCTTCGCAACAATGGCTTGGGCCGTCCCA---------AAAAACAAAACAGCAACAAATCCATTAACAATAGAAGTACCATACAT
TTGTACAGAAGGAGAAGACCAAATTACCGTTTGGGGGTTCCACTCTGACAACGAGACCCAAATGGCAAAGCTCTATGGGGACTCAAAGCCCCAGAAGTTC
ACCTCATCTGCCAACGGAGTGACCACACATTACGTTTCACAGATTGGTGGCTTCCCAAATCAAACAGAAGACGGAGGACTACCACAAAGTGGCAGAATTG
TTGTTGATTACATGGTGCAGAAATCTGGAAAAACAGGAACAATTACCTATCAAAGAGGTATTTTATTGCCTCAAAAGGTGTGGTGCGCAAGTGGCAGGAG
CAAGGTAATAAAAGGATCCTTGCCCTTAATTGGAGAAGCAGATTGCCTCCATGAAAAATACGGTGGATTAAACAAAAGCAAGCCTTACTACACAGGGGAA
CATGCAAAGGCCATAGGAAATTGCCCAATATGGGTGAAAACACCCTTGAAGCTGGCCAATGGAACCAAATATAGACCCCCTGCAAAACTATTAAAGGAAA
GAGGTTTCTTCGGAGCTATTGCTGGTTTCTTAGAGGGAGGATGGGAAGGAATGATTGCAGGTTGGCACGGATACACATCCCATGGGGCACATGGAGTAGC
GGTGGCAGCTGACCTTAAGAGCACTCAAGAGGCCATAAACAAGATAACAAAAAATCTCAACTCTTTGAGTGAGCTGGAAGTAAAGAATCTTCAAAGACTA
AGCGGTGCCATGGATGAACTCCACAACGAAATACTAGAACTAGATGAGAAAGTGGATGATCTCAGAGCTGACACAATAAGCTCACAAATAGAACTCGCAG
TCCTGCTTTCCAATGAAGGAATAATAAACAGTGAAGATGAACATCTCTTGGCGCTTGAAAGAAAGCTGAAGAAAATGCTGGGCCCCTCTGCTGTAGAGAT
AGGGAATGGATGCTTTGAAACCAAACACAAGTGCAACCAGACCTGTCTCGACAGAATAGCTGCTGGTACCTTTGATGCAGGAGAATTTTCTCTCCCCACC
TTTGATTCACTGAATATTACTGCTGCATCTTTAAATGATGACGGATTGGACAATCATACTATACTGCTTTACTACTCAACTGCTGCCTCCAGTTTGGCTG
TAACACTGATGATAGCTATCTTTGTTGTTTATATGGTCTCCAGAGACAATGTTTCTTGCTCCATT
>B/Milano/111/2020/EPI_ISL_486796
CATGTCGTCAAAACTGCTACTCAAGGGGAGGTCAACGTGACCGGTGTAATACCACTGACAACAACACCCACCAAATCTCATTTTGCAAATCTCAAAGGAA
CAGAAACCAGGGGGAAACTATGCCCAAAATGCCTCAACTGCACAGATCTGGATGTAGCCTTGGGCAGACCAAAATGCACAGGGAAAATACCCTCTGCAAG
GGTTTCAATACTCCATGAAGTCAGACCTGTTACATCTGGGTGTTTTCCTATAATGCACGATAGAACAAAAATTAGACAGCTGCCTAACCTTCTCCGAGGA
TACGAACATGTCAGGTTATCAACTCACAACGTTATCAATGCAAAAGATGCACCAGGAAGACCCTACGAAATTGGAACCTCAGGGTCTTGCCCTAACATTA
CCAATGGAAACGGATTCTTCGCAACAATGGCTTGGGCCGTCCCA---------AAAAACAAAACAGCAACAAATCCATTAACAATAGAAGTACCACACAT
TTGTACAGAAGGAGAAGACCAAATTACCGTTTGGGGGTTCCACTCTGACAACGAGACCCAAATGGCAAAGCTCTATGGGGACTCAAAGCCCCAGAAGTTC
ACCTCATCTGCCAACGGAGTGACCACACATTACGTTTCACAGATTGGTGGCTTCCCAAATCAAACAGAAGACGGAGGACTACCACAAAGTGGCAGAATTG
TTGTTGATTACATGGTGCAGAAATCTGGAAAAACAGGAACAATTACCTATCAAAGAGGTATTTTATTGCCTCAAAAGGTGTGGTGCGCAAGTGGCAGGAG
CAAGGTAATAAAAGGATCCTTGCCCTTAATTGGAGAAGCAGATTGCCTCCATGAAAAATACGGTGGATTAAACAAAAGCAAGCCTTACTACACAGGGGAA
CATGCAAAGGCCATAGGAAATTGCCCAATATGGGTGAAAACACCCTTGAAGCTGGCCAATGGAACCAAATATAGACCCCCTGCAAAACTATTAAAGGAAA
GAGGTTTCTTCGGAGCTATTGCTGGTTTCTTAGAGGGAGGATGGGAAGGAATGATTGCAGGTTGGCACGGATACACATCCCATGGGGCACATGGAGTAGC
GGTGGCAGCTGACCTTAAGAGCACTCAAGAGGCCATAAACAAGATAACAAAAAATCTCAACTCTTTGAGTGAGCTGGAAGTAAAGAATCTTCAAAGACTA
AGCGGTGCCATGGATGAACTCCACAACGAAATACTAGAACTAGATGAGAAAGTGGATGATCTCAGAGCTGACACAATAAGCTCACAAATAGAACTCGCAG
TCCTGCTTTCCAATGAAGGAATAATAAACAGTGAAGATGAACATCTCTTGGCGCTTGAAAGAAAGCTGAAGAAAATGCTGGGCCCCTCTGCTGTAGAGAT
AGGGAATGGATGCTTTGAAACCAAACACAAGTGCAACCAGACCTGTCTCGACAGAATAGCTGCTGGTACCTTTGATGCAGGAGAATTTTCTCTCCCCACC
TTTGATTCACTGAATATTACTGCTGCATCTTTAAATGATGACGGATTGGACAATCATACTATACTGCTTTACTACTCAACTGCTGCCTCCAGTTTGGCTG
TAACACTGATGATAGCTATCTTTGTTGTTTATATGGTCTCCAGAGACAATGTTTCTTGCTCCATT
>B/Athens.GR/112/2020/EPI_ISL_407307
CATGTCGTCAAAACTGCTACTCAAGGGGAGGTCAACGTGACCGGTGTAATACCACTGACAACAACACCCACCAAATCTCATTTTGCAAATCTCAAAGGAA
CAGAAACCAGGGGGAAACTATGCCCAAAATGCCTCAACTGCACAGATCTGGATGTAGCCTTGGGCAGACCAAAATGCACAGGGAAAATACCCTCTGCAAG
GGTTTCAATACTCCATGAAGTCAGACCTGTTACATCTGGGTGCTTTCCTATAATGCACGATAGAACAAAAATTAGACAGCTGCCTAACCTTCTCCGAGGA
TACGAACATGTCAGGTTATCAACTCACAACGTTATCAATGCAAAAGATGCACCAGGAAGACCCTACGAAATTGGAACCTCAGGGTCTTGCCCTAACATTA
CCAATGGAAACGGATTCTTCGCAACAATGGCTTGGGCCGTCCCA---------AAAAACAAAACAGCAACAAATCCATTAACAATAGAAGTACCATACAT
TTGTACAGAAGGAGAAGACCAAATTACCGTTTGGGGGTTCCACTCTGACAATGAGACCCAAATGGCAAAGCTCTATGGGGACTCAAAGCCCCAGAAGTTC
ACCTCATCTGCCAACGGAGTGACCGCACATTACGTTTCACAGATTGGTGGCTTCCCAAATCAAACAGAAGACGGAGGACTACCACAAAGTGGCAGAATTG
TTGTTGATTACATGGTGCAGAAATCTGGAAAAACAGGAACAATTACCTATCAAAGAGGTATTTTATTGCCTCAAAAGGTGTGGTGCGCAAGTGGCAGGAG
CAAGGTAATAAAAGGATCCTTGCCCTTAATTGGAGAAGCAGATTGCCTCCATGAAAAATACGGTGGATTAAACAAAAGCAAGCCTTACTACACAGGGGAA
CATGCAAAGGCCATAGGAAATTGCCCAATATGGGTGAAAACACCCTTGAAGCTGGCCAATGGAACCAAATATAGACCCCCTGCAAAACTATTAAAGGAAA
GAGGTTTCTTCGGAGCTATTGCTGGTTTCTTAGAGGGAGGATGGGAAGGAATGATTGCAGGTTGGCACGGATACACATCCCATGGGGCACATGGAGTAGC
GGTGGCAGCTGACCTTAAGAGCACTCAAGAGGCCATAAACAAGATAACAAAAAATCTCAACTCTTTGAGTGAGCTGGAAGTAAAGAATCTTCAAAGACTA
AGCGGTGCCATGGATGAACTCCACAACGAAATACTAGAACTAGATGAGAAAGTGGATGATCTCAGAGCTGACACAATAAGCTCACAAATAGAACTCGCAG
TCCTGCTTTCCAATGAAGGAATAATAAACAGTGAAGATGAACATCTCTTGGCGCTTGAAAGAAAGCTGAAGAAAATGCTGGGCCCCTCTGCTGTAGAGAT
AGGGAATGGATGCTTTGAAACCAAACACAAGTGCAACCAGACCTGTCTCGACAGAATAGCTGCTGGTACCTTTGATGCAGGAGAATTTTCTCTCCCCACC
TTTGATTCACTGAATATTACTGCTGCATCTTTAAATGATGACGGATTGGACAATCATACTATACTGCTTTACTACTCAACTGCTGCCTCCAGTTTGGCTG
TAACACTGATGATAGCTATCTTTGTTGTTTATATGGTCTCCAGAGACAATGTTTCTTGCTCCATT
>B/Bratislava/439/2020/EPI_ISL_485782
CATGTCGTCAAAACTGCTACTCAAGGGGAGGTCAACGTGACCGGTGTAATACCACTGACAACAACACCCACCAAATCTCATTTTGCAAATCTCAAAGGAA
CAGAAACCAGGGGGAAACTATGCCCAAAATGCCTCAACTGCACAGATCTGGATGTAGCCTTGGGCAGACCAAAATGCACAGGGAAAATACCCTCTGCAAG
GGTTTCAATACTCCATGAAGTCAGACCTGTTACATCTGGGTGCTTTCCTATAATGCACGATAGAACAAAAATTAGACAGCTGCCTAACCTTCTCCGAGGA
TACGAACATGTCAGGTTATCAACTCACAACGTTATCAATGCAAAAGATGCACCAGGAAGACCCTACGAAATTGGAACCTCAGGGTCTTGCCCTAACATTA
CCAATGGAAACGGATTCTTCGCAACAATGGCTTGGGCCGTCCCA---------AAAAACAAAACAGCAACAAATCCATTAACAATAGAAGTACCATACAT
TTGTACAGAAGGAGAAGACCAAATTACTGTTTGGGGGTTCCACTCTGACAACGAGACCCAAATGGCAAAGCTCTATGGGGACTCAAAGCCCCAGAAGTTC
ACCTCATCTGCCAACGGAGTGACCACACATTACGTTTCACAGATTGGTGGCTTCCCAAATCAAACAGAAGACGGAGGACTACCACAAAGTGGCAGAATTG
TTGTTGATTACATGGTGCAGAAATCTGGAAAAACAGGAACAATTACCTATCAAAGAGGTATTTTATTGCCTCAAAAGGTGTGGTGCGCAAGTGGCAGGAG
CAAGGTAATAAAAGGATCCTTGCCCTTAATTGGAGAAGCAGATTGCCTCCATGAAAAATACGGTGGATTAAACAAAAGCAAGCCTTACTACACAGGGGAA
CATGCAAAGGCCATAGGAAATTGCCCAATATGGGTGAAAACACCCTTGAAGCTGGCCAATGGAACCAAATATAGACCCCCTGCAAAACTATTAAAGGAAA
GAGGTTTCTTCGGAGCCATTGCTGGTTTCTTAGAGGGAGGATGGGAAGGAATGATTGCAGGTTGGCACGGATACACATCCCATGGGGCACATGGAGTAGC
GGTGGCAGCTGACCTTAAGAGCACTCAAGAGGCTATAAACAAGATAACAAAAAATCTCAACTCTTTGAGTGAGCTGGAAGTAAAGAATCTTCAAAGACTA
AGCGGTGCCATGGATGAACTCCACAACGAAATACTAGAACTAGATGAGAAAGTGGATGATCTCAGAGCTGATACAATAAGCTCACAAATAGAACTCGCAG
TCCTGCTTTCCAATGAAGGAATAATAAACAGTGAAGATGAACATCTCTTGGCGCTTGAAAGAAAGCTGAAGAAAATGCTGGGCCCCTCTGCTGTAGAGAT
AGGGAATGGATGCTTTGAAACCAAACACAAGTGCAACCAGACCTGTCTCGACAGAATAGCTGCTGGTACCTTTGATGCAGGAGAATTTTCTCTCCCCACC
TTTGATTCACTGAATATTACTGCTGCATCTTTAAATGACGACGGATTGGACAATCATACTATACTGCTTTACTACTCAACTGCTGCCTCCAGTTTGGCTG
TAACACTGATGATAGCTATCTTTGTTGTTTATATGGTCTCCAGAGACAATGTTTCTTGCTCCATT
>B/Sweden/54/2020/EPI_ISL_444808
CATGTCGTCAAAACTGCTACTCAAGGGGAGGTCAACGTGACCGGTGTAATACCACTGACAACAACACCCACCAAATCTCATTTTGCAAATCTCAAAGGAA
CAGAAACCAGGGGGAAACTATGCCCAAAATGCCTCAACTGCACAGATCTGGATGTAGCCTTGGGCAGACCAAAATGCACAGGGAAAATACCCTCTGCAAG
GGTTTCAATACTCCATGAAGTCAGACCTGTTACATCTGGGTGCTTTCCTATAATGCACGATAGAACAAAAATTAGACAGCTGCCTAACCTTCTCCGAGGA
TACGAACATGTCAGGTTATCAACTCACAACGTTATCAATGCAAAAGATGCACCAGGAAGACCCTACGAAATTGGAACCTCAGGGTCTTGCCCTAACATTA
CCAATGGAAACGGATTCTTCGCAACAATGGCTTGGGCCGTCCCA---------AAAAACAAAACAGCAACAAATCCATTAACAATAGAAGTACCATACAT
TTGTACAGAAGGAGAAGACCAAATTACTGTTTGGGGGTTCCACTCTGACAACGAGACCCAAATGGCAAAGCTCTATGGGGACTCAAAGCCCCAGAAGTTC
ACCTCATCTGCCAACGGAGTGACCACACATTACGTTTCACAGATTGGTGGCTTCCCAAATCAAACAGAAGACGGAGGACTACCACAAAGTGGCAGAATTG
TTGTTGATTACATGGTGCAGAAATCTGGAAAAACAGGAACAATTACCTATCAAAGAGGTATTTTATTGCCTCAAAAGGTGTGGTGCGCAAGTGGCAGGAG
CAAGGTAATAAAAGGATCCTTGCCCTTAATTGGAGAAGCAGATTGCCTCCATGAAAAATACGGTGGATTAAACAAAAGCAAGCCTTACTACACAGGGGAA
CATGCAAAGGCCATAGGAAATTGCCCAATATGGGTGAAAACACCCTTGAAGCTGGCCAATGGAACCAAATATAGACCCCCTGCAAAACTATTAAAGGAAA
GAGGTTTCTTCGGAGCCATTGCTGGTTTCTTAGAGGGAGGATGGGAAGGAATGATTGCAGGTTGGCACGGATACACATCCCATGGGGCACATGGAGTAGC
GGTGGCAGCTGACCTTAAGAGCACTCAAGAGGCCATAAACAAGATAACAAAAAATCTCAACTCTTTGAGTGAGCTGGAAGTAAAGAATCTTCAAAGACTA
AGCGGTGCCATGGATGAACTCCACAACGAAATACTAGAACTAGATGAGAAAGTGGATGATCTCAGAGCTGATACAATAAGCTCACAAATAGAACTCGCAG
TCCTGCTTTCCAATGAAGGAATAATAAACAGTGAAGATGAACATCTCTTGGCGCTTGAAAGAAAGCTGAAGAAAATGCTGGGCCCCTCTGCTGTAGAGAT
AGGGAATGGATGCTTTGAAACCAAACACAAGTGCAACCAGACCTGTCTCGACAGAATAGCTGCTGGTACCTTTGATGCAGGAGAATTTTCTCTCCCCACC
TTTGATTCACTGAATATTACTGCTGCATCTTTAAATGACGACGGATTGGACAATCATACTATACTGCTTTACTACTCAACTGCTGCCTCCAGTTTGGCTG
TAACACTGATGATAGCTATCTTTGTTGTTTATATGGTCTCCAGAGACAATGTTTCTTGCTCCATT
>B/Stockholm/12/2020/EPI_ISL_444809
CATGTCGTCAAAACTGCTACTCAAGGGGAGGTCAATGTGACCGGTGTAATACCACTGACAACAACACCCACCAAATCTCATTTTGCAAATCTCAAAGGAA
CAGAAACCAGGGGGAAACTATGCCCAAAATGCCTCAACTGCACAGATCTGGATGTAGCCTTGGGCAGACCAAAATGCACAGGGAAAATACCCTCTGCAAG
GGTTTCAATACTCCATGAAGTCAGACCTGTTACATCTGGGTGCTTTCCTATAATGCACGATAGAACAAAAATTAGACAGCTGCCTAACCTTCTCCGAGGA
TACGAACATGTCAGGTTATCAACTCACAACGTTATCAAAGCAGAAGATGCACCAGGAGGACCCTACGAAATTGGAACCTCAGGGTCTTGCCCTAACATTA
CCAATGGAAACGGATTCTTCGCAACAATGGCTTGGGCCGTCCCA---------AAAAACAAAACAGCAACAAATCCATTAACAATAGAAGTACCATACAT
TTGTACAGAAGGAGAAGACCAAATTACCGTTTGGGGGTTCCACTCTGACAACGGGACTCAAATGGCAAAGCTCTATGGGGACTCAAAGCCTCAGAAGTTC
ACCTCATCTGCCAACGGAGTGACCACACATTACGTTTCACAGATTGGTGGCTTCCCAAATCAAACAGAAGACGGAGGACTACCACAAAGTGGCAGAATTG
TTGTTGATTACATGGTGCAAAAATCTGGAAAAACAGGAACAATTACCTATCAAAGAGGTATTTTATTGCCTCAAAAGGTGTGGTGCGCAAGTGGCAGGAG
CAAGGTAATAAAAGGATCCTTGCCCTTAATTGGAGAAGCAGATTGCCTCCATGAAAAATACGGTGGATTAAACAAAAGCAAGCCTTACTACACAGGGGAA
CATGCAAAAGCCATAGGAAATTGCCCAATATGGGTGAAAACACCCTTGAAGCTGGCCAATGGAACCAAATATAGACCTCCTGCAAAACTATTAAAGGAAA
GAGGTTTCTTCGGAGCCATTGCTGGTTTCTTAGAGGGAGGATGGGAAGGAATGATTGCAGGTTGGCACGGATACACATCCCATGGGGCACATGGAGTAGC
GGTGGCAGCTGACCTTAAGAGCACTCAAGAGGCCATAAACAAGATAACAAAAAATCTCAACTCTTTGAGTGAGCTGGAAGTAAAGAATCTTCAAAGACTA
AGCGGTGCCATGGATGAACTCCACAACGAAATACTAGAACTAGATGAGAAAGTGGATGATCTCAGAGCTGATACAATAAGCTCACAAATAGAACTCGCTG
TCCTGCTTTCCAATGAAGGAATAATAAACAGTGAAGATGAACATCTCTTGGCGCTTGAAAGAAAGCTGAAGAAAATGCTGGGCCCCTCTGCTGTAGAGAT
AGGGAATGGATGCTTTGAAACCAAACACAAGTGCAACCAGACCTGTCTCGACAGAATAGCTGCTGGTACCTTTGATGCAGGAGAATTTTCTCTCCCCACC
TTTGATTCACTGAATATTACTGCTGCATCTTTAAATGACGATGGATTGGACAATCATACTATACTGCTTTACTACTCAACTGCTGCCTCCAGTTTGGCTG
TAACACTGATGATAGCTATCTTTGTTGTTTATATGGTCTCCAGAGACAATGTTTCTTGCTCCATT
>B/Denmark/77/2020/EPI_ISL_485788
CATGTCGTCAAAACTGCTACTCAAGGGGAGGTCAACGTGACCGGTGTAATACCACTGACAACAACACCCACCAAATCTCATTTTGCAAATCTCAAAGGAA
CAGAAACCAGGGGGAAACTATGCCCAAAATGCCTCAACTGCACAGATCTGGATGTAGCCTTGGGCAGACCAAAATGCACAGGGAAAATACCCTCTGCAAG
GGTTTCAATACTCCATGAAGTCAGACCTGTTACATCTGGGTGCTTTCCTATAATGCACGATAGAACAAAAATTAGACAGCTGCCTAACCTTCTCCGAGGA
TACGAACATGTCAGGTTATCAACTCACAACGTTATCAATGCAAAAGATGCACCAGGAAGACCCTACGAAATTGGAACCTCAGGGTCTTGCCCTAACATTA
CCAATGGAAACGGATTCTTCGCAACAATGGCTTGGGCCGTCCCA---------AAAAACAAAACAGCAACAAATCCATTAACAATAGAAGTACCATACAT
TTGTACAGAAGGAGAAGACCAAATTACTGTTTGGGGGTTCCACTCTGACAACGAGACCCAAATGGCAAAGCTCTATGGGGACTCAAAGCCCCAGAAGTTC
ACCTCATCTGCCAACGGAGTGACCACACATTACGTTTCACAGATTGGTGGCTTCCCAAATCAAACAGAAGACGGAGGACTACCACAAAGTGGCAGAATTG
TTGTTGATTACATGGTGCAGAAATCTGGAAAAACAGGAACAATTACCTATCAAAGAGGTATTTTATTGCCTCAAAAGGTGTGGTGCGCAAGTGGCAGGAG
CAAGGTAATAAAAGGATCCTTGCCCTTAATTGGAGAAGCAGATTGCCTCCATGAAAAATACGGTGGATTAAACAAAAGCAAGCCTTACTACACAGGGGAA
CATGCAAAGGCCATAGGAAATTGCCCAATATGGGTGAAAACACCCTTGAAGCTGGCCAATGGAACCAAATATAGACCCCCTGCAAAACTATTAAAGGAAA
GAGGTTTCTTCGGAGCCATTGCTGGTTTCTTAGAGGGAGGATGGGAAGGAATGATTGCAGGTTGGCACGGATACACATCCCATGGGGCACATGGAGTAGC
GGTGGCAGCTGACCTTAAGAGCACTCAAGAGGCCATAAACAAGATAACAAAAAATCTCAACTCTTTGAGTGAGCTGGAAGTAAAGAATCTTCAAAGACTA
AGCGGTGCCATGGATGAACTCCACAACGAAATACTAGAACTAGATGAGAAAGTGGATGATCTCAGAGCTGATACAATAAGCTCACAAATAGAACTCGCAG
TCCTGCTTTCCAATGAAGGAATAATAAACAGTGAAGATGAACATCTCTTGGCGCTTGAAAGAAAGCTGAAGAAAATGCTGGGCCCCTCTGCTGTAGAGAT
AGGGAATGGATGCTTTGAAACCAAACACAAGTGCAACCAGACCTGTCTCGACAGAATAGCTGCTGGTACCTTTGATGCAGGAGAATTTTCTCTCCCCACC
TTTGATTCACTGAATATTACTGCTGCATCTTTAAATGACGACGGATTGGACAATCATACTATACTGCTTTACTACTCAACTGCTGCCTCCAGTTTGGCTG
TAACACTGATGATAGCTATCTTTGTTGTTTATATGGTCTCCAGAGACAATGTTTCTTGCTCCATT
>B/Sweden/53/2020/EPI_ISL_444807
CATGTCGTCAAAACTGCTACTCAAGGGGAGGTCAATGTGACCGGTGTAATACCACTGACAACAACACCCACCAAATCTCATTTTGCAAATCTCAAAGGAA
CAGAAACCAGGGGGAAACTATGCCCAAAATGCCTCAACTGCACAGATCTGGATGTAGCCTTGGGCAGACCAAAATGCACAGGGAAAATACCCTCTGCAAG
GGTTTCAATACTCCATGAAGTCAGACCTGTTACATCTGGGTGCTTTCCTATAATGCACGATAGAACAAAAATTAGACAGCTGCCTAACCTTCTCCGAGGA
TACGAACATATCAGGTTATCAACTCACAACGTTATCAAAGCAGAAGATGCACCAGGAGGACCCTACGAAATTGGAACCTCAGGGTCTTGCCCTAACATTA
CCAATGGAAACGGATTCTTCGCAACAATGGCTTGGGCCGTCCCA---------AAAAACAAAACAGCAACAAATCCATTAACAATAGAAGTACCATACAT
TTGTACAGAAGGAGAAGACCAAATTACCGTTTGGGGGTTCCACTCTGACAACGGGACTCAAATGGCAAAGCTCTATGGGGACTCAAAGCCTCAGAAGTTC
ACCTCATCTGCCAACGGAGTGACCACACATTACGTTTCACAGATTGGTGGCTTCCCAAATCAAACAGAAGACGGAGGACTACCACAAAGTGGCAGAATTG
TTGTTGATTACATGGTGCAAAAATCTGGAAAAACAGGAACAATTACCTATCAAAGAGGTATTTTATTGCCTCAAAAGGTGTGGTGCGCAAGTGGCAGGAG
CAAGGTAATAAAAGGATCCTTGCCCTTAATTGGAGAAGCAGATTGCCTCCATGAAAAATACGGTGGATTAAACAAAAGCAAGCCTTACTACACAGGGGAA
CATGCAAAAGCCATAGGAAATTGCCCAATATGGGTGAAAACACCCTTGAAGCTGGCCAATGGAACCAAATATAGACCTCCTGCAAAACTATTAAAGGAAA
GAGGTTTCTTCGGAGCCATTGCTGGTTTCTTAGAGGGAGGATGGGAAGGAATGATTGCAGGTTGGCACGGATACACATCCCATGGGGCACATGGAGTAGC
GGTGGCAGCTGACCTTAAGAGCACTCAAGAGGCCATAAACAAGATAACAAAAAATCTCAACTCTTTGAGTGAACTGGAAGTAAAGAATCTTCAAAGACTA
AGCGGTGCCATGGATGAACTCCACAACGAAATACTAGAACTAGATGAGAAAGTGGATGATCTCAGAGCTGATACAATAAGCTCACAAATAGAACTCGCAG
TCCTGCTTTCCAATGAAGGAATAATAAACAGTGAAGATGAACATCTCTTGGCGCTTGAAAGAAAGCTGAAGAAAWTGCTGGGCCCCTCTGCTGTAGAGAT
AGGGAATGGATGCTTTGAAACCAAACACAAGTGCAACCAGACCTGTCTCGACAGAATAGCTGCTGGTACCTTTGATGCAGGAGAATTTTCTCTCCCCACC
TTTGATTCACTGAATATTACTGCTGCATCTTTAAATGACGATGGATTGGACAATCATACTATACTGCTTTACTACTCAACTGCTGCCTCCAGTTTGGCTG
TAACACTGATGATAGCTATCTTTGTTGTTTATATGGTCTCCAGAGACAATGTTTCTTGCTCCATT
>B/Sweden/39/2020/EPI_ISL_426614
CATGTCGTCAAAACTGCTACTCAAGGGGAGGTCAATGTGACCGGTGTAATACCACTGACAACAACACCCACCAAATCTCATTTTGCAAATCTCAAAGGAA
CAGAAACCAGGGGGAAACTATGCCCAAAATGCCTCAACTGCACAGATCTGGATGTAGCCTTGGGCAGACCAAAATGCACAGGGAAAATACCCTCTGCAAG
GGTTTCAATACTCCATGAAGTCAGACCTGTTACATCTGGGTGCTTTCCTATAATGCACGATAGAACAAAAATTAGACAGCTGCCTAACCTTCTCCGAGGA
TACGAACATGTCAGGTTATCAACTCACAACGTTATCAAAGCAGAAGATGCACCAGGAGGACCCTACGAAATTGGAACCTCAGGGTCTTGCCCTAACATTA
CCAATGGAAACGGATTCTTCGCAACAATGGCTTGGGCCGTCCCA---------AAAAACAAAACAGCAACAAATCCATTAACAATAGAAGTACCATACAT
TTGTACAGAAGGAGAAGACCAAATTACCGTTTGGGGGTTCCACTCTGACAACGGGACTCAAATGGCAAAGCTCTATGGGGACTCAAAGCCTCAGAAGTTC
ACCTCATCTGCCAACGGAGTGACCACACATTACGTTTCACAGATTGGTGGCTTCCCAAATCAAACAGAAGACGGAGGACTACCACAAAGTGGCAGAATTG
TTGTTGATTACATGGTGCAAAAATCTGGAAAAACAGGAACAATTACCTATCAAAGAGGTATTTTATTGCCTCAAAAGGTGTGGTGCGCAAGTGGCAGGAG
CAAGGTAATAAAAGGATCCTTGCCCTTAATTGGAGAAGCAGATTGCCTCCATGAAAAATACGGTGGATTAAACAAAAGCAAGCCTTACTACACAGGGGAA
CATGCAAAAGCCATAGGAAATTGCCCAATATGGGTGAAAACACCCTTGAAGCTGGCCAATGGAACCAAATATAGACCTCCTGCAAAACTATTAAAGGAAA
GAGGTTTCTTCGGAGCCATTGCTGGTTTCTTAGAGGGAGGATGGGAAGGAATGATTGCAGGTTGGCACGGATACACATCCCATGGGGCACATGGAGTAGC
GGTGGCAGCTGACCTTAAGAGCACTCAAGAGGCCATAAACAAGATAACAAAAAATCTCAACTCTTTGAGTGAGCTGGAAGTAAAGAATCTTCAAAGACTA
AGCGGTGCCATGGATGAACTCCACAACGAAATACTAGAACTAGATGAGAAAGTGGATGATCTCAGAGCTGATACAATAAGCTCACAAATAGAACTCGCAG
TCCTGCTTTCCAATGAAGGAATAATAAACAGTGAAGATGAACATCTCTTGGCGCTTGAAAGAAAGCTGAAGAAAATGCTGGGCCCCTCTGCTGTAGAGAT
AGGGAATGGATGCTTTGAAACCAAACACAAGTGCAACCAGACCTGTCTCGACAGAATAGCTGCTGGTACCTTTGATGCAGGAGAATTTTCTCTCCCCACC
TTTGATTCACTGAATATTACTGCTGCATCTTTAAATGACGATGGATTGGACAATCATACTATACTGCTTTACTACTCAACTGCTGCCTCCAGTTTGGCTG
TAACACTGATGATAGCTATCTTTGTTGTTTATATGGTCTCCAGAGACAATGTTTCTTGCTCCATT
>B/Mecklenburg-Vorpommern/1/2020/EPI_ISL_485800
CATGTCGTCAAAACTGCTACTCAGGGGGAGGTCAATGTGACCGGTGTAATACCACTGACAACAACACCCACCAAATCTCATTTTGCAAATCTCAAAGGAA
CAGAAACCAGGGGGAAACTATGCCCAAAATGCCTCAACTGCACAGATCTGGATGTAGCCTTGGGCAGACCAAAATGCACAGGGAAAATACCCTCTGCAAG
GGTTTCAATACTCCATGAAGTCAGACCTGTTACATCTGGGTGCTTTCCTATAATGCACGATAGAACAAAAATTAGACAGCTGCCTAACCTTCTCCGAGGA
TACGAACATGTCAGGTTATCAACTCACAACGTTATCAAAGCAGAAGATGCACCAGGAGGACCCTACGAAATTGGAACCTCAGGGTCTTGCCCTAACATTA
CCAATGGAAACGGATTCTTCGCAACAATGGCTTGGGCCGTCCCA---------AAAAACAAAACAGCAACAAATCCATTAACAATAGAAGTACCATACAT
TTGTACAGAAGGAGAAGACCAAATTACCGTTTGGGGGTTCCACTCTGACAACGGGACTCAAATGGCAAAGCTCTATGGGGACTCAAAGCCTCAGAAGTTC
ACCTCATCTGCCAACGGAGTGACCACACATTACGTTTCACAGATTGGTGGCTTCCCAAATCAAACAGAAGACGGAGGACTACCACAAAGTGGCAGAATTG
TTGTTGATTACATGGTGCAAAAATCTGGAAAAACAGGAACAATTACCTATCAAAGAGGTATTTTATTGCCTCAAAAGGTGTGGTGCGCAAGTGGCAGGAG
CAAGGTAATAAAAGGATCCTTGCCCTTAATTGGAGAAGCAGATTGCCTCCATGAAAAATACGGTGGATTAAACAAAAGCAAGCCTTACTACACAGGGGAA
CATGCAAAAGCCATAGGAAATTGCCCAATATGGGTGAAAACACCCTTGAAGCTGGCCAATGGAACCAAATATAGACCTCCTGCAAAACTATTAAAGGAAA
GAGGTTTCTTCGGAGCCATTGCTGGTTTCTTAGAGGGAGGATGGGAAGGAATGATTGCAGGTTGGCACGGATACACATCCCATGGGGCACATGGAGTAGC
GGTGGCAGCTGACCTTAAGAGCACTCAAGAGGCCATAAACAAGATAACAAAAAATCTCAACTCTTTGAGTGAGCTGGAAGTAAAGAATCTTCAAAGACTA
AGCGGTGCCATGGATGAACTCCACAACGAAATACTAGAACTAGATGAGAAAGTGGATGATCTCAGAGCTGATACAATAAGCTCACAAATAGAACTCGCAG
TCCTGCTTTCCAATGAAGGAATAATAAACAGTGAAGATGAACATCTCTTGGCGCTTGAAAGAAAGCTGAAGAAAATGCTGGGCCCCTCTGCTGTAGAGAT
AGGGAATGGATGCTTTGAAACCAAACACAAGTGCAACCAGACCTGTCTCGACAGAATAGCTGCTGGTACCTTTGATGCAGGAGAATTTTCTCTCCCCACC
TTTGATTCACTGAATATTACTGCTGCATCTTTAAATGACGATGGATTGGACAATCATACTATACTGCTTTACTACTCAACTGCTGCCTCCAGTTTGGCTG
TAACACTGATGATAGCTATCTTTGTTGTTTATATGGTCTCCAGAGACAATGTTTCTTGCTCCATT
>B/Germany/12173/2020/EPI_ISL_490944
CATGTCGTCAAAACTGCTACTCAAGGGGAGGTCAATGTGACCGGTGTAATACCACTGACAACAACACCCACCAAATCTCATTTTGCAAATCTCAAAGGAA
CAGAAACCAGGGGGAAACTATGCCCAAAATGCCTCAACTGCACAGATCTGGATGTAGCCTTGGGCAGACCAAAATGCACAGGGAAAATACCCTCTGCAAG
GGTTTCAATACTCCATGAAGTCAGACCTGTTACATCTGGGTGCTTTCCTATAATGCACGATAGAACAAAAATTAGACAGCTGCCTAACCTTCTCCGAGGA
TACGAACATATCAGGTTATCAACTCACAACGTTATCAAAGCAGAAGATGCACCAGGAGGACCCTACGAAATTGGAACCTCGGGGTCTTGCCCTAACATTA
CCAATGGAAACGGATTCTTCGCAACAATGGCTTGGGCCGTCCCA---------AAAAACAAAACAGCAACAAATCCATTAACAATAGAAGTACCATACAT
TTGTACAGAAGGAGAAGACCAAATTACCGTTTGGGGGTTCCACTCTGACAACGGGACTCAAATGGCAAAGCTCTATGGGGACTCAAAGCCTCAGAAGTTC
ACCTCATCTGCCAACGGAGTGACCACACATTACGTTTCACAGATTGGTGGCTTCCCAAATCAAACAGAAGACGGAGGACTACCACAAAGTGGCAGAATTG
TTGTTGATTACATGGTGCAAAAATCTGGAAAAACAGGAACAATTACCTATCAAAGAGGTATTTTATTGCCTCAAAAGGTGTGGTGCGCAAGTGGCAGGAG
CAAGGTAATAAAAGGATCCTTGCCCTTAATTGGAGAAGCAGATTGCCTCCATGAAAAATACGGTGGATTAAACAAAAGCAAGCCTTACTACACAGGGGAA
CATGCAAAAGCCATAGGAAATTGCCCAATATGGGTGAAAACACCCTTGAAGCTGGCCAATGGAACCAAATATAGACCTCCTGCAAAACTATTAAAGGAAA
GAGGTTTCTTCGGAGCCATTGCTGGTTTCTTAGAGGGAGGATGGGAAGGAATGATTGCAGGTTGGCACGGATACACATCCCATGGGGCACATGGAGTAGC
GGTGGCAGCTGACCTTAAGAGCACTCAAGAGGCCATAAACAAGATAACAAAAAATCTCAACTCTTTGAGTGAGCTGGAAGTAAAGAATCTTCAAAGACTA
AGCGGTGCCATGGATGAACTCCACAACGAAATACTAGAACTAGATGAGAAAGTGGATGATCTCAGAGCTGATACAATAAGCTCACAAATAGAACTCGCAG
TCCTGCTTTCCAATGAAGGAATAATAAACAGTGAAGATGAACATCTCTTGGCGCTTGAAAGAAAGCTGAAGAAAATGCTGGGCCCCTCTGCTGTAGAGAT
AGGGAATGGATGCTTTGAAACCAAACACAAGTGCAACCAGACCTGTCTCGACAGAATAGCTGCTGGTACCTTTGATGCAGGAGAATTTTCTCTCCCCACC
TTTGATTCACTGAATATTACTGCTGCATCTTTAAATGACGATGGATTGGACAATCATACTATACTGCTTTACTACTCAACTGCTGCCTCCAGTTTGGCTG
TAACACTGATGATAGCTATCTTTGTTGTTTATATGGTCTCCAGAGACAATGTTTCTTGCTCCATT
>B/Netherlands/01716/2019/EPI_ISL_403768
CATGTCGTCAAAACTGCTACTCAAGGGnAGGTCAATGTGACCGGTGTAATACCACTGACAACAACACCCACCAAATCTCATTTTGCAAATCTCAAAGGAA
CAGAAACCAGGnnGAAACTATGCCCAAAATGCCTCAATTGCACAGATCTGGATGTAGCCTTGGGCAGACCAAAATGCACAGGGAAAATACCCTCTGCAAG
GGTTTCAATACTCCATGAAATCAGACCTGTTACATCTGGGTGCTTTCCTATAATGCACGATAGAACAAAAATTAGACAGCTGCCTAACCTTCTCCGAGGA
TACGAACATGTCAGGTTATCAACTCACAACGTTATCAAAGCAGAAGATGCACCAGGAGGACCCTACGAAATTGGAACCTCAGGGTCTTGCCCTAACATTA
CCAATGGAAACGGATTCTTCGCAACAATGGCTTGGGCCGTCCCA---------AAAAACAAAACAGCAACAAATCCATTAACAATAGAAGTACCATACAT
TTGTACAGAAGGAGAAGACCAAATTACCGTTTGGGGGTTCCACTCTGACAACGAGACTCAAATGGCAAAGCTCTATGGGGACTCAAAGCCTCAGAAGTTC
ACCTCATCTGCCAACGGAGTGACCACACATTACGTTTCACAGATTGGTGGCTTCCCAAATCAAACAGAAGACGGAGGACTACCACAAAGTGGCAGAATTG
TTGTTGATTACATGGTGCAAAAATCTGGAAAAACAGGAACAATTACCTATCAAAGAGGTATTTTATTGCCTCAAAAGGTGTGGTGCGCAAGTGGCAGGAG
CAAGGTAATAAAAGGATCCTTGCCCTTAATTGGAGAAGCAGATTGCCTCCATGAAAAATACGGTGGATTAAACAAAAGCAAGCCTTACTACACAGGGGAA
CATGCAAAGGCCATAGGAAATTGCCCAATATGGGTGAAAACACCCTTGAAGCTGGCCAATGGAACCAAATATAGACCTCCTGCAAAACTATTAAAGGAAA
GAGGTTTCTTCGGAGCCATTGCTGGTTTCTTAGAGGGAGGATGGGAAGGAATGATTGCAGGTTGGCACGGATACACATCCCATGGGGCACATGGAGTAGC
GGTGGCAGCTGACCTTAAGAGCACTCAAGAGGCCATAAACAAGATAACAAAAAATCTCAACTCTTTGAGTGAGCTGGAAGTAAAGAATCTTCAAAGACTA
AGCGGTGCCATGGATGAACTCCACAACGAAATACTAGAACTAGATGAGAAAGTGGATGATCTCAGAGCTGATACAATAAGCTCACAAATAGAACTCGCAG
TCCTGCTTTCCAATGAAGGAATAATAAACAGTGAAGATGAACATCTCTTGGCGCTTGAAAGAAAGCTGAAGAAAATGCTGGGCCCCTCTGCTGTAGAGAT
AGGGAATGGATGCTTTGAAACCAAACACAAGTGCAACCAGACCTGTCTCGACAGAATAGCTGCTGGTACCTTTGATGCAGGAGAATTTTCTCTCCCCACC
TTTGATTCACTGAATATTACTGCTGCATCTTTAAATGACGATGGATTGGACAATCATACTATACTGCTTTACTACTCAACTGCTGCCTCCAGTTTGGCTG
TAACACTGATGATAGCTATCTTTGTTGTTTATATGGTCTCCAGAGACAATGTTTCTTGCTCCATT
>B/Slovenia/1584/2020/EPI_ISL_500767
CATGTCGTCAAAACTGCTACTCAAGGGGAGGTCAATGTGACCGGTGTAATACCACTGACAACAACACCCACCAAATCTCATTTTGCAAATCTCAAAGGAA
CAGAAACCAGGGGGAAACTATGCCCAAAATGCCTCAACTGCACAGATCTGGATGTAGCCTTGGGCAGACCAAAATGCACAGGGAAAATACCCTCTGCAAG
GGTTTCAATACTCCATGAAGTCAGACCTGTTACATCTGGGTGCTTTCCTATAATGCACGATAGAACAAAAATTAGACAGCTGCCTAACCTTCTCCGAGGA
TACGAACATGTCAGGTTATCAACTCACAACGTTATCAAAGCAGAAGATGCACCAGGAGGACCCTACGAAATTGGAACCTCAGGGTCTTGCCCTAACATTA
CCAATGGAAACGGATTCTTCGCAACAATGGCTTGGGCCGTCCCA---------AAAAACAAAACAGCAACAAATCCATTAACAATAGAAGTACCATACAT
TTGTACAGAAGGAGAAGACCAAATTACCGTTTGGGGGTTCCACTCTGACAACGAGACTCAAATGGCAAAGCTCTATGGGGACTCAAAGCCTCAGAAGTTC
ACCTCATCTGCCAACGGAGTGACCACACATTACGTTTCACAGATTGGTGGCTTCCCAAATCAAACAGAAGACGGAGGACTACCACAAAGTGGCAGAATTG
TTGTTGATTACATGGTGCAAAAATCTGGAAAAACAGGAACAATTACCTATCAAAGAGGTATTTTATTGCCTCAAAAGGTGTGGTGCGCAAGTGGCAGGAG
CAAGGTAATAAAAGGATCCTTGCCCTTAATTGGAGAAGCAGATTGCCTCCATGAAAAATACGGTGGATTAAACAAAAGCAAGCCTTACTACACAGGGGAA
CATGCAAAGGCCATAGGAAATTGCCCAATATGGGTGAAAACACCCTTGAAGCTGGCCAATGGAACCAAATATAGACCTCCTGCAAAACTATTAAAGGAAA
GAGGTTTCTTCGGAGCCATTGCTGGTTTCTTAGAGGGAGGATGGGAAGGAATGATTGCAGGTTGGCACGGATACACATCCCATGGGGCACATGGAGTAGC
GGTGGCAGCTGACCTCAAGAGCACTCAAGAGGCCATAAACAAGATAACAAAAAATCTCAACTCTTTGAGTGAGCTGGAAGTAAAGAATCTTCAAAGACTA
AGCGGTGCCATGGATGAACTCCACAACGAAATACTAGAACTAGATGAGAAAGTGGATGATCTCAGAGCTGATACAATAAGCTCACAAATAGAACTCGCAG
TCCTGCTTTCCAATGAAGGAATAATAAACAGTGAAGATGAACATCTCTTGGCGCTTGAAAGAAAGCTGAAGAAAATGCTGGGCCCCTCTGCTGTAGAGAT
AGGGAATGGATGCTTTGAAACCAAACACAAGTGCAACCAGACCTGTCTCGACAGAATAGCTGCTGGTACCTTTGATGCAGGAGAATTTTCTCTCCCCACC
TTTGATTCACTGAATATTACTGCTGCATCTTTAAATGACGATGGATTGGACAATCATACTATACTGCTTTACTACTCAACTGCTGCCTCCAGTTTGGCTG
TAACACTGATGATAGCTATCTTTGTTGTTTATATGGTCTCCAGAGACAATGTTTCTTGCTCCATT
>B/Parma/3/2019/EPI_ISL_416118
CATGTCGTCAAAACTGCTACTCAAGGGGAGGTCAATGTGACCGGTGTAATACCACTGACAACAACACCCACCAAATCTCATTTTGCAAATCTCAAAGGAA
CAGAAACCAGGGGGAAACTATGCCCAAAATGCCTCAACTGCACAGATCTGGATGTAGCCTTGGGCAGACCAAAATGCACAGGGAAAATACCCTCTGCAAG
GGTTTCAATACTCCATGAAGTCAGACCTGTTACATCTGGGTGCTTTCCTATAATGCACGATAGAACAAAAATTAGACAGCTGCCTAACCTTCTCCGAGGA
TACGAACATGTCAGGTTATCAACTCACAACGTTATCAAAGCAGAAGATGCACCAGGAGGACCCTACGAAATTGGAACCTCAGGGTCTTGCCCTAACATTA
CCAATGGAAACGGATTCTTCGCAACAATGGCTTGGGCCGTCCCA---------AAAAACAAAACAGCAACAAATCCATTAACAATAGAAGTACCATACAT
TTGTACAGAAGGAGAAGACCAAATTACCGTTTGGGGGTTCCACTCTGACAACGAGRCTCAAATGGCAAAGCTCTATGGGGACTCAAAGCCTCAGAAGTTC
ACCTCATCTGCCAACGGAGTGACCACACATTACGTTTCACAGATTGGTGGCTTCCCAAATCAAACAGAAGACGGAGGACTACCACAAAGTGGCAGAATTG
TTGTTGATTACATGGTGCAAAAATCTGGAAAAACAGGAACAATTACCTATCAAAGAGGTATTTTATTGCCTCAAAAGGTGTGGTGCGCAAGTGGCAGGAG
CAAGGTAATAAAAGGATCCTTGCCCTTAATTGGAGAAGCAGATTGCCTCCATGAAAAATACGGTGGATTAAACAAAAGCAAGCCTTACTACACAGGGGAA
CATGCAAAGGCCATAGGAAATTGCCCAATATGGGTGAAAACACCCTTGAAGCTGGCCAATGGAACCAAATATAGACCTCCTGCAAAACTATTAAAGGAAA
GAGGTTTCTTCGGAGCCATTGCTGGTTTCTTAGAGGGAGGATGGGAAGGAATGATTGCAGGTTGGCACGGATACACATCCCATGGGGCACATGGAGTAGC
GGTGGCAGCTGACCTCAAGAGCACTCAAGAGGCCATAAACAAGATAACAAAAAATCTCAACTCTTTGAGTGAGCTGGAAGTAAAGAATCTTCAAAGACTA
AGCGGTGCCATGGATGAACTCCACAACGAAATACTAGAACTAGATGAGAAAGTGGATGATCTCAGAGCTGATACAATAAGCTCACAAATAGAACTCGCAG
TCCTGCTTTCCAATGAAGGAATAATAAACAGTGAAGATGAACATCTCTTGGCGCTTGAAAGAAAGCTGAAGAAAATGCTGGGCCCCTCTGCTGTAGAGAT
AGGGAATGGATGCTTTGAAACCAAACACAAGTGCAACCAGACCTGTCTCGACAGAATAGCTGCTGGTACCTTTGATGCAGGAGAATTTTCTCTCCCCACC
TTTGATTCACTGAATATTACTGCTGCATCTTTAAATGACGATGGATTGGACAATCATACTATACTGCTTTACTACTCAACTGCTGCCTCCAGTTTGGCTG
TAACACTGATGATAGCTATCTTTGTTGTTTATATGGTCTCCAGAGACAATGTTTCTTGCTCCATT
>B/Italy/12063/2020/EPI_ISL_463853
CATGTCGTCAAAACTGCTACTCAAGGGGAGGTCAATGTGACCGGTGTAATACCACTGACAACAACACCCACCAAATCTCATTTTGCAAATCTCAAAGGAA
CAGAAACCAGGGGGAAACTATGCCCAAAATGCCTCAACTGCACAGATCTGGATGTAGCCTTGGGCAGACCAAAATGCACAGGGAAAATACCCTCTGCAAG
GGTTTCAATACTCCATGAAGTCAGACCTGTTACATCTGGGTGCTTTCCTATAATGCACGATAGAACAAAAATTAGACAGCTGCCTAACCTTCTCCGAGGA
TACGAACATGTCAGGTTATCAACTCACAACGTTATCAAAGCAGAAGATGCACCAGGAGGACCCTACGAAATTGGAACCTCAGGGTCTTGCCCTAACATTA
CCAATGGAAACGGATTCTTCGCAACAATGGCTTGGGCCGTCCCA---------AAAAACAAAACAGCAACAAATCCATTAACAATAGAAGTACCATACAT
TTGTACAGAAGGAGAAGACCAAATTACCGTTTGGGGGTTCCACTCTGACAACGAGACTCAAATGGCAAAGCTCTATGGGGACTCAAAGCCTCAGAAGTTC
ACCTCATCTGCCAACGGAGTGACCACACATTACGTTTCACAGATTGGTGGCTTCCCAAATCAAACAGAAGACGGAGGACTACCACAAAGTGGCAGAATTG
TTGTTGATTACATGGTGCAAAAATCTGGAAAAACAGGAACAATTACCTATCAAAGAGGTATTTTATTGCCTCAAAAGGTGTGGTGCGCAAGTGGCAGGAG
CAAGGTAATAAAAGGATCCTTGCCCTTAATTGGAGAAGCAGATTGCCTCCATGAAAAATACGGTGGATTAAACAAAAGCAAGCCTTACTACACAGGGGAA
CATGCAAAGGCCATAGGAAATTGCCCAATATGGGTGAAAACACCCTTGAAGCTGGCCAATGGAACCAAATATAGACCTCCTGCAAAACTATTAAAGGAAA
GAGGTTTCTTCGGAGCCATTGCTGGTTTCTTAGAGGGAGGATGGGAAGGAATGATTGCAGGTTGGCACGGATACACATCCCATGGGGCACATGGAGTAGC
GGTGGCAGCTGACCTCAAGAGCACTCAAGAGGCCATAAACAAGATAACAAAAAATCTCAACTCTTTGAGTGAGCTGGAAGTAAAGAATCTTCAAAGACTA
AGCGGTGCCATGGATGAACTCCACAACGAAATACTAGAACTAGATGAGAAAGTGGATGATCTCAGAGCTGATACAATAAGCTCACAAATAGAACTCGCAG
TCCTGCTTTCCAATGAAGGAATAATAAACAGTGAAGATGAACATCTCTTGGCGCTTGAAAGAAAGCTGAAGAAAATGCTGGGCCCCTCTGCTGTAGAGAT
AGGGAATGGATGCTTTGAAACCAAACACAAGTGCAACCAGACCTGTCTCGACAGAATAGCTGCTGGTACCTTTGATGCAGGAGAATTTTCTCTCCCCACC
TTTGATTCACTGAATATTACTGCTGCATCTTTAAATGACGATGGATTGGACAATCATACTATACTGCTTTACTACTCAACTGCTGCCTCCAGTTTGGCTG
TAACACTGATGATAGCTATCTTTGTTGTTTATATGGTCTCCAGAGACAATGTTTCTTGCTCCATT
>B/Netherlands/10111/2020/EPI_ISL_412061
CATGTCGTCAAAACTGCTACTCAAGGGGAGGTCAATGTGACCGGTGTAATACCACTGACAACAACACCCACCAAATCTCATTTTGCAAATCTCAAAGGAA
CAGAAACCAGGGGGAAACTATGCCCAAAATGCCTCAACTGCACAGATCTGGATGTAGCCTTGGGCAGACCAAAATGCACAGGGAAAATACCCTCTGCAAG
GGTTTCAATACTCCATGAAGTCAGACCTGTTACATCTGGGTGCTTTCCTATAATGCACGATAGAACAAAAATTAGACAGCTGCCTAACCTTCTCCGAGGA
TACGAACATGTCAGGTTATCAACTCACAACGTTATCAAAGCAGAAGATGCACCAGGAGGACCCTACGAAGTTGGAACCTCAGGGTCTTGCCCTAACATTA
CCAATGGAAACGGATTCTTCGCAACAATGGCTTGGGCCGTCCCA---------AAAAACAAAACAGCAACAAATCCATTAACAATAGAAGTACCATACAT
TTGTACAGAAGGAGAAGACCAAATTACCGTTTGGGGGTTCCACTCTGACAACGAGACTCAAATGGCAAAGCTCTATGGGGACTCAAAGCCTCAGAAGTTC
ACCTCATCTGCCAACGGAGTGACCACACATTACGTTTCACAGATTGGTGGCTTCCCAAATCAAACAGAAGACGGAGGACTACCACAAAGTGGCAGAATTG
TTGTTGATTACATGGTGCAAAAATCTGGAAAAACAGGAACAATTACCTATCAAAGAGGTATTTTATTGCCTCAAAAGGTGTGGTGCGCAAGTGGCAGGAG
CAAGGTAATAAAAGGATCCTTGCCCTTAATTGGAGAAGCAGATTGCCTCCATGAAAAATACGGTGGATTAAACAAAAGCAAGCCTTACTACACAGGGGAA
CATGCAAAGGCCATAGGAAATTGCCCAATATGGGTGAAAACACCCTTGAAGCTGGCCAATGGAACCAAATATAGACCTCCTGCAAAACTATTAAAGGAAA
GAGGTTTCTTCGGAGCCATTGCTGGTTTCTTAGAGGGAGGATGGGAAGGAATGATTGCAGGTTGGCACGGATACACATCCCATGGGGCACATGGAGTAGC
GGTGGCAGCTGACCTTAAGAGCACTCAAGAGGCCATAAACAAGATAACAAAAAATCTCAACTCTTTGAGTGAGCTGGAAGTAAAGAATCTTCAAAGACTA
AGCGGTGCCATGGATGAACTCCACAACGAAATACTAGAACTAGATGAGAAAGTGGATGATCTCAGAGCTGATACAATAAGCTCACAAATAGAACTCGCAG
TCCTGCTTTCCAATGAAGGAATAATAAACAGTGAAGATGAACATCTCTTGGCGCTTGAAAGAAAGCTGAAGAAAATGCTGGGCCCCTCTGCTGTAGAGAT
AGGGAATGGATGCTTTGAAACCAAACACAAGTGCAACCAGACCTGTCTCGACAGAATAGCTGCTGGTACCTTTGATGCAGGAGAATTTTCTCTCCCCACC
TTTGATTCACTGAATATTACTGCTGCATCTTTAAATGACGATGGATTGGACAATCATACTATACTGCTTTACTACTCAACTGCTGCCTCCAGTTTGGCTG
TAACACTGATGATAGCTATCTTTGTTGTTTATATGGTCTCCAGAGACAATGTTTCTTGCTCCATT
>B/Netherlands/10251/2020/EPI_ISL_414612
CATGTCGTCAAAACTGCTACTCAAGGGGAAGTCAATGTGACCGGTGTAATACCACTGACAACAACACCCACCAAATCTCATTTTGCAAATCTCAAAGGAA
CAGAAACCAGGGGGAAACTATGCCCAAAATGCCTCAACTGCACAGATCTGGATGTAGCCTTGGGCAGACCAAAATGCACAGGGAAAATACCCTCTGCAAG
GGTTTCAATACTCCATGAAGTCAGACCTGTTACATCTGGGTGCTTTCCTATAATGCACGATAGAACAAAAATTAGACAGCTGCCTAACCTTCTACGAGGA
TACGAACATGTCAGGTTATCAACTCACAACGTTATCAAAGCAGAAGATGCACCAGGAGGACCCTACGAAATTGGAACCTCAGGGTCTTGCCCTAACATTA
CCAATGGAAACGGATTCTTCGCAACAATGGCTTGGACCGTCCCA---------AAAAACAAAACAGCAACAAATCCATTAACAATAGAAGTACCATACAT
TTGTACAGAAGGAGAAGACCAAATTACCGTTTGGGGGTTCCACTCTGACAACGAGACTCAAATGGCAAAGCTCTATGGGGACTCAAAGCCTCAGAAGTTC
ACCTCATCTGCCAACGGAGTGACCACACATTACGTTTCACAGATTGGTGGCTTCCCAAATCAAACAGAAGACGGAGGACTACCACAAAGTGGCAGAATTG
TTGTTGATTACATGGTGCAAAAATCTGGAAAAACAGGAACAATTACCTATCAAAGAGGTATTTTATTGCCTCAAAAGGTGTGGTGCGCAAGTGGCAGGAG
CAAGGTAATAAAAGGATCCTTGCCCTTAATTGGAGAAGCAGATTGCCTCCATGAAAAATACGGTGGATTAAACAAAAGCAAGCCTTACTACACAGGGGAA
CATGCAAAGGCCATAGGAAATTGCCCAATATGGGTGAAAACACCCTTGAAGCTGGCCAATGGAACCAAATATAGACCTCCTGCAAAACTATTAAAGGAAA
GAGGTTTCTTCGGAGCCATTGCTGGTTTCTTAGAGGGAGGATGGGAAGGAATGATTGCAGGTTGGCACGGATACACATCCCATGGGGCACATGGAGTAGC
GGTGGCAGCTGACCTTAAGAGCACTCAAGAGGCCATAAACAAGATAACAAAAAATCTCAACTCTTTGAGTGAGCTGGAAGTAAAGAATCTTCAAAGACTA
AGCGGTGCCATGGATGAACTCCACAACGAAATACTAGAACTAGATGAGAAAGTGGATGATCTCAGAGCTGATACAATAAGCTCACAAATAGAACTCGCAG
TCCTGCTTTCCAATGAAGGAATAATAAACAGTGAAGATGAACATCTCTTGGCGCTTGAAAGAAAGCTGAAGAAAATGCTGGGCCCCTCTGCTGTAGAGAT
AGGGAATGGATGCTTTGAAACCAAACACAAGTGCAACCAGACCTGTCTCGACAGAATAGCTGCTGGTACCTTTGATGCAGGAGAATTTTCTCTCCCCACC
TTTGATTCACTGAATATTACTGCTGCATCTTTAAATGACGATGGATTGGACAATCATACTATACTGCTTTACTACTCAACTGCTGCCTCCAGTTTGGCTG
TAACACTGATGATAGCTATCTTTGTTGTTTATATGGTCTCCAGAGACAATGTTTCTTGCTCCATT
>B/Spain/12085/2020/EPI_ISL_463875
CATGTCGTCAAAACTGCTACTCAAGGGGAGGTCAATGTGACCGGTGTAATACCACTGACAACAACGCCCACCAAATCTCATTTTGCAAATCTCAAAGGAA
CAGAAACCAGGGGGAAACTATGCCCAAAATGCCTCAACTGCACAGATCTGGATGTAGCCTTGGGCAGACCAAAATGCACAGGGAAAATACCCTCTGCAAG
GGTTTCAATACTCCATGAAGTCAGACCTGTTACATCTGGGTGCTTTCCTATAATGCACGATAGAACAAAAATTAGACAGCTGCCCAACCTTCTACGAGGA
TACGAACATGTCAGGTTATCAACTCACAACGTTATCAAAGCAGAAGATGCACCAGGAGGACCCTACGAAATTGGAACCTCAGGGTCTTGCCCTAACATTA
CCAATGGAAACGGATTCTTCGCAACAATGGCTTGGGCCGTCCCA---------AAAAACAAAACAGCAACAAATCCATTAACAATAGAAGTACCATACAT
TTGTACAGAAGGAGAAGACCAAATTACCGTTTGGGGGTTCCACTCTGACAACGAGACTCAAATGGCAAAGCTCTATGGGGACTCAAAGCCTCAGAAGTTC
ACCTCATCTGCCAACGGAGTGACCACACATTACGTTTCACAGATTGGTGGCTTCCCAAATCAAACAGAAGACGGAGGACTACCACAAAGTGGCAGAATTG
TTGTTGATTACATGGTGCAAAAATCTGGAAAAACAGGAACAATTACCTATCAAAGAGGTATTTTATTGCCTCAAAAGGTGTGGTGCGCAAGTGGCAGGAG
CAAGGTAATAAAAGGATCCTTGCCCTTAATTGGAGAAGCAGATTGCCTCCATGAAAAATACGGTGGATTAAACAAAAGCAAGCCTTACTACACAGGGGAA
CATGCAAAGGCCATAGGAAATTGCCCAATATGGGTGAAAACACCCTTGAAGCTGGCCAATGGAACCAAATATAGACCTCCTGCAAAACTATTAAAGGAAA
GAGGTTTCTTCGGAGCCATTGCTGGTTTCTTAGAGGGAGGATGGGAAGGAATGATTGCAGGTTGGCACGGATACACATCCCATGGGGCACATGGAGTAGC
GGTGGCAGCTGACCTTAAGAGCACTCAAGAGGCCATAAACAAGATAACAAAAAATCTCAACTCTTTGAGTGAGCTGGAAGTAAAGAATCTTCAAAGACTA
AGCGGTGCCATGGATGAACTCCACAACGAAATACTAGAACTAGATGAGAAAGTGGATGATCTCAGAGCTGATACAATAAGCTCACAAATAGAACTCGCAG
TCCTGCTTTCCAATGAAGGAATAATAAACAGTGAAGATGAACATCTCTTGGCGCTTGAAAGAAAGCTGAAGAAAATGCTGGGCCCCTCTGCTGTAGAGAT
AGGGAATGGATGCTTTGAAACCAAACACAAGTGCAACCAGACCTGTCTCGACAGAATAGCTGCTGGTACCTTTGATGCAGGAGAATTTTCTCTCCCCACC
TTTGATTCACTGAATATTACTGCTGCATCTTTAAATGACGATGGATTGGACAATCATACTATACTGCTTTACTACTCAACTGCTGCCTCCAGTTTGGCTG
TAACACTGATGATAGCTATCTTTGTTGTTTATATGGTCTCCAGAGACAATGTTTCTTGCTCCATT
>B/Finland/194/2020/EPI_ISL_467764
CATGTCGTCAAAACTGCTACTCAAGGGGAGGTCAACGTGACCGGTGTAATACCACTGACAACAACACCCACCAAATCTCATTTTGCAAATCTCAAAGGAA
CAGAAACCAGGGGGAAACTATGCCCAAAATGCCTCAACTGCACAGATCTGGATGTAGCCTTGGGCAGACCAAAATGTACAGGGAAAATACCCTCTGCAAG
GGTTTCAATACTCCATGAAGTCAGACCTGTTACATCTGGGTGCTTTCCTATAATGCACGATAGAACAAAAATTAGACAGCTGCCTAACCTTCTCCGAGGA
TACGAACATGTCAGGTTATCAACTCACAACGTTATCAATGCAGAAGATGCACCAGGAAGACCCTACGAAATTGGAACCTCAGGGTCTTGCCCTAACATTA
CCAATGGAAACGGATTCTTCGCAACAATGGCTTGGGCCGTCCCA---------AAAAACAAAACAGCAACAAATCCATTAACAATAGAAGTACCATACAT
TTGTACAGAAGGAGAAGACCAAATTACCGTTTGGGGGTTCCACTCTGACAACGAGACCCAAATGGCAAAGCTCTATGGGGACTCAAAGCCCCAGAAGTTC
ACCTCATCTGCCAACGGAGTGACCACACATTACGTTTCACAGATTGGTGGCTTCCCAAATCAAACAGAAGACGGAGGACTACCACAAAGTGGCAGAATTG
TTGTTGATTACATGGTGCAGAAATCTGGAAAAACAGGAACAATTACCTATCAAAGAGGTATTTTATTGCCTCAAAAGGTGTGGTGCGCAAGTGGCAGGAG
CAAGGTAATAAAAGGATCCTTGCCCTTAATTGGAGAAGCAGATTGCCTCCATGAAAAATACGGTGGATTAAACAAAAGCAAGCCTTACTACACAGGGGAA
CATGCAAAGGCCATAGGAAATTGCCCAATATGGGTGAAAACACCCTTGAAGCTGGCCAATGGAACCAAATATAGACCCCCTGCAAAACTATTAAAGGAAA
GAGGTTTCTTCGGAGCCATTGCTGGTTTCTTAGAGGGAGGATGGGAAGGAATGATTGCAGGTTGGCACGGATACACATCCCATGGGGCACATGGAGTAGC
GGTGGCAGCTGACCTTAAGAGCACTCAAGAGGCCATAAACAAGATAACAAAAAATCTCAACTCTTTGAGTGAGCTGGAAGTAAAGAATCTTCAAAGACTA
AGCGGTGCCATGGATGAACTCCACAACGAAATACTAGAACTAGATGAGAAAGTGGATGATCTCAGAGCTGATACAATAAGCTCACAAATAGAACTCGCAG
TCCTGCTTTCCAATGAAGGAATAATAAACAGTGAAGATGAACATCTCTTGGCGCTTGAAAGAAAGCTGAAGAAAATGCTGGGCCCCTCTGCTGTAGAGAT
AGGGAATGGATGCTTTGAAACCAAACACAAGTGCAACCAGACCTGTCTCGACAGAATAGCTGCTGGTACCTTTGATGCAGGAGAATTTTCTCTCCCCACC
TTTGATTCACTGAATATTACTGCTGCATCTTTAAATGACGACGGATTGGACAATCATACTATACTGCTTTACTACTCAACTGCTGCCTCCAGTTTGGCTG
TAACACTGATGATAGCTATCTTTGTTGTTTATATGGTCTCCAGAGACAATGTTTCTTGCTCTATT
>B/Bosnia_and_Herzegovina/294/2020/EPI_ISL_500760
CATGTCGTCAAAACTGCTACTCAAGGGGAGGTCAATGTGACCGGTGTAATACCACTGACAACAACACCCACCAAATCTCATTTTGCAAATCTCAAAGGAA
CAGAAACCAGGGGGAAACTATGCCCAAAATGCCTCAACTGCACAGATCTGGATGTAGCCTTGGGCAGACCAAAATGCACAGGGAAAATACCCTCTGCAAG
GGTTTCAATACTCCATGAAGTCAGACCTGTTACATCTGGGTGCTTTCCTATAATGCACGATAGAACAAAAATTAGACAGCTGCCTAACCTTCTCCGAGGA
TACGAACATGTCAGGTTATCAACTCACAACGTTATCAAAGCAGAAGATGCACCAGGAGGACCCTACGAAATTGGAACCTCAGGGTCTTGCCCTAACATTA
CCAATGGAAACGGATTCTTCGCAACAATGGCTTGGGCCGTCCCA---------AAAAACAAAACAGCAACAAATCCATTAACAATAGAAGTACCATACAT
TTGTACAGAAGGAGAAGACCAAATTACCGTTTGGGGGTTCCACTCTGACAACGAGACTCAAATGGCAAAGCTCTATGGGGACTCAAAACCTCAGAAGTTC
ACCTCATCTGCCAACGGAGTGACCACACATTACGTTTCACAGATTGGTGGCTTCCCAAATCAAACAGAAGACGGAGGACTACCACAAAGTGGCAGAATTG
TTGTTGATTACATGGTGCAAAAATCTGGAAAAACAGGAACAATTACCTATCAAAGAGGTATTTTATTGCCTCAAAAGGTGTGGTGCGCAAGTGGCAGGAG
CAAGGTAATAAAAGGATCCTTGCCCTTAATTGGAGAAGCAGATTGCCTCCATGAAAAATACGGTGGATTAAACAAAAGCAAGCCTTACTACACAGGGGAA
CATGCAAAGGCCATAGGAAATTGCCCAATATGGGTGAAAACACCCTTGAAGCTGGCCAATGGAACCAAATATAGACCTCCTGCAAAACTATTAAAGGAAA
GAGGTTTCTTCGGAGCCATTGCTGGTTTCTTAGAGGGAGGATGGGAAGGAATGATTGCAGGTTGGCACGGATACACATCCCATGGGGCACATGGAGTAGC
GGTGGCAGCTGACCTTAAGAGCACTCAAGAGGCCATAAACAAGATAACAAAAAATCTCAACTCTTTGAGTGAGCTGGAAGTAAAGAATCTTCAAAGACTA
AGCGGTGCCATGGATGAACTCCACAACGAAATACTAGAACTAGATGAGAAAGTGGATGATCTCAGAGCTGATACAATAAGCTCACAAATAGAACTCGCAG
TCCTGCTTTCCAATGAAGGAATAATAAACAGTGAAGATGAACATCTCTTGGCGCTTGAAAGAAAGCTGAAGAAAATGCTGGGCCCCTCTGCTGTAGAGAT
AGGGAATGGATGCTTTGAAACCAAACACAAGTGCAACCAGACCTGTCTCGACAGAATAGCTGCTGGTACCTTTGATGCAGGAGAATTTTCTCTCCCCACC
TTTGATTCACTGAATATTACTGCTGCATCTTTAAATGACGATGGATTGGACAATCATACTATACTGCTTTACTACTCAACTGCTGCCTCCAGTTTGGCTG
TAACACTGATGATAGCTATCTTTGTTGTTTATATGGTCTCCAGAGACAATGTTTCTTGCTCCATT
>B/Alsace/2705/2019/EPI_ISL_407529
CATGTCGTCAAAACTGCCACTCAAGGGGAGGTCAATGTGACCGGTGTAATACCACTGACAACAACACCCACCAAATCTCATTTTGCAAATCTCAAAGGAA
CAGAAACCAGGGGGAAACTATGCCCAAAATGCCTCAACTGCACAGATCTGGATGTAGCCTTGGGCAGACCAAAATGCACAGGGAAAATACCCTCTGCAAG
GGTTTCAATACTCCATGAAGTCAGACCTGTTACATCTGGGTGCTTTCCTATAATGCACGATAGAACAAAAATTAGACAGCTGCCTAACCTTCTCCGAGGA
TACGAACATGTCAGGTTATCAACTCACAACGTTATCAAAGCAGAAGATGCACCAGGAGGACCCTACGAAATTGGAACCTCAGGGTCTTGCCCTAACATTA
CCAATGGAAACGGATTCTTCGCAACAATGGCTTGGGCCGTCCCA---------AAAAACAAAACAGCAACAAATCCATTAACAATAGAAGTACCATACAT
TTGTACAGAAGGAGAAGACCAAATTACCGTTTGGGGATTCCACTCTGACAACGAGACTCAAATGGCAAAGCTCTATGGGAACTCAAAGCCTCAGAAGTTC
ACCTCATCTGCCAACGGAGTGACCACACATTACGTTTCACAGATTGGTGGCTTCCCAAATCAAACAGAAGACGGAGGACTACCACAAAGTGGCAGAATTG
TTGTTGATTACATGGTGCAAAAATCTGGAAAAACAGGAACAATTACCTATCAAAGAGGTATTTTATTGCCTCAAAAGGTGTGGTGCGCAAGTGGCAAGAG
CAAGGTAATAAAAGGATCCTTGCCCTTAATTGGAGAAGCAGATTGCCTCCATGAAAAATACGGTGGATTAAACAAAAGCAAGCCTTACTACACAGGGGAA
CATGCAAAGGCCATAGGAAATTGCCCAATATGGGTGAAAACACCCTTGAAGCTGGCCAATGGAACCAAATATAGACCTCCTGCAAAACTATTAAGGGAAA
GAGGTTTCTTTGGAGCCATTGCTGGTTTCTTAGAGGGAGGATGGGAAGGAATGATTGCAGGTTGGCACGGATACACATCCCATGGGGCACATGGAGTAGC
AGTGGCAGCTGACCTTAAGAGCACTCAAGAGGCCATAAACAAGATAACAAAAAATCTCAACTCTTTGAGTGAGCTGGAAGTAAAGAATCTTCAAAGACTA
AGCGGTGCCATGGATGAACTCCACAACGAAATACTAGAACTAGATGAGAAAGTGGATGATCTCAGAGCTGATACAATAAGCTCACAAATAGAACTCGCAG
TCCTGCTTTCCAATGAAGGAATAATAAACAGTGAAGATGAACATCTCTTGGCGCTTGAAAGAAAGCTGAAGAAAATGCTGGGCCCCTCTGCTGTAGAGAT
AGGGAATGGATGCTTTGAAACCAAACACAAGTGCAACCAGACCTGTCTCGACAGAATAGCTGCTGGTACCTTTGATGCAGGAGAATTTTCTCTCCCCACC
TTTGATTCACTGAATATTACTGCTGCATCTTTAAATGACGATGGATTGGACAATCATACTATACTGCTTTACTACTCAACTGCTGCCTCCAGTTTGGCTG
TAACACTGATGATAGCTATCTTTGTTGTTTATATGGTCTCCAGAGACAATGTTTCTTGCTCCATT
>B/MB/Romania/4/2019
CATGTCGTCAAAACTGCTACTCAAGGGGAGGTCAATGTGACCGGTGTAATACCACTGACAACAACACCCACCAAATCTCATTTTGCAAATCTCAAAGGAA
CAGAAACCAGGGGGAAACTATGCCCAAAATGCCTCAACTGCACAGATCTGGATGTAGCCTTGGGCAGACCAAAATGCACAGGGAAAATACCCTCTGCAAG
GGTTTCAATACTCCATGAAGTCAGACCTGTTACATCTGGGTGCTTTCCTATAATGCACGATAGAACAAAAATTAGACAGCTGCCTAACCTTCTCCGAGGA
TACGAACATGTCAGGTTATCAACTCACAACGTTATCAAAGCAGAAGATGCACCAGGAGGACCCTACGAAATTGGAACCTCAGGGTCTTGCCCTAACATTA
CCAATGGAAACGGATTCTTCGCAACAATGGCTTGGGCCGTCCCA---------AAAAACAAAACAGCAACAAATCCATTAACAATAGAAGTACCATACAT
TTGTACAGAAGGAGAAGACCAAATTACCGTTTGGGGGTTCCACTCTGACAACGGGACTCAAATGGCAAAGCTCTATGGGGACTCAAAGCCTCAGAAGTTC
ACCTCATCTGCCAACGGAGTGACCACACATTACGTTTCACAGATTGGTGGCTTCCCAAATCAAACAGAAGACGGAGGACTACCACAAAGTGGCAGAATTG
TTGTTGATTACATGGTGCAAAAATCTGGAAAAACAGGAACAATTACCTATCAAAGAGGTATTTTATTGCCTCAAAAGGTGTGGTGCGCAAGTGGCAGGAG
CAAGGTAATAAAAGGATCCTTGCCCTTAATTGGAGAAGCAGATTGCCTCCATGAAAAATACGGTGGATTAAACAAAAGCAAGCCTTACTACACAGGGGAA
CATGCAAAAGCCATAGGAAATTGCCCAATATGGGTGAAAACACCCTTGAAGCTGGCCAATGGAACCAAATATAGACCTCCTGCAAAACTATTAAAGGAAA
GAGGTTTCTTCGGAGCCATTGCTGGTTTCTTAGAGGGAGGATGGGAAGGAATGATTGCAGGTTGGCACGGATACACATCCCATGGGGCACATGGAGTAGC
GGTGGCAGCTGACCTTAAGAGCACTCAAGAGGCCATAAACAAGATAACAAAAAATCTCAACTCTTTGAGTGAGCTGGAAGTAAAGAATCTTCAAAGACTA
AGCGGTGCCATGGATGAACTCCACAACGAAATACTAGAACTAGATGAGAAAGTGGATGATCTCAGAGCTGATACAATAAGCTCACAAATAGAACTCGCAG
TCCTGCTTTCCAATGAAGGAATAATAAACAGTGAAGATGAACATCTCTTGGCGCTTGAAAGAAAGCTGAAGAAAATGCTGGGCCCCTCTGCTGTAGAGAT
AGGGAATGGATGCTTTGAAACCAAACACAAGTGCAACCAGACCTGTCTCGACAGAATAGCTGCTGGTACCTTTGATGCAGGAGAATTTTCTCTCCCCACC
TTTGATTCACTGAATATTACTGCTGCATCTTTAAATGACGATGGATTGGACAATCATACTATACTGCTTTACTACTCAACTGCTGCCTCCAGTTTGGCTG
TAACACTGATGATAGCTATCTTTGTTGTTTATATGGTCTCCAGAGACAATGTTTCTTGCTCCATT
>B/MB/Romania/6/2019
CATGTCGTCAAAACTGCTACTCAAGGGGAGGTCAATGTGACCGGTGTAATACCACTGACAACAACACCCACCAAATCTCATTTTGCAAATCTCAAAGGAA
CAGAAACCAGGGGGAAACTATGCCCAAAATGCCTCAACTGCACAGATCTGGATGTAGCCTTGGGCAGACCAAAATGCACAGGGAAAATACCCTCTGCAAG
GGTTTCAATACTCCATGAAGTCAGACCTGTTACATCTGGGTGCTTTCCTATAATGCACGATAGAACAAAAATTAGACAGCTGCCTAACCTTCTCCGAGGA
TACGAACATGTCAGGTTATCAACTCACAACGTTATCAAAGCAGAAGATGCACCAGGAGGACCCTACGAAATTGGAACCTCAGGGTCTTGCCCTAACATTA
CCAATGGAAACGGATTCTTCGCAACAATGGCTTGGGCCGTCCCA---------AAAAACAAAACAGCAACAAATCCATTAACAATAGAAGTACCATACAT
TTGTACAGAAGGAGAAGACCAAATTACCGTTTGGGGGTTCCACTCTGACAACGGGACTCAAATGGCAAAGCTCTATGGGGACTCAAAGCCTCAGAAGTTC
ACCTCATCTGCCAACGGAGTGACCACACATTACGTTTCACAGATTGGTGGCTTCCCAAATCAAACAGAAGACGGAGGACTACCACAAAGTGGCAGAATTG
TTGTTGATTACATGGTGCAAAAATCTGGAAAAACAGGAACAATTACCTATCAAAGAGGTATTTTATTGCCTCAAAAGGTGTGGTGCGCAAGTGGCAGGAG
CAAGGTAATAAAAGGATCCTTGCCCTTAATTGGAGAAGCAGATTGCCTCCATGAAAAATACGGTGGATTAAACAAAAGCAAGCCTTACTACACAGGGGAA
CATGCAAAAGCCATAGGAAATTGCCCAATATGGGTGAAAACACCCTTGAAGCTGGCCAATGGAACCAAATATAGACCTCCTGCAAAACTATTAAAGGAAA
GAGGTTTCTTCGGAGCCATTGCTGGTTTCTTAGAGGGAGGATGGGAAGGAATGATTGCAGGTTGGCACGGATACACATCCCATGGGGCACATGGAGTAGC
GGTGGCAGCTGACCTTAAGAGCACTCAAGAGGCCATAAACAAGATAACAAAAAATCTCAACTCTTTGAGTGAGCTGGAAGTAAAGAATCTTCAAAGACTA
AGCGGTGCCATGGATGAACTCCACAACGAAATACTAGAACTAGATGAGAAAGTGGATGATCTCAGAGCTGATACAATAAGCTCACAAATAGAACTCGCAG
TCCTGCTTTCCAATGAAGGAATAATAAACAGTGAAGATGAACATCTCTTGGCGCTTGAAAGAAAGCTGAAGAAAATGCTGGGCCCCTCTGCTGTAGAGAT
AGGGAATGGATGCTTTGAAACCAAACACAAGTGCAACCAGACCTGTCTCGACAGAATAGCTGCTGGTACCTTTGATGCAGGAGAATTTTCTCTCCCCACC
TTTGATTCACTGAATATTACTGCTGCATCTTTAAATGACGATGGATTGGACAATCATACTATACTGCTTTACTACTCAACTGCTGCCTCCAGTTTGGCTG
TAACACTGATGATAGCTATCTTTGTTGTTTATATGGTCTCCAGAGACAATGTTTCTTGCTCCATT
>B/MB/Romania/11/2019
CATGTCGTCAAAACTGCTACTCAAGGGGAGGTCAATGTGACCGGTGTAATACCACTGACAACAACACCCACCAAATCTCATTTTGCAAATCTCAAAGGAA
CAGAAACCAGGGGGAAACTATGCCCAAAATGCCTCAACTGCACAGATCTGGATGTAGCCTTGGGCAGACCAAAATGCACAGGGAAAATACCCTCTGCAAG
GGTTTCAATACTCCATGAAGTCAGACCTGTTACATCTGGGTGCTTTCCTATAATGCACGATAGAACAAAAATTAGACAGCTGCCTAACCTTCTCCGAGGA
TACGAACATGTCAGGTTATCAACTCACAACGTTATCAAAGCAGAAGATGCACCAGGAGGACCCTACGAAATTGGAACCTCAGGGTCTTGCCCTAACATTA
CCAATGGAAACGGATTCTTCGCAACAATGGCTTGGGCCGTCCCA---------AAAAACAAAACAGCAACAAATCCATTAACAATAGAAGTACCATACAT
TTGTACAGAAGGAGAAGACCAAATTACCGTTTGGGGGTTCCACTCTGACAACGGGACTCAAATGGCAAAGCTCTATGGGGACTCAAAGCCTCAGAAGTTC
ACCTCATCTGCCAACGGAGTGACCACACATTACGTTTCACAGATTGGTGGCTTCCCAAATCAAACAGAAGACGGAGGACTACCACAAAGTGGCAGAATTG
TTGTTGATTACATGGTGCAAAAATCTGGAAAAACAGGAACAATTACCTATCAAAGAGGTATTTTATTGCCTCAAAAGGTGTGGTGCGCAAGTGGCAGGAG
CAAGGTAATAAAAGGATCCTTGCCCTTAATTGGAGAAGCAGATTGCCTCCATGAAAAATACGGTGGATTAAACAAAAGCAAGCCTTACTACACAGGGGAA
CATGCAAAAGCCATAGGAAATTGCCCAATATGGGTGAAAACACCCTTGAAGCTGGCCAATGGAACCAAATATAGACCTCCTGCAAAACTATTAAAGGAAA
GAGGTTTCTTCGGAGCCATTGCTGGTTTCTTAGAGGGAGGATGGGAAGGAATGATTGCAGGTTGGCACGGATACACATCCCATGGGGCACATGGAGTAGC
GGTGGCAGCTGACCTTAAGAGCACTCAAGAGGCCATAAACAAGATAACAAAAAATCTCAACTCTTTGAGTGAGCTGGAAGTAAAGAATCTTCAAAGACTA
AGCGGTGCCATGGATGAACTCCACAACGAAATACTAGAACTAGATGAGAAAGTGGATGATCTCAGAGCTGATACAATAAGCTCACAAATAGAACTCGCAG
TCCTGCTTTCCAATGAAGGAATAATAAACAGCGAAGATGAACATCTCTTGGCGCTTGAAAGAAAGCTGAAGAAAATGCTGGGCCCCTCTGCTGTAGAGAT
AGGGAATGGATGCTTTGAAACCAAACACAAGTGCAACCAGACCTGTCTCGACAGAATAGCTGCTGGTACCTTTGATGCAGGAGAATTTTCTCTCCCCACC
TTTGATTCACTGAATATTACTGCTGCATCTTTAAATGACGATGGATTGGACAATCATACTATACTGCTTTACTACTCAACTGCTGCCTCCAGTTTGGCTG
TAACACTGATGATAGCTATCTTTGTTGTTTATATGGTCTCCAGAGACAATGTTTCTTGCTCCATT
>B/MB/Romania/13/2019
CATGTCGTCAAAACTGCTACTCAAGGGGAGGTCAATGTGACCGGTGTAATACCACTGACAACAACACCCACCAAATCTCATTTTGCAAATCTCAAAGGAA
CAGAAACCAGGGGGAAACTATGCCCAAAATGCCTCAACTGCACAGATCTGGATGTAGCCTTGGGCAGACCAAAATGCACAGGGAAAATACCCTCTGCAAG
GGTTTCAATACTCCATGAAGTCAGACCTGTTACATCTGGGTGCTTTCCTATAATGCACGATAGAACAAAAATTAGACAGCTGCCTAACCTTCTCCGAGGA
TACGAACATGTCAGGTTATCAACTCACAACGTTATCAAAGCAGAAGATGCACCAGGAGGACCCTACGAAATTGGAACCTCAGGGTCTTGCCCTAACATTA
CCAATGGAAACGGATTCTTCGCAACAATGGCTTGGGCCGTCCCA---------AAAAACAAAACAGCAACAAATCCATTAACAATAGAAGTACCATACAT
TTGTACAGAAGGAGAAGACCAAATTACCGTTTGGGGGTTCCACTCTGACAACGGGACTCAAATGGCAAAGCTCTATGGGGACTCAAAGCCTCAGAAGTTC
ACCTCATCTGCCAACGGAGTGACCACACATTACGTTTCACAGATTGGTGGCTTCCCAAATCAAACAGAAGACGGAGGACTACCACAAAGTGGCAGAATTG
TTGTTGATTACATGGTGCAAAAATCTGGAAAAACAGGAACAATTACCTATCAAAGAGGTATTTTATTGCCTCAAAAGGTGTGGTGCGCAAGTGGCAGGAG
CAAGGTAATAAAAGGATCCTTGCCCTTAATTGGAGAAGCAGATTGCCTCCATGAAAAATACGGTGGATTAAACAAAAGCAAGCCTTACTACACAGGGGAA
CATGCAAAAGCCATAGGAAATTGCCCAATATGGGTGAAAACACCCTTGAAGCTGGCCAATGGAACCAAATATAGACCTCCTGCAAAACTATTAAAGGAAA
GAGGTTTCTTCGGAGCCATTGCTGGTTTCTTAGAGGGAGGATGGGAAGGAATGATTGCAGGTTGGCACGGATACACATCCCATGGGGCACATGGAGTAGC
GGTGGCAGCTGACCTTAAGAGCACTCAAGAGGCCATAAACAAGATAACAAAAAATCTCAACTCTTTGAGTGAGCTGGAAGTAAAGAATCTTCAAAGACTA
AGCGGTGCCATGGATGAACTCCACAACGAAATACTAGAACTAGATGAGAAAGTGGATGATCTCAGAGCTGATACAATAAGCTCACAAATAGAACTCGCAG
TCCTGCTTTCCAATGAAGGAATAATAAACAGTGAAGATGAACATCTCTTGGCGCTTGAAAGAAAGCTGAAGAAAATGCTGGGCCCCTCTGCTGTAGAGAT
AGGGAATGGATGCTTTGAAACCAAACACAAGTGCAACCAGACCTGTCTCGACAGAATAGCTGCTGGTACCTTTGATGCAGGAGAATTTTCTCTCCCCACC
TTTGATTCACTGAATATTACTGCTGCATCTTTAAATGACGATGGATTGGACAATCATACTATACTGCTTTACTACTCAACTGCTGCCTCCAGTTTGGCTG
TAACACTGATGATAGCTATCTTTGTTGTTTATATGGTCTCCAGAGACAATGTTTCTTGCTCCATT
>B/MB/Romania/14/2019
CATGTCGTCAAAACTGCTACTCAAGGGGAGGTCAATGTGACCGGTGTAATACCACTGACAACAACACCCACCAAATCTCATTTTGCAAATCTCAAAGGAA
CAGAAACCAGGGGGAAACTATGCCCAAAATGCCTCAACTGCACAGATCTGGATGTAGCCTTGGGCAGACCAAAATGCACAGGGAAAATACCCTCTGCAAG
GGTTTCAATACTCCATGAAGTCAGACCTGTTACATCTGGGTGCTTTCCTATAATGCACGATAGAACAAAAATTAGACAGCTGCCTAACCTTCTCCGAGGA
TACGAACATGTCAGGTTATCAACTCACAACGTTATCAAAGCAGAAGATGCACCAGGAGGACCCTACGAAATTGGAACCTCAGGGTCTTGCCCTAACATTA
CCAATGGAAACGGATTCTTCGCAACAATGGCTTGGGCCGTCCCA---------AAAAACAAAACAGCAACAAATCCATTAACAATAGAAGTACCATACAT
TTGTACAGAAGGAGAAGACCAAATTACCGTTTGGGGGTTCCACTCTGACAACGGGACTCAAATGGCAAAGCTCTATGGGGACTCAAAGCCTCAGAAGTTC
ACCTCATCTGCCAACGGAGTGACCACACATTACGTTTCACAGATTGGTGGCTTCCCAAATCAAACAGAAGACGGAGGACTACCACAAAGTGGCAGAATTG
TTGTTGATTACATGGTGCAAAAATCTGGAAAAACAGGAACAATTACCTATCAAAGAGGTATTTTATTGCCTCAAAAGGTGTGGTGCGCAAGTGGCAGGAG
CAAGGTAATAAAAGGATCCTTGCCCTTAATTGGAGAAGCAGATTGCCTCCATGAAAAATACGGTGGATTAAACAAAAGCAAGCCTTACTACACAGGGGAA
CATGCAAAAGCCATAGGAAATTGCCCAATATGGGTGAAAACACCCTTGAAGCTGGCCAATGGAACCAAATATAGACCTCCTGCAAAACTATTAAAGGAAA
GAGGTTTCTTCGGAGCCATTGCTGGTTTCTTAGAGGGAGGATGGGAAGGAATGATTGCAGGTTGGCACGGATACACATCCCATGGGGCACATGGAGTAGC
GGTGGCAGCTGACCTTAAGAGCACTCAAGAGGCCATAAACAAGATAACAAAAAATCTCAACTCTTTGAGTGAGCTGGAAGTAAAGAATCTTCAAAGACTA
AGCGGTGCCATGGATGAACTCCACAACGAAATACTAGAACTAGATGAGAAAGTGGATGATCTCAGAGCTGATACAATAAGCTCACAAATAGAACTCGCAG
TCCTGCTTTCCAATGAAGGAATAATAAACAGTGAAGATGAACATCTCTTGGCGCTTGAAAGAAAGCTGAAGAAAATGCTGGGCCCCTCTGCTGTAGAGAT
AGGGAATGGATGCTTTGAAACCAAACACAAGTGCAACCAGACCTGTCTCGACAGAATAGCTGCTGGTACCTTTGATGCAGGAGAATTTTCTCTCCCCACC
TTTGATTCACTGAATATTACTGCTGCATCTTTAAATGACGATGGATTGGACAATCATACTATACTGCTTTACTACTCAACTGCTGCCTCCAGTTTGGCTG
TAACACTGATGATAGCTATCTTTGTTGTTTATATGGTCTCCAGAGACAATGTTTCTTGCTCCATT
>B/MB/Romania/20/2020
CATGTCGTCAAAACTGCTACTCAAGGGGAGGTCAATGTGACCGGTGTAATACCACTGACAACAACACCCACCAAATCTCATTTTGCAAATCTCAAAGGAA
CAGAAACCAGGGGGAAACTATGCCCAAAATGCCTCAACTGCACAGATCTGGATGTAGCCTTGGGCAGACCAAAATGCACAGGGAAAATACCCTCTGCAAG
GGTTTCAATACTCCATGAAGTCAGACCTGTTACATCTGGGTGCTTTCCTATAATGCACGATAGAACAAAAATTAGACAGCTGCCTAACCTTCTCCGAGGA
TACGAACATGTCAGGTTATCAACTCACAACGTTATCAAAGCAGAAGATGCACCAGGAGGACCCTACGAAATTGGAACCTCAGGGTCTTGCCCTAACATTA
CCAATGGAAACGGATTCTTCGCAACAATGGCTTGGGCCGTCCCA---------AAAAACAAAACAGCAACAAATCCATTAACAATAGAAGTACCATACAT
TTGTACAGAAGGAGAAGACCAAATTACCGTTTGGGGGTTCCACTCTGACAACGGGACTCAAATGGCAAAGCTCTATGGGGACTCAAAGCCTCAGAAGTTC
ACCTCATCTGCCAACGGAGTGACCACACATTACGTTTCACAGATTGGTGGCTTCCCAAATCAAACAGAAGACGGAGGACTACCACAAAGTGGCAGAATTG
TTGTTGATTACATGGTGCAAAAATCTGGAAAAACAGGAACAATTACCTATCAAAGAGGTATTTTATTGCCTCAAAAGGTGTGGTGCGCAAGTGGCAGGAG
CAAGGTAATAAAAGGATCCTTGCCCTTAATTGGAGAAGCAGATTGCCTCCATGAAAAATACGGTGGATTAAACAAAAGCAAGCCTTACTACACAGGGGAA
CATGCAAAAGCCATAGGAAATTGCCCAATATGGGTGAAAACACCCTTGAAGCTGGCCAATGGAACCAAATATAGACCTCCTGCAAAACTATTAAAGGAAA
GAGGTTTCTTCGGAGCCATTGCTGGTTTCTTAGAGGGAGGATGGGAAGGAATGATTGCAGGTTGGCACGGATACACATCCCATGGGGCACATGGAGTAGC
GGTGGCAGCTGACCTTAAGAGCACTCAAGAGGCCATAAACAAGATAACAAAAAATCTCAACTCTTTGAGTGAGCTGGAAGTAAAGAATCTTCAAAGACTA
AGCGGTGCCATGGATGAACTCCACAACGAAATACTAGAACTAGATGAGAAAGTGGATGATCTCAGAGCTGATACAATAAGCTCACAAATAGAACTCGCAG
TCCTGCTTTCCAATGAAGGAATAATAAACAGTGAAGATGAACATCTCTTGGCGCTTGAAAGAAAGCTGAAGAAAATGCTGGGCCCCTCTGCTGTAGAGAT
AGGGAATGGATGCTTTGAAACCAAACACAAGTGCAACCAGACCTGTCTCGACAGAATAGCTGCTGGTACCTTTGATGCAGGAGAATTTTCTCTCCCCACC
TTTGATTCACTGAATATTACTGCTGCATCTTTAAATGACGATGGATTGGACAATCATACTATACTGCTTTACTACTCAACTGCTGCCTCCAGTTTGGCTG
TAACACTGATGATAGCTATCTTTGTTGTTTATATGGTCTCCAGAGACAATGTTTCTTGCTCCATT
>B/MB/Romania/22/2020
CATGTCGTCAAAACTGCTACTCAAGGGGAGGTCAATGTGACCGGTGTAATACCACTGACAACAACACCCACCAAATCTCATTTTGCAAATCTCAAAGGAA
CAGAAACCAGGGGGAAACTATGCCCAAAATGCCTCAACTGCACAGATCTGGATGTAGCCTTGGGCAGACCAAAATGCACAGGGAAAATACCCTCTGCAAG
GGTTTCAATACTCCATGAAGTCAGACCTGTTACATCTGGGTGCTTTCCTATAATGCACGATAGAACAAAAATTAGACAGCTGCCTAACCTTCTCCGAGGA
TACGAACATGTCAGGTTATCAACTCACAACGTTATCAAAGCAGAAGATGCACCAGGAGGACCCTACGAAATTGGAACCTCAGGGTCTTGCCCTAACATTA
CCAATGGAAACGGATTCTTCGCAACAATGGCTTGGGCCGTCCCA---------AAAAACAAAACAGCAACAAATCCATTAACAATAGAAGTACCATACAT
TTGTACAGAAGGAGAAGACCAAATTACCGTTTGGGGGTTCCACTCTGACAACGGGACTCAAATGGCAAAGCTCTATGGGGACTCAAAGCCTCAGAAGTTC
ACCTCATCTGCCAACGGAGTGACTACACATTACGTTTCACAGATTGGTGGCTTCCCAAATCAAACAGAAGACGGAGGACTACCACAAAGTGGCAGAATTG
TTGTTGATTACATGGTGCAAAAATCTGGAAAAACAGGAACAATTACCTATCAAAGAGGTATTTTATTGCCTCAAAAGGTGTGGTGCGCAAGTGGCAGGAG
CAAGGTAATAAAAGGATCCTTGCCCTTAATTGGAGAAGCAGATTGCCTCCATGAAAAATACGGTGGATTAAACAAAAGCAAGCCTTACTACACAGGGGAA
CATGCAAAAGCCATAGGAAATTGCCCAATATGGGTGAAAACACCCTTGAAGCTGGCCAATGGAACCAAATATAGACCTCCTGCAAAACTATTAAAGGAAA
GAGGTTTCTTCGGAGCCATTGCTGGTTTCTTAGAGGGAGGATGGGAAGGAATGATTGCAGGTTGGCACGGATACACATCCCATGGGGCACATGGAGTAGC
GGTGGCAGCTGACCTTAAGAGCACTCAAGAGGCCATAAACAAGATAACAAAAAATCTCAACTCTTTGAGTGAGCTGGAAGTAAAGAATCTTCAAAGACTA
AGCGGTGCCATGGATGAACTCCACAACGAAATACTAGAACTAGATGAGAAAGTGGATGATCTCAGAGCTGATACAATAAGCTCACAAATAGAACTCGCAG
TCCTGCTTTCCAATGAAGGAATAATAAACAGTGAAGATGAACATCTCTTGGCGCTTGAAAGAAAGCTGAAGAAAATGCTGGGCCCCTCTGCTGTAGAGAT
AGGGAATGGATGCTTTGAAACCAAACACAAGTGCAACCAGACCTGTCTCGACAGAATAGCTGCTGGTACCTTTGATGCAGGAGAATTTTCTCTCCCCACC
TTTGATTCACTGAATATTACTGCTGCATCTTTAAATGACGATGGATTGGACAATCATACTATACTGCTTTACTACTCAACTGCTGCCTCCAGTTTGGCTG
TAACACTGATGATAGCTATCTTTGTTGTTTATATGGTCTCCAGAGACAATGTTTCTTGCTCCATT
>B/MB/Romania/132/2020
CATGTCGTCAAAACTGCTACTCAAGGGGAGGTCAATGTGACCGGTGTAATACCACTGACAACAACACCCACCAAATCTCATTTTGCAAATCTCAAAGGAA
CAGAAACCAGGGGGAAACTATGCCCAAAATGCCTCAACTGCACAGATCTGGATGTAGCCTTGGGCAGACCAAAATGCACAGGGAAAATACCCTCTGCAAG
GGTTTCAATACTCCATGAAGTCAGACCTGTTACATCTGGGTGCTTTCCTATAATGCACGATAGAACAAAAATTAGACAGCTGCCTAACCTTCTCCGAGGA
TACGAACATGTCAGGTTATCAACTCACAACGTTATCAAAGCAGAAGATGCACCAGGAGGACCCTACGAAATTGGAACCTCAGGGTCTTGCCCTAACATTA
CCAATGGAAACGGATTCTTCGCAACAATGGCTTGGGCCGTCCCA---------AAAAACAAAACAGCAACAAATCCATTAACAATAGAAGTACCATACAT
TTGTACAGAAGGAGAAGACCAAATTACCGTTTGGGGGTTCCATTCTGACAACGAGACTCAAATGGCAAAGCTCTATGGGGACTCAAAGCCTCAGAAGTTC
ACCTCATCTGCCAACGGAGTGACCACACATTACGTTTCACAGATTGGTGGCTTCCCAAATCAAACAGAAGACGGAGGACTACCACAAAGTGGCAGAATTG
TTGTTGATTACATGGTGCAAAAATCTGAAAAAACAGGAACAATTACCTATCAAAGAGGTATTTTATTGCCTCAAAAGGTGTGGTGCGCAAGTGGCAGGAG
CAAGGTAATAAAAGGATCCTTGCCCTTAATTGGAGAAGCAGATTGCCTCCATGAAAAATACGGTGGATTAAACAAAAGCAAGCCTTACTACACAGGGGAA
CATGCAAAGGCCATAGGAAATTGCCCAATATGGGTGAAAACACCCTTGAAGCTGGCCAATGGAACCAAATATAGACCTCCTGCAAAACTATTAAAGGAAA
GAGGTTTCTTCGGAGCCATTGCTGGTTTCTTAGAGGGAGGATGGGAAGGAATGATTGCAGGTTGGCACGGATACACATCCCATGGGGCACATGGAGTAGC
GGTGGCAGCTGACCTTAAGAGCACTCAAGAGGCCATAAACAAGATAACAAAAAATCTCAACTCTTTGAGTGAGCTGGAAGTAAAGAATCTTCAAAGACTA
AGCGGTGCCATGGATGAACTCCACAACGAAATACTAGAACTAGATGAGAAAGTGGATGATCTCAGAGCTGATACAATAAGCTCACAAATAGAACTCGCAG
TCCTGCTTTCCAATGAAGGAATAATAAACAGTGAAGATGAACATCTCTTGGCGCTTGAAAGAAAGCTGAAGAAAATGCTGGGCCCCTCTGCTGTAGAGAT
AGGGAATGGATGCTTTGAAACCAAACACAAGTGCAACCAGACCTGTCTCGACAGAATAGCTGCTGGTACCTTTGATGCAGGAGAATTTTCTCTCCCCACC
TTTGATTCACTGAATATTACTGCTGCATCTTTAAATGACGATGGATTGGACAATCATACTATACTGCTTTACTACTCAACTGCTGCCTCCAGTTTGGCTG
TAACACTGATGATAGCTATCTTTGTTGTTTATATGGTCTCCAGAGACAATGTTTCTTGCTCCATT
>B/MB/Romania/194/2020
CATGTCGTCAAAACTGCTACTCAAGGGGAGGTCAATGTGACCGGTGTAATACCACTGACAACAACACCCACCAAATCTCATTTTGCAAATCTCAAAGGAA
CAGAAACCAGGGGGAAACTATGCCCAAAATGCCTCAACTGCACAGATCTGGATGTAGCCTTGGGCAGACCAAAATGCACAGGGAAAATACCCTCTGCAAG
GGTTTCAATACTCCATGAAGTCAGACCTGTTACATCTGGGTGCTTTCCTATAATGCACGATAGAACAAAAATTAGACAGCTGCCTAACCTTCTCCGAGGA
TACGAACATGTCAGGTTATCAACTCACAACGTTATCAAAGCAGAAGATGCACCAGGAGGACCCTACGAAATTGGAACCTCAGGGTCTTGCCCTAACATTA
CCAATGGAAACGGATTCTTCGCAACAATGGCTTGGGCCGTCCCA---------AAAAACAAAACAGCAACAAATCCATTAACAATAGAAGTACCATACAT
TTGTACAGAAGGAGAAGACCAAATTACCGTTTGGGGGTTCCACTCTGACAACGAGACTCAAATGGCAAAGCTCTATGGGGACTCAAAGCCTCAGAAGTTC
ACCTCATCTGCCAACGGAGTGACCACACATTACGTTTCACAGATTGGTGGCTTCCCAAATCAAACAGAAGACGGAGGACTACCACAAAGTGGCAGAATTG
TTGTTGATTACATGGTGCAAAAATCTGAAAAAACAGGAACAATTACCTATCAAAGAGGTATTTTATTGCCTCAAAAGGTGTGGTGCGCAAGTGGCAGGAG
CAAGGTAATAAAAGGATCCTTGCCCTTAATTGGAGAAGCAGATTGCCTCCATGAAAAATACGGTGGATTAAACAAAAGCAAGCCTTACTACACAGGGGAA
CATGCAAAGGCCATAGGAAATTGCCCAATATGGGTGAAAACACCCTTGAAGCTGGCCAATGGAACCAAATATAGACCTCCTGCAAAACTATTAAAGGAAA
GAGGTTTCTTCGGAGCCATTGCTGGTTTCTTAGAGGGAGGATGGGAAGGAATGATTGCAGGTTGGCACGGATACACATCCCATGGGGCACATGGAGTAGC
GGTGGCAGCTGACCTTAAGAGCACTCAAGAGGCCATAAACAAGATAACAAAAAATCTCAACTCTTTGAGTGAGCTGGAAGTAAAGAATCTTCAAAGACTA
AGCGGTGCCATGGATGAACTCCACAACGAAATACTAGAACTAGATGAGAAAGTGGATGATCTCAGAGCTGATACAATAAGCTCACAAATAGAACTCGCAG
TCCTGCTTTCCAATGAAGGAATAATAAACAGTGAAGATGAACATCTCTTGGCGCTTGAAAGAAAGCTGAAGAAAATGCTGGGCCCCTCTGCTGTAGAGAT
AGGGAATGGATGCTTTGAAACCAAACACAAGTGCAACCAGACCTGTCTCGACAGAATAGCTGCTGGTACCTTTGATGCAGGAGAATTTTCTCTCCCCACC
TTTGATTCACTGAATATTACTGCTGCATCTTTAAATGACGATGGATTGGACAATCATACTATACTGCTTTACTACTCAACTGCTGCCTCCAGTTTGGCTG
TAACACTGATGATAGCTATCTTTGTTGTTTATATGGTCTCCAGAGACAATGTTTCTTGCTCCATT
>B/MB/Romania/196/2020
CATGTCGTCAAAACTGCTACTCAAGGGGAGGTCAATGTGACCGGTGTAATACCACTGACAACAACACCCACCAAATCTCATTTTGCAAATCTCAAAGGAA
CAGAAACCAGGGGGAAACTATGCCCAAAATGCCTCAACTGCACAGATCTGGATGTAGCCTTGGGCAGACCAAAATGCACAGGGAAAATACCCTCTGCAAG
GGTTTCAATACTCCATGAAGTCAGACCTGTTACATCTGGGTGCTTTCCTATAATGCACGATAGAACAAAAATTAGACAGCTGCCTAACCTTCTCCGAGGA
TACGAACATGTCAGGTTATCAACTCACAACGTTATCAAAGCAGAAGATGCACCAGGAGGACCCTACGAAATTGGAACCTCAGGGTCTTGCCCTAACATTA
CCAATGGAAACGGATTCTTCGCAACAATGGCTTGGGCCGTCCCA---------AAAAACAAAACAGCAACAAATCCATTAACAATAGAAGTACCATACAT
TTGTACAGAAGGAGAAGACCAAATTACCGTTTGGGGGTTCCACTCTGACAACGAGACTCAAATGGCAAAGCTCTATGGGGACTCAAAGCCTCAGAAGTTC
ACCTCATCTGCCAACGGAGTGACCACACATTACGTTTCACAGATTGGTGGCTTCCCAAATCAAACAGAAGACGGAGGACTACCACAAAGTGGCAGAATTG
TTGTTGATTACATGGTGCAAAAATCTGAAAAAACAGGAACAATTACCTATCAAAGAGGTATTTTATTGCCTCAAAAGGTGTGGTGCGCAAGTGGCAGGAG
CAAGGTAATAAAAGGATCCTTGCCCTTAATTGGAGAAGCAGATTGCCTCCATGAAAAATACGGTGGATTAAACAAAAGCAAGCCTTACTACACAGGGGAA
CATGCAAAGGCCATAGGAAATTGCCCAATATGGGTGAAAACACCCTTGAAGCTGGCCAATGGAACCAAATATAGACCTCCTGCAAAACTATTAAAGGAAA
GAGGTTTCTTCGGAGCCATTGCTGGTTTCTTAGAGGGAGGATGGGAAGGAATGATTGCAGGTTGGCACGGATACACATCCCATGGGGCACATGGAGTAGC
GGTGGCAGCTGACCTTAAGAGCACTCAAGAGGCCATAAACAAGATAACAAAAAATCTCAACTCTTTGAGTGAGCTGGAAGTAAAGAATCTTCAAAGACTA
AGCGGTGCCATGGATGAACTCCACAACGAAATACTAGAACTAGATGAGAAAGTGGATGATCTCAGAGCTGATACAATAAGCTCACAAATAGAACTCGCAG
TCCTGCTTTCCAATGAAGGAATAATAAACAGTGAAGATGAACATCTCTTGGCGCTTGAAAGAAAGCTGAAGAAAATGCTGGGCCCCTCTGCTGTAGAGAT
AGGGAATGGATGCTTTGAAACCAAACACAAGTGCAACCAGACCTGTCTCGACAGAATAGCTGCTGGTACCTTTGATGCAGGAGAATTTTCTCTCCCCACC
TTTGACTCACTGAATATTACTGCTGCATCTTTAAATGACGATGGATTGGACAATCATACTATACTGCTTTACTACTCAACTGCTGCCTCCAGTTTGGCTG
TAACACTGATGATAGCTATCTTTGTTGTTTATATGGTCTCCAGAGACAATGTTTCTTGCTCCATT
>B/MB/Romania/445/2020
CATGTCGTCAAAACTGCTACTCAAGGGGAGGTCAATGTGACCGGTGTAATACCACTGACAACAACACCCACCAAATCTCATTTTGCAAATCTCAAAGGAA
CAGAAACCAGGGGGAAACTATGCCCAAAATGCCTCAACTGCACAGATCTGGATGTAGCCTTGGGCAGACCAAAATGCACAGGGAAAATACCCTCTGCAAG
GGTTTCAATACTCCATGAAGTCAGACCTGTTACATCTGGGTGCTTTCCTATAATGCACGATAGAACAAAAATTAGACAGCTGCCTAACCTTCTCCGAGGA
TACGAACATGTCAGGTTATCAACTCACAACGTTATCAAAGCAGAAGATGCACCAGGAGGACCCTACGAAATTGGAACCTCAGGGTCTTGCCCTAACATTA
CCAATGGAAACGGATTCTTCGCAACAATGGCTTGGGCCGTCCCA---------AAAAACAAAACAGCAACAAATCCATTAACAATAGAAGTACCATACAT
TTGTACAGAAGGAGAAGACCAAATTACCGTTTGGGGGTTCCACTCTGACAACGGGACTCAAATGGCAAAGCTCTATGGGGACTCAAAGCCTCAGAAGTTC
ACCTCATCTGCCAACGGAGTGACCACACATTACGTTTCACAGATTGGTGGCTTCCCAAATCAAACAGAAGACGGAGGACTACCACAAAGTGGCAGAATTG
TTGTTGATTACATGGTGCAAAAATCTGGAAAAACAGGAACAATTACCTATCAAAGAGGTATTTTATTGCCTCAAAAGGTGTGGTGCGCAAGTGGCAGGAG
CAAGGTAATAAAAGGATCCTTGCCCTTAATTGGAGAAGCAGATTGCCTCCATGAAAAATACGGTGGATTAAACAAAAGCAAGCCTTACTACACAGGGGAA
CATGCAAAAGCCATAGGAAATTGCCCAATATGGGTGAAAACACCCTTGAAGCTGGCCAATGGAACCAAATATAGACCTCCTGCAAAACTATTAAAGGAAA
GAGGTTTCTTCGGAGCCATTGCTGGTTTCTTAGAGGGAGGATGGGAAGGAATGATTGCAGGTTGGCACGGATACACATCCCATGGGGCACATGGAGTAGC
GGTGGCAGCTGACCTTAAGAGCACTCAAGAGGCCATAAACAAGATAACAAAAAATCTCAACTCTTTGAGTGAGCTGGAAGTAAAGAATCTTCAAAGACTA
AGCGGTGCCATGGATGAACTCCACAACGAAATACTAGAACTAGATGAGAAAGTGGATGATCTCAGAGCTGATACAATAAGCTCACAAATAGAACTCGCAG
TCCTGCTTTCCAATGAAGGAATAATAAACAGTGAAGATGAACATCTCTTGGCGCTTGAAAGAAAGCTGAAGAAAATGCTGGGCCCCTCTGCTGTAGAGAT
AGGGAATGGATGCTTTGAAACCAAACACAAGTGCAACCAGACCTGTCTCGACAGAATAGCTGCTGGTACCTTTGATGCAGGAGAATTTTCTCTCCCCACC
TTTGATTCACTGAATATTACTGCTGCATCTTTAAATGACGATGGATTGGACAATCATACTATACTGCTTTACTACTCAACTGCTGCCTCCAGTTTGGCTG
TAACACTGATGATAGCTATCTTTGTTGTTTATATGGTCTCCAGAGACAATGTTTCTTGCTCCATT
>B/MB/Romania/475/2020
CATGTCGTCAAAACTGCTACTCAAGGGGAGGTCAATGTGACCGGTGTAATACCACTGACAACAACACCCACCAAATCTCATTTTGCAAATCTCAAAGGAA
CAGAAACCAGGGGGAAACTATGCCCAAAATGCCTCAACTGCACAGATCTGGATGTAGCCTTGGGCAGACCAAAATGCACAGGGAAAATACCCTCTGCAAG
GGTTTCAATACTCCATGAAGTCAGACCTGTTACATCTGGGTGCTTTCCTATAATGCACGATAGAACAAAAATTAGACAGCTGCCTAACCTTCTCCGAGGA
TACGAACATGTCAGGTTATCAACTCACAACGTTATCAAAGCAGAAGATGCACCAGGAGGACCCTACGAAATTGGAACCTCAGGGTCTTGCCCTAACATTA
CCAATGGAAACGGATTCTTCGCAACAATGGCTTGGGCCGTCCCA---------AAAAACAAAACAGCAACAAATCCATTAACAATAGAAGTACCATACAT
TTGTACAGAAGGAGAAGACCAAATTACCGTTTGGGGGTTCCACTCTGACAACGGGACTCAAATGGCAAAGCTCTATGGGGACTCAAAGCCTCAGAAGTTC
ACCTCATCTGCCAACGGAGTGACCACACATTACGTTTCACAGATTGGTGGCTTCCCAAATCAAACAGAAGACGGAGGACTACCACAAAGTGGCAGAATTG
TTGTTGATTACATGGTGCAAAAATCTGGAAAAACAGGAACAATTACCTATCAAAGAGGTATTTTATTGCCTCAAAAGGTGTGGTGCGCAAGTGGCAGGAG
CAAGGTAATAAAAGGATCCTTGCCCTTAATTGGAGAAGCAGATTGCCTCCATGAAAAATACGGTGGATTAAACAAAAGCAAGCCTTACTACACAGGGGAA
CATGCAAAAGCCATAGGAAATTGCCCAATATGGGTGAAAACACCCTTGAAGCTGGCCAATGGAACCAAATATAGACCTCCTGCAAAACTATTAAAGGAAA
GAGGTTTCTTCGGAGCCATTGCTGGTTTCTTAGAGGGAGGATGGGAAGGAATGATTGCAGGTTGGCACGGATACACATCCCATGGGGCACATGGAGTAGC
GGTGGCAGCTGACCTTAAGAGCACTCAAGAGGCCATAAACAAGATAACAAAAAATCTCAACTCTTTGAGTGAGCTGGAAGTAAAGAATCTTCAAAGACTA
AGCGGTGCCATGGATGAACTCCACAACGAAATACTAGAACTAGATGAGAAAGTGGATGATCTCAGAGCTGATACAATAAGCTCACAAATAGAACTCGCAG
TCCTGCTTTCCAATGAAGGAATAATAAACAGTGAAGATGAACATCTCTTGGCGCTTGAAAGAAAGCTGAAGAAAATGCTGGGCCCCTCTGCTGTAGAGAT
AGGGAATGGATGCTTTGAAACCAAACACAAGTGCAACCAGACCTGTCTCGACAGAATAGCTGCTGGTACCTTTGATGCAGGAGAATTTTCTCTCCCCACC
TTTGATTCACTGAATATTACTGCTGCATCTTTAAATGACGATGGATTGGACAATCATACTATACTGCTTTACTACTCAACTGCTGCCTCCAGTTTGGCTG
TAACACTGATGATAGCTATCTTTGTTGTTTATATGGTCTCCAGAGACAATGTTTCTTGCTCCATT
>B/MB/Romania/476/2020
CATGTCGTCAAAACTGCTACTCAAGGGGAGGTCAATGTGACCGGTGTAATACCACTGACAACAACACCCACCAAATCTCATTTTGCAAATCTCAAAGGAA
CAGAAACCAGGGGGAAACTATGCCCAAAATGCCTCAACTGCACAGATCTGGATGTAGCCTTGGGCAGACCAAAATGCACAGGGAAAATACCCTCTGCAAG
GGTTTCAATACTCCATGAAGTCAGACCTGTTACATCTGGGTGCTTTCCTATAATGCACGATAGAACAAAAATTAGACAGCTGCCTAACCTTCTCCGAGGA
TACGAACATGTCAGGTTATCAACTCACAACGTTATCAAAGCAGAAGATGCACCAGGAGGACCCTACGAAATTGGAACCTCAGGGTCTTGCCCTAACATTA
CCAATGGAAACGGATTCTTCGCAACAATGGCTTGGGCCGTCCCA---------AAAAACAAAACAGCAACAAATCCATTAACAATAGAAGTACCATACAT
TTGTACAGAAGGAGAAGACCAAATTACCGTTTGGGGGTTCCACTCTGACAACGGGACTCAAATGGCAAAGCTCTATGGGGACTCAAAGCCTCAGAAGTTC
ACCTCATCTGCCAACGGAGTGACCACACATTACGTTTCACAGATTGGTGGCTTCCCAAATCAAACAGAAGACGGAGGACTACCACAAAGTGGCAGAATTG
TTGTTGATTACATGGTGCAAAAATCTGGAAAAACAGGAACAATTACCTATCAAAGAGGTATTTTATTGCCTCAAAAGGTGTGGTGCGCAAGTGGCAGGAG
CAAGGTAATAAAAGGATCCTTGCCCTTAATTGGAGAAGCAGATTGCCTCCATGAAAAATACGGTGGATTAAACAAAAGCAAGCCTTACTACACAGGGGAA
CATGCAAAAGCCATAGGAAATTGTCCAATATGGGTGAAAACACCCTTGAAGCTGGCCAATGGAACCAAATATAGACCTCCTGCAAAACTATTAAAGGAAA
GAGGTTTCTTCGGAGCCATTGCTGGTTTCTTAGAGGGAGGATGGGAAGGAATGATTGCAGGTTGGCACGGATACACATCCCATGGGGCACATGGAGTAGC
GGTGGCAGCTGACCTTAAGAGCACTCAAGAGGCCATAAACAAGATAACAAAAAATCTCAACTCTTTGAGTGAGCTGGAAGTAAAGAATCTTCAAAGACTA
AGCGGTGCCATGGATGAACTCCACAACGAAATACTAGAACTAGATGAGAAAGTGGATGATCTCAGAGCTGATACAATAAGCTCACAAATAGAACTCGCAG
TCCTGCTTTCCAATGAAGGAATAATAAACAGTGAAGATGAACATCTCTTGGCGCTTGAAAGAAAGCTGAAGAAAATGCTGGGCCCCTCTGCTGTAGAGAT
AGGGGATGGATGCTTTGAAACCAAACACAAGTGCAACCAGACCTGTCTCGACAGAATAGCTGCTGGTACCTTTGATGCAGGAGAATTTTCTCTCCCCACC
TTTGATTCACTGAATATTACTGCTGCATCTTTAAATGACGATGGATTGGACAATCATACTATACTGCTTTACTACTCAACTGCTGCCTCCAGTTTGGCTG
TAACACTGATGATAGCTATCTTTGTTGTTTATATGGTCTCCAGAGACAATGTTTCTTGCTCCATT
>B/MB/Romania/805/2020
CATGTCGTCAAAACTGCTACTCAAGGGGAGGTCAATGTGACCGGTGTAATACCACTGACAACAACACCCACCAAATCTCATTTTGCAAATCTCAAAGGAA
CAGAAACCAGGGGGAAACTATGCCCAAAATGCCTCAACTGCACAGATCTGGATGTAGCCTTGGGCAGACCAAAATGCACAGGGAAAATACCCTCTGCAAG
GGTTTCAATACTCCATGAAGTCAGACCTGTTACATCTGGGTGCTTTCCTATAATGCACGATAGAACAAAAATTAGACAGCTGCCTAACCTTCTCCGAGGA
TACGAACATGTCAGGTTATCAACTCACAACGTTATCAAAGCAAAAGATGCACCAGGAGGACCCTACGAAATTGGAACCTCAGGGTCTTGCCCTAACATTA
CCAATGGAAACGGATTCTTCGCAACAATGGCTTGGGCCGTCCCA---------AAAAACAAAACAGCAACAAATCCATTAACAATAGAAGTACCATACAT
TTGTACAGAAGGAGAAGACCAAATTACCGTTTGGGGGTTCCACTCTGACAACGAGACTCAAATGGCAAAGCTCTATGGGGACTCAAAGCCTCAGAAGTTC
ACCTCATCTGCCAACGGAGTGACCACACATTACGTTTCACAGATTGGTGGCTTCCCAAATCAAACAGAAGACGGAGGACTACCACAAAGTGGCAGAATTG
TTGTTGATTACATGGTGCAAAAATCTGAAAAAACAGGAACAATTACCTATCAAAGAGGTATTTTATTGCCTCAAAAGGTGTGGTGCGCAAGTGGCAGGAG
CAAGGTAATAAAAGGATCCTTGCCCTTAATTGGAGAAGCAGATTGCCTCCATGAAAAATACGGTGGATTAAACAAAAGCAAGCCTTACTACACAGGGGAA
CATGCAAAGGCCATAGGAAATTGCCCAATATGGGTGAAAACACCCTTGAAGCTGGCCAATGGAACCAAATATAGACCTCCTGCAAAACTATTAAAGGAAA
GAGGTTTCTTCGGAGCCATTGCTGGTTTCTTAGAGGGAGGATGGGAAGGAATGATTGCAGGTTGGCACGGATACACATCCCATGGGGCACATGGAGTAGC
GGTGGCAGCTGACCTTAAGAGCACTCAAGAGGCCATAAACAAGATAACAAAAAATCTCAACTCTTTGAGTGAGCTGGAAGTAAAGAATCTTCAAAGACTA
AGCGGTGCCATGGATGAACTCCACAACGAAATACTAGAACTAGATGAGAAAGTGGATGATCTCAGAGCTGATACAATAAGCTCACAAATAGAACTCGCAG
TCCTGCTTTCCAATGAAGGAATAATAAACAGTGAAGATGAACATCTCTTGGCGCTTGAAAGAAAGCTGAAGAAAATGCTGGGCCCCTCTGCTGTAGAGAT
AGGGAATGGATGCTTTGAAACCAAACACAAGTGCAACCAGACCTGTCTCGACAGAATAGCTGCTGGTACCTTTGATGCAGGAGAATTTTCTCTCCCCACC
TTTGATTCACTGAATATTACTGCTGCATCTTTAAATGACGATGGATTGGACAATCATACTATACTGCTTTACTACTCAACTGCTGCCTCCAGTTTGGCTG
TAACACTGATGATAGCTATCTTTGTTGTTTATATGGTCTCCAGAGACAATGTTTCTTGCTCCATT
>B/MB/Romania/818/2020
CATGTCGTCAAAACTGCTACTCAAGGGGAGGTCAATGTGACCGGTGTAATACCACTGACAACAACACCCACCAAATCTCATTTTGCAAATCTCAAAGGAA
CAGAAACCAGGGGGAAACTATGCCCAAAATGCCTCAACTGCACAGATCTGGATGTAGCCTTGGGCAGACCAAAATGCACAGGGAAAATACCCTCTGCAAG
GGTTTCAATACTCCATGAAGTCAGACCTGTTACATCTGGGTGCTTTCCTATAATGCACGATAGRACAAAAATTAGACAGCTGCCTAACCTTCTCCGAGGA
TACGAACATGTCAGGTTATCAACTCACAACGTTATCAAAGCAGAAGATGCACCAGGAGGACCCTACGAAATTGGAACCTCAGGGTCTTGCCCTAACATTA
CCAATGGAAACGGATTCTTCGCAACAATGGCTTGGGCCGTCCCA---------AAAAACAAAACAGCAACAAATCCATTAACAATAGAAGTACCATACAT
TTGTACAGAAGGAGAAGACCAAATTACCGTTTGGGGGTTCCACTCTGACAACGGGACTCAAATGGCAAAGCTCTATGGGGACTCAAAGCCTCAGAAGTTC
ACCTCATCTGCCAACGGAGTGACCACACATTACGTTTCACAGATTGGTGGCTTCCCAAATCAAACAGAAGACGGAGGACTACCACAAAGTGGCAGAATTG
TTGTTGATTACATGGTGCAAAAATCTGGAAAAACAGGAACAATTACCTATCAAAGAGGTATTTTATTGCCTCAAAAGGTGTGGTGCGCAAGTGGCAGGAG
CAAGGTAATAAAAGGATCCTTGCCCTTAATTGGAGAAGCAGATTGCCTCCATGAAAAATACGGTGGATTAAACAAAAGCAAGCCTTACTACACAGGGGAA
CATGCAAAAGCCATAGGAAATTGCMCAATATGGGTGAAAACACCCTTGAAGCTGGCCAATGGAACCAAATATAGACCTCCTGCAAAACTATTAAAGGAAA
GAGGTTTCTTCGGAGCCATTGCTGGTTTCTTAGAGGGAGGATGGGAAGGAATGATTGCAGGTTGGCACGGATACACATCCCATGGGGCACATGGAGTAGC
GGTGGCAGCTGACCTTAAGAGCACTCAAGAGGCCATAAACAAGATAACAAAAAATCTCAACTCTTTGAGTGAGCTGGAAGTAAAGAATCTTCAAAGACTA
AGCGGWGCCATGGATGAACTCCACAACGAAATACTAGAACTAGATGAGAAAGTGGATGATCTCAGAGCTGATACAATAAGCTCACAAATAGAACTCGCAG
TCCTGCTTTCCAATGAAGGAATAATAAACAGTGAAGATGAACATCTCTTGGCGCTTGAAAGAAAGCTGAAGAAAATGCTGGGCCCCTCTGCTGTAGAGAT
AGGGAATGGATGCTTTGAAACCAAACACAAGTGCAACCAGACCTGTCTCGACAGAATAGCTGCTGGTACCTTTGATGCAGGAGAATTTTCTCTCCCCACC
TTTGATTCACTGAATATTACTGCTGCATCTTTAAATGACGATGGATTGGACAATCATACTATACTGCTTTACTACTCAACTGCTGCCTCCAGTTTGGCTG
TAACACTGATGATAGCTATCTTTGTTGTTTATATGGYCTCCAGAGACAATGTTTCTTGCTCCATT
>B/MB/Romania/8/2019
CATGTCGTCAAAACTGCTACTCAAGGGGAGGTCAACGTGACCGGTGTAATACCACTGACAACAACACCCACCAAATCTCATTTTGCAAATCTCAAAGGAA
CAGAAACCAGGGGGAAACTATGCCCAAAATGCCTCAACTGCACAGATCTGGATGTAGCCTTGGGCAGACCAAAATGCACAGGGAAAATACCCTCTGCAAG
GGTTTCAATACTCCATGAAGTCAGACCTGTTACATCTGGGTGCTTTCCTATAATGCACGATAGAACAAAAATTAGACAGCTGCCTAACCTTCTCCGAGGA
TACGAACATGTCAGGTTATCAACTCACAACGTTATCAATGCAAAAGATGCACCAGGAAGACCCTACGAAATTGGAACCTCAGGGTCTTGCCCTAACATTA
CCAATGGAAACGGATTCTTCGCAACAATGGCTTGGGCCGTCCCA---------AAAAACAAAACAGCAACAAATCCATTAACAATAGAAGTACCATACAT
TTGTACAGAAGGAGAAGACCAAATTACTGTTTGGGGGTTCCACTCTGACAACGAGACCCAAATGGCAAAGCTCTATGGGGACTCAAAGCCCCAGAAGTTC
ACCTCATCTGCCAACGGAGTGACCACACATTACGTTTCACAGATTGGTGGCTTCCCAAATCAAACAGAAGACGGAGGACTACCACAAAGTGGCAGAATTG
TTGTTGATTACATGGTGCAGAAATCTGGAAAAACAGGAACAATTACCTATCAAAGAGGTATTTTATTGCCTCAAAAGGTGTGGTGCGCAAGTGGCAGGAG
CAAGGTAATAAAAGGATCCTTGCCCTTAATTGGAGAAGCAGATTGCCTCCATGAAAAATACGGTGGATTAAACAAAAGCAAGCCTTACTACACAGGGGAA
CATGCAAAGGCCATAGGAAATTGCCCAATATGGGTGAAAACACCCTTGAAGCTGGCCAATGGAACCAAATATAGACCCCCTGCAAAACTATTAAAGGAAA
GAGGTTTCTTCGGAGCCATTGCTGGTTTCTTAGAGGGAGGATGGGAAGGAATGATTGCAGGTTGGCACGGATACACATCCCATGGGGCACATGGAGTAGC
GGTGGCAGCTGACCTTAAGAGCACTCAAGAGGCTATAAACAAGATAACAAAAAATCTCAACTCTTTGAGTGAGCTGGAAGTAAAGAATCTTCAAAGACTA
AGCGGTGCCATGGATGAACTCCACAACGAAATACTAGAACTAGATGAGAAAGTGGATGATCTCAGAGCTGATACAATAAGCTCACAAATAGAACTCGCAG
TCCTGCTTTCCAATGAAGGAATAATAAACAGTGAAGATGAACATCTCTTGGCGCTTGAAAGAAAGCTGAAGAAAATGCTGGGCCCCTCTGCTGTAGAGAT
AGGGAATGGATGCTTTGAAACCAAACACAAGTGCAACCAGACCTGTCTCGACAGAATAGCTGCTGGTACCTTTGATGCAGGAGAATTTTCTCTCCCCACC
TTTGATTCACTGAATATTACTGCTGCATCTTTAAATGACGACGGATTGGACAATCATACTATACTGCTTTACTACTCAACTGCTGCCTCCAGTTTGGCTG
TAACACTGATGATAGCTATCTTTGTTGTTTATATGGTCTCCAGAGACAATGTTTCTTGCTCCATT
>B/MB/Romania/16/2019
CATGTCGTCAAAACTGCTACTCAAGGGGAGGTCAACGTGACCGGTGTAATACCACTGACAACAACACCCACCAAATCTCATTTTGCAAATCTCAAAGGAA
CAGAAACCAGGGGGAAACTATGCCCAAAATGCCTCAACTGCACAGATCTGGATGTAGCCTTGGGCAGACCAAAATGCACAGGGAAAATACCCTCTGCAAG
GGTTTCAATACTCCATGAAGTCAGACCTGTTACATCTGGGTGCTTTCCTATAATGCACGATAGAACAAAAATTAGACAGCTGCCTAACCTTCTCCGAGGA
TACGAACATGTCAGGTTATCAACTCACAACGTTATCAATGCAAAAGATGCACCAGGAAGACCCTACGAAATTGGAACCTCAGGGTCTTGCCCTAACATTA
CCAATGGAAACGGATTCTTCGCAACAATGGCTTGGGCCGTCCCA---------AAAAACAAAACAGCAACAAATCCATTAACAATAGAAGTACCATACAT
TTGTACAGAAGGAGAAGACCAAATTACTGTTTGGGGGTTCCACTCTGACAACGAGACCCAAATGGCAAAGCTCTATGGGGACTCAAAGCCCCAGAAGTTC
ACCTCATCTGCCAACGGAGTGACCACACATTACGTTTCACAGATTGGTGGCTTCCCAAATCAAACAGAAGACGGAGGACTACCACAAAGTGGCAGAATTG
TTGTTGATTACATGGTGCAGAAATCTGGAAAAACAGGAACAATTACCTATCAAAGAGGTATTTTATTGCCTCAAAAGGTGTGGTGCGCAAGTGGCAGGAG
CAAGGTAATAAAAGGATCCTTGCCCTTAATTGGAGAAGCAGATTGCCTCCATGAAAAATACGGTGGATTAAACAAAAGCAAGCCTTACTACACAGGGGAA
CATGCAAAGGCCATAGGAAATTGCCCAATATGGGTGAAAACACCCTTGAAGCTGGCCAATGGAACCAAATATAGACCCCCTGCAAAACTATTAAAGGAAA
GAGGTTTCTTCGGAGCCATTGCTGGTTTCTTAGAGGGAGGATGGGAAGGAATGATTGCAGGTTGGCACGGATACACATCCCATGGGGCACATGGAGTAGC
GGTGGCAGCTGACCTTAAGAGCACTCAAGAGGCTATAAACAAGATAACAAAAAATCTCAACTCTTTGAGTGAGCTGGAAGTAAAGAATCTTCAAAGACTA
AGCGGTGCCATGGATGAACTCCACAACGAAATACTAGAACTAGATGAGAAAGTGGATGATCTCAGAGCTGATACAATAAGCTCACAAATAGAACTCGCAG
TCCTGCTTTCCAATGAAGGAATAATAAACAGTGAAGATGAACATCTCTTGGCGCTTGAAAGAAAGCTGAAGAAAATGCTGGGCCCCTCTGCTGTAGAGAT
AGGGAATGGATGCTTTGAAACCAAACACAAGTGCAACCAGACCTGTCTCGACAGAATAGCTGCTGGTACCTTTGATGCAGGAGAATTTTCTCTCCCCACC
TTTGATTCACTGAATATTACTGCTGCATCTTTAAATGACGACGGATTGGACAATCATACTATACTGCTTTACTACTCAACTGCTGCCTCCAGTTTGGCTG
TAACACTGATGATAGCTATCTTTGTTGTTTATATGGTCTCCAGAGACAATGTTTCTTGCTCCATT
>B/MB/Romania/17/2019
CATGTCGTCAAAACTGCTACTCAAGGGGAGGTCAACGTGACCGGTGTAATACCACTGACAACAACACCCACCAAATCTCATTTTGCAAATCTCAAAGGAA
CAGAAACCAGGGGGAAACTATGCCCAAAATGCCTCAACTGCACAGATCTGGATGTAGCCTTGGGCAGACCAAAATGCACAGGGAAAATACCCTCTGCAAG
GGTTTCAATACTCCATGAAGTCAGACCTGTTACATCTGGGTGCTTTCCTATAATGCACGATAGAACAAAAATTAGACAGCTGCCTAACCTTCTCCGAGGA
TACGAACATGTCAGGTTATCAACTCACAACGTTATCAATGCAAAAGATGCACCAGGAAGACCCTACGAAATTGGAACCTCAGGGTCTTGCCCTAACATTA
CCAATGGAAACGGATTCTTCGCAACAATGGCTTGGGCCGTCCCA---------AAAAACAAAACAGCAACAAATCCATTAACAATAGAAGTACCATACAT
TTGTACAGAAGGAGAAGACCAAATTACTGTTTGGGGGTTCCACTCTGACAACGAGACCCAAATGGCAAAGCTCTATGGGGACTCAAAGCCCCAGAAGTTC
ACCTCATCTGCCAACGGAGTGACCACACATTACGTTTCACAGATTGGTGGCTTCCCAAATCAAACAGAAGACGGAGGACTACCACAAAGTGGCAGAATTG
TTGTTGATTACATGGTGCAGAAATCTGGAAAAACAGGAACAATTACCTATCAAAGAGGTATTTTATTGCCTCAAAAGGTGTGGTGCGCAAGTGGCAGGAG
CAAGGTAATAAAAGGATCCTTGCCCTTAATTGGAGAAGCAGATTGCCTCCATGAAAAATACGGTGGATTAAACAAAAGCAAGCCTTACTACACAGGGGAA
CATGCAAAGGCCATAGGAAATTGCCCAATATGGGTGAAAACACCCTTGAAGCTGGCCAATGGAACCAAATATAGACCCCCTGCAAAACTATTAAAGGAAA
GAGGTTTCTTCGGAGCCATTGCTGGTTTCTTAGAGGGAGGATGGGAAGGAATGATTGCAGGTTGGCACGGATACACATCCCATGGGGCACATGGAGTAGC
GGTGGCAGCTGACCTTAAGAGCACTCAAGAGGCTATAAACAAGATAACAAAAAATCTCAACTCTTTGAGTGAGCTGGAAGTAAAGAATCTTCAAAGACTA
AGCGGTGCCATGGATGAACTCCACAACGAAATACTAGAACTAGATGAGAAAGTGGATGATCTCAGAGCTGATACAATAAGCTCACAAATAGAACTCGCAG
TCCTGCTTTCCAATGAAGGAATAATAAACAGTGAAGATGAACATCTCTTGGCGCTTGAAAGAAAGCTGAAGAAAATGCTGGGCCCCTCTGCTGTAGAGAT
AGGGAATGGATGCTTTGAAACCAAACACAAGTGCAACCAGACCTGTCTCGACAGAATAGCTGCTGGTACCTTTGATGCAGGAGAATTTTCTCTCCCCACC
TTCGATTCACTGAATATTACTGCTGCATCTTTAAATGACGACGGATTGGACAATCATACTATACTGCTTTACTACTCAACTGCTGCCTCCAGTTTGGCTG
TAACACTGATGATAGCTATCTTTGTTGTTTATATGGTCTCCAGAGACAATGTTTCTTGCTCCATT
>B/MB/Romania/21/2020
CATGTCGTCAAAACTGCTACTCAAGGGGAGGTCAACGTGACCGGTGTAATACCACTGACAACAACACCCACCAAATCTCATTTTGCAAATCTCAAAGGAA
CAGAAACCAGGGGGAAACTATGCCCAAAATGCCTCAACTGCACAGATCTGGATGTAGCCTTGGGCGGACCAAAATGCACAGGGAAAATACCCTCTGCAAG
GGTTTCAATACTCCATGAAGTCAGACCTGTTACATCTGGGTGCTTTCCTATAATGCACGATAGAACAAAAATTAGACAGCTGCCTAACCTTCTCCGAGGA
TACGAACATGTCAGGTTATCAACTCACAACGTTATCAATGCAAAAGATGCACCAGGAAGACCCTACGAAATTGGAACCTCAGGGTCTTGCCCTAACATTA
CCAATGGAAACGGATTCTTCGCAACAATGGCTTGGGCCGTCCCA---------AAAAACAAAACAGCAACAAATCCATTAACAATAGAAGTACCATACAT
TTGTACAGAAGGAGAAGACCAAATTACTGTTTGGGGGTTCCACTCTGACAACGAGACCCAAATGGCAAAGCTCTATGGGGACTCAAAGCCCCAGAAGTTC
ACCTCATCTGCCAACGGAGTGACCACACATTACGTTTCACAGATTGGTGGCTTCCCAAATCAAACAGAAGACGGAGGACTACCACAAAGTGGCAGAATTG
TTGTTGATTACATGGTGCAGAAATCTGGAAAAACAGGAACAATTACCTATCAAAGAGGTATTTTATTGCCTCAAAAGGTGTGGTGCGCAAGTGGCAGGAG
CAAGGTAATAAAAGGATCCTTGCCCTTAATTGGAGAAGCAGATTGCCTCCATGAAAAATACGGTGGATTAAACAAAAGCAAGCCTTACTACACAGGGGAA
CATGCAAAGGCCATAGGAAATTGCCCAATATGGGTGAAAACACCCTTGAAGCTGGCCAATGGAACCAAATATAGACCCCCTGCAAAACTATTAAAGGAAA
GAGGTTTCTTCGGAGCCATTGCTGGTTTCTTAGAGGGAGGATGGGAAGGAATGATTGCAGGTTGGCACGGATACACATCCCATGGGGCACATGGAGTAGC
GGTGGCAGCTGACCTTAAGAGCACTCAAGAGGCTATAAACAAGATAACAAAAAATCTCAACTCTTTGAGTGAGCTGGAAGTAAAGAATCTTCAAAGACTA
AGCGGTGCCATGGATGAACTCCACAACGAAATACTAGAACTAGATGAGAAAGTGGATGATCTCAGAGCTGATACAATAAGCTCACAAATAGAACTCGCAG
TCCTGCTTTCCAATGAAGGAATAATAAACAGTGAAGATGAACATCTCTTGGCGCTTGAAAGAAAGCTGAAGAAAATGCTGGGCCCCTCTGCTGTAGAGAT
AGGGAATGGATGCTTTGAAACCAAACACAAGTGCAACCAGACCTGTCTCGACAGAATAGCTGCTGGTACCTTTGATGCAGGAGAATTTTCTCTCCCCACC
TTTGATTCACTGAATATTACTGCTGCATCTTTAAATGACGACGGATTGGACAATCATACTATACTGCTTTACTACTCAACTGCTGCCTCCAGTTTGGCTG
TAACACTGATGATAGCTATCTTTGTTGTTTATATGGTCTCCAGAGACAATGTTTCTTGCTCCATT
>B/MB/Romania/23/2020
CATGTCGTCAAAACTGCTACTCAAGGGGAGGTCAACGTGACCGGTGTAATACCACTGACAACAACACCCACCAAATCTCATTTTGCAAATCTCAAAGGAA
CAGAAACCAGGGGGAAACTATGCCCAAAATGCCTCAACTGCACAGATCTGGATGTAGCCTTGGGCAGACCAAAATGCACAGGGAAAATACCCTCTGCAAG
GGTTTCAATACTCCATGAAGTCAGACCTGTTACATCTGGGTGCTTTCCTATAATGCACGATAGAACAAAAATTAGACAGCTGCCTAACCTTCTCCGAGGA
TACGAACATGTCAGGTTATCAACTCACAACGTTATCAATGCAAAAGATGCACCAGGAAGACCCTACGAAATTGGAACCTCAGGGTCTTGCCCTAACATTA
CCAATGGAAACGGATTCTTCGCAACAATGGCTTGGGCCGTCCCA---------AAAAACAAAACAGCAACAAATCCATTAACAATAGAAGTACCATACAT
TTGTACAGAAGGAGAAGACCAAATTACTGTTTGGGGGTTCCACTCTGACAACGAGACCCAAATGGCAAAGCTCTATGGGGACTCAAAGCCCCAGAAGTTC
ACCTCATCTGCCAACGGAGTGACCACACATTACGTTTCACAGATTGGTGGCTTCCCAAATCAAACAGAAGACGGAGGACTACCACAAAGTGGCAGAATTG
TTGTTGATTACATGGTGCAGAAATCTGGAAAAACAGGAACAATTACCTATCAAAGAGGTATTTTATTGCCTCAAAAGGTGTGGTGCGCAAGTGGCAGGAG
CAAGGTAATAAAAGGATCCTTGCCCTTAATTGGAGAAGCAGATTGCCTCCATGAAAAATACGGTGGATTAAACAAAAGCAAGCCTTACTACACAGGGGAA
CATGCAAAGGCCATAGGAAATTGCCCAATATGGGTGAAAACACCCTTGAAGCTGGCCAATGGAACCAAATATAGACCCCCTGCAAAACTATTAAAGGAAA
GAGGTTTCTTCGGAGCCATTGCTGGTTTCTTAGAGGGAGGATGGGAAGGAATGATTGCAGGTTGGCACGGATACACATCCCATGGGGCACATGGAGTAGC
GGTGGCAGCTGACCTTAAGAGCACTCAAGAGGCTATAAACAAGATAACAAAAAATCTCAACTCTTTGAGTGAGCTGGAAGTAAAGAATCTTCAAAGACTA
AGCGGTGCCATGGATGAACTCCACAACGAAATACTAGAACTAGATGAGAAAGTGGATGATCTCAGAGCTGATACAATAAGCTCACAAATAGAACTCGCAG
TCCTGCTTTCCAATGAAGGAATAATAAACAGTGAAGATGAACATCTCTTGGCGCTTGAAAGAAAGCTGAAGAAAATGCTGGGCCCCTCTGCTGTAGAGAT
AGGGAATGGATGCTTTGAAACCAAACACAAGTGCAACCAGACCTGTCTCGACAGAATAGCTGCTGGTACCTTTGATGCAGGAGAATTTTCTCTCCCCACC
TTTGATTCACTGAATATTACTGCTGCATCTTTAAATGACGACGGATTGGACAATCATACTATACTGCTTTACTACTCAACTGCTGCCTCCAGTTTGGCTG
TAACACTGATGATAGCTATCTTTGTTGTTTATATGGTCTCCAGAGACAATGTTTCTTGCTCCATT
>B/MB/Romania/26/2020
CATGTCGTCAAAACTGCTACTCAAGGGGAGGTCAACGTGACCGGTGTAATACCACTGACAACAACACCCACCAAATCTCATTTTGCAAATCTCAAAGGAA
CAGAAACCAGGGGGAAACTATGCCCAAAATGCCTCAACTGCACAGATCTGGATGTAGCCTTGGGCAGACCAAAATGCACAGGGAAAATACCCTCTGCAAG
GGTTTCAATACTCCATGAAGTCAGACCTGTTACATCTGGGTGCTTTCCTATAATGCACGATAGAACAAAAATTAGACAGCTGCCTAACCTTCTCCGAGGA
TACGAACATGTCAGGTTATCAACTCACAACGTTATCAATGCAAAAGATGCACCAGGAAGACCCTACGAAATTGGAACCTCAGGGTCTTGCCCTAACATTA
CCAATGGAAACGGATTCTTCGCAACAATGGCTTGGGCCGTCCCA---------AAAAACAAAACAGCAACAAATCCATTAACAATAGAAGTACCATACAT
TTGTACAGAAGGAGAAGACCAAATTACTGTTTGGGGGTTCCACTCTGACAACGAGACCCAAATGGCAAAGCTCTATGGGGACTCAAAGCCCCAGAAGTTC
ACCTCATCTGCCAACGGAGTGACCACACATTACGTTTCACAGATTGGTGGCTTCCCAAATCAAACAGAAGACGGAGGACTACCACAAAGTGGCAGAATTG
TTGTTGATTACATGGTGCAGAAATCTGGAAAAACAGGAACAATTACCTATCAAAGAGGTATTTTATTGCCTCAAAAGGTGTGGTGCGCAAGTGGCAGGAG
CAAGGTAATAAAAGGATCCTTGCCCTTAATTGGAGAAGCAGATTGCCTCCATGAAAAATACGGTGGATTAAACAAAAGCAAGCCTTACTACACAGGGGAA
CATGCAAAGGCCATAGGAAATTGCCCAATATGGGTGAAAACACCCTTGAAGCTGGCCAATGGAACCAAATATAGACCCCCTGCAAAACTATTAAAGGAAA
GAGGTTTCTTCGGAGCCATTGCTGGTTTCTTAGAGGGAGGATGGGAAGGAATGATTGCAGGTTGGCACGGATACACATCCCATGGGGCACATGGAGTAGC
GGTGGCAGCTGACCTTAAGAGCACTCAAGAGGCTATAAACAAGATAACAAAAAATCTCAACTCTTTGAGTGAGCTGGAAGTAAAGAATCTTCAAAGACTA
AGCGGTGCCATGGATGAACTCCACAACGAAATACTAGAACTAGATGAGAAAGTGGATGATCTCAGAGCTGATACAATAAGCTCACAAATAGAACTCGCAG
TCCTGCTTTCCAATGAAGGAATAATAAACAGTGAAGATGAACATCTCTTGGCGCTTGAAAGAAAGCTGAAGAAAATGCTGGGCCCCTCTGCTGTAGAGAT
AGGGAATGGATGCTTTGAAACCAAACACAAGTGCAACCAGACCTGTCTCGACAGAATAGCTGCTGGTACCTTTGATGCAGGAGAATTTTCTCTCCCCACC
TTTGATTCACTGAATATTACTGCTGCATCTTTAAATGACGACGGATTGGACAATCATACTATACTGCTTTACTACTCAACTGCTGCCTCCAGTTTGGCTG
TAACACTGATGATAGCTATCTTTGTTGTTTATATGGTCTCCAGAGACAATGTTTCTTGCTCCATT
>B/MB/Romania/129/2020
CATGTCGTCAAAACTGCTACTCAAGGGGAGGTCAACGTGACCGGTGTAATACCACTGACAACAACACCCACCAAATCTCATTTTGCAAATCTCAAAGGAA
CAGAAACCAGGGGGAAACTATGCCCAAAATGCCTCAACTGCACAGATCTGGATGTAGCCTTGGGCAGACCAAAATGCACAGGGAAAATACCCTCTGCAAG
GGTTTCAATACTCCATGAAGTCAGACCTGTTACATCTGGGTGCTTTCCTATAATGCACGATAGAACAAAAATTAGACAGCTGCCTAACCTTCTCCGAGGA
TACGAACATGTCAGGTTATCAACTCACAACGTTATCAATGCAAAAGATGCACCAGGAAGACCCTACGAAATTGGAACCTCAGGGTCTTGCCCTAACATTA
CCAATGGAAACGGATTCTTCGCAACAATGGCTTGGGCCGTCCCA---------AAAAACAAAACAGCAACAAATCCATTAACAATAGAAGTACCATACAT
TTGTACAGAAGGAGAAGACCAAATTACTGTTTGGGGGTTCCACTCTGACAACGAGACCCAAATGGCAAAGCTCTATGGGGACTCAAAGCCCCAGAAGTTC
ACCTCATCTGCCAACGGAGTGACCACACATTACGTTTCACAGATTGGTGGCTTCCCAAATCAAACAGAAGACGGAGGACTACCACAAAGTGGCAGAATTG
TTGTTGATTACATGGTGCAGAAATCTGGAAAAACAGGAACAATTACCTATCAAAGAGGTATTTTATTGCCTCAAAAGGTGTGGTGCGCAAGTGGCAGGAG
CAAGGTAATAAAAGGATCCTTGCCCTTAATTGGAGAAGCAGATTGCCTCCATGAAAAATACGGTGGATTAAACAAAAGCAAGCCTTACTACACAGGGGAA
CATGCAAAGGCCATAGGAAATTGCCCAATATGGGTGAAAACACCCTTGAAGCTGGCCAATGGAACCAAATATAGACCCCCTGCAAAACTATTAAAGGAAA
GAGGTTTCTTCGGAGCCATTGCTGGTTTCTTAGAGGGAGGATGGGAAGGAATGATTGCAGGTTGGCACGGATACACATCCCATGGGGCACATGGAGTAGC
GGTGGCAGCTGACCTTAAGAGCACTCAAGAGGCTATAAACAAGATAACAAAAAATCTCAACTCTTTGAGTGAGCTGGAAGTAAAGAATCTTCAAAGACTA
AGCGGTGCCATGGATGAACTCCACAACGAAATACTAGAACTAGATGAGAAAGTGGATGATCTCAGAGCTGATACAATAAGCTCACAAATAGAACTCGCAG
TCCTGCTTTCCAATGAAGGAATAATAAACAGTGAAGATGAACATCTCTTGGCGCTTGAAAGAAAGCTGAAGAAAATGCTGGGCCCCTCTGCTGTAGAGAT
AGGGAATGGATGCTTTGAAACCAAACACAAGTGCAACCAGACCTGTCTCGACAGAATAGCTGCTGGTACCTTTGATGCAGGAGAATTTTCTCTCCCCACC
TTTGATTCACTGAATATTACTGCTGCATCTTTAAATGACGACGGATTGGACAATCATACTATACTGCTTTACTACTCAACTGCTGCCTCCAGTTTGGCTG
TAACACTGATGATAGCTATCTTTGTTGTTTATATGGTCTCCAGAGACAATGTTTCTTGCTCCATT
>B/MB/Romania/482/2020
CATGTCGTCAAAACTGCTACTCAAGGGGAGGTCAACGTGACCGGTGTAATACCACTGACAACAACACCCACCAAATCTCATTTTGCAAATCTCAAAGGAA
CAGAAACCAGGGGGAAACTATGCCCAAAATGCCTCAACTGCACAGATCTGGATGTAGCCTTGGGCAGACCAAAATGCACAGGGAAAATACCCTCTGCAAG
GGTTTCAATACTCCATGAAGTCAGACCTGTTACATCTGGGTGCTTTCCTATAATGCACGATAGAACAAAAATTAGACAGCTGCCTAACCTTCTCCGAGGA
TACGAACATGTCAGGTTATCAACTCACAACGTTATCAATGCAAAAGATGCACCAGGAAGACCCTACGAAATTGGAACCTCAGGGTCTTGCCCTAACATTA
CCAATGGAAACGGATTCTTCGCAACAATGGCTTGGGCCGTCCCA---------AAAAACAAAACAGCAACAAATCCATTAACAATAGAAGTACCATACAT
TTGTACAGAAGGAGAAGACCAAATTACTGTTTGGGGGTTCCACTCTGACAACGAGACCCAAATGGCAAAGCTCTATGGGGACTCAAAGCCCCAGAAGTTC
ACCTCATCTGCCAACGGAGTGACCACACATTACGTTTCACAGATTGGTGGCTTCCCAAATCAAACAGAAGACGGAGGACTACCACAAAGTGGCAGAATTG
TTGTTGATTACATGGTGCAGAAATCTGGAAAAACAGGAACAATTACCTATCAAAGAGGTATTTTATTGCCTCAAAAGGTGTGGTGCGCAAGTGGCAGGAG
CAAGGTAATAAAAGGATCCTTGCCCTTAATTGGAGAAGCAGATTGCCTCCATGAAAAATACGGTGGATTAAACAAAAGCAAGCCTTACTACACAGGGGAA
CATGCAAAGGCCATAGGAAATTGCCCAATATGGGTGAAAACACCCTTGAAGCTGGCCAATGGAACCAAATATAGACCCCCTGCAAAACTATTAAAGGAAA
GAGGTTTCTTCGGAGCCATTGCTGGTTTCTTAGAGGGAGGATGGGAAGGAATGATTGCAGGTTGGCACGGATACACATCCCATGGGGCACATGGAGTAGC
GGTGGCAGCTGACCTTAAGAGCACTCAAGAGGCTATAAACAAGATAACAAAAAATCTCAACTCTTTGAGTGAGCTGGAAGTAAAGAATCTTCAAAGACTA
AGCGGTGCCATGGATGAACTCCACAACGAAATACTAGAACTAGATGAGAAAGTGGATGATCTCAGAGCTGATACAATAAGCTCACAAATAGAACTCGCAG
TCCTGCTTTCCAACGAAGGAATAATAAACAGTGAAGATGAACATCTCTTGGCGCTTGAAAGAAAGCTGAAGAAAATGCTGGGCCCCTCTGCTGTAGAGAT
AGGGAATGGATGCTTTGAAACCAAACACAAGTGCAACCAGACCTGTCTCGACAGAATAGCTGCTGGTACCTTTGATGCAGGAGAATTTTCTCTCCCCACC
TTTGATTCACTGAATATTACTGCTGCATCTTTAAATGACGACGGATTGGACAATCATACTATACTGCTTTACTACTCAACTGCTGCCTCCAGTTTGGCTG
TAACACTGATGATAGCTATCTTTGTTGTTTATATGGTCTCCAGAGACAATGTTTCTTGCTCCATT
>B/MB/Romania/538/2020
CATGTCGTCAAAACTGCTACTCAAGGGGAGGTCAACGTGACCGGTGTAATACCACTGACAACAACACCCACCAAATCTCATTTTGCAAATCTCAAAGGAA
CAGAAACCAGGGGGAAACTATGCCCAAAATGCCTCAACTGCACAGATCTGGATGTAGCCTTGGGCAGACCAAAATGCACAGGGAAAATACCCTCTGCAAG
GGTTTCAATACTCCATGAAGTCAGACCTGTTACATCTGGGTGCTTTCCTATAATGCACGATAGAACAAAAATTAGACAGCTGCCTAACCTTCTCCGAGGA
TACGAACATGTCAGGTTATCAACTCACAACGTTATCAATGCAAAAGATGCACCAGGAAGACCCTACGAAATTGGAACCTCAGGGTCTTGCCCTAACATTA
CCAATGGAAACGGATTCTTCGCAACAATGGCTTGGGCCGTCCCA---------AAAAACAAAACAGCAACAAATCCATTAACAATAGAAGTACCATACAT
TTGTACAGAAGGAGAAGACCAAATTACTGTTTGGGGGTTCCACTCTGACAACGAGACCCAAATGGCAAAGCTCTATGGGGACTCAAAGCCCCAGAAGTTC
ACCTCATCTGCCAACGGAGTGACCACACATTACGTTTCACAGATTGGTGGCTTCCCAAATCAAACAGAAGACGGAGGACTACCACAAAGTGGCAGAATTG
TTGTTGATTACATGGTGCAGAAATCTGGAAAAACAGGAACAATTACCTATCAAAGAGGTATTTTATTGCCTCAAAAGGTGTGGTGCGCAAGTGGCAGGAG
CAAGGTAATAAAAGGATCCTTGCCCTTAATTGGAGAAGCAGATTGCCTCCATGAAAAATACGGTGGATTAAACAAAAGCAAGCCTTACTACACAGGGGAA
CATGCAAAGGCCATAGGAAATTGCCCAATATGGGTGAAAACACCCTTGAAGCTGGCCAATGGAACCAAATATAGACCCCCTGCAAAACTATTAAAGGAAA
GAGGTTTCTTCGGAGCCATTGCTGGTTTCTTAGAGGGAGGATGGGAAGGAATGATTGCAGGTTGGCACGGATACACATCCCATGGGGCACATGGAGTAGC
GGTGGCAGCTGACCTTAAGAGCACTCAAGAGGCTATAAACAAGATAACAAAAAATCTCAACTCTTTGAGTGAGCTGGAAGTAAAGAATCTTCAAAGACTA
AGCGGTGCCATGGATGAACTCCACAACGAAATACTAGAACTAGATGAGAAAGTGGATGATCTCAGAGCTGATACAATAAGCTCACAAATAGAACTCGCAG
TCCTGCTTTCCAATGAAGGAATAATAAACAGTGAAGATGAACATCTCTTGGCGCTTGAAAGAAAGCTGAAGAAAATGCTGGGCCCCTCTGCTGTAGAGAT
AGGGAATGGATGCTTTGAAACCAAACACAAGTGCAACCAGACCTGTCTCGACAGAATAGCTGCTGGTACCTTTGATGCAGGAGAATTTTCTCTCCCCACC
TTTGATTCACTGAATATTACTGCTGCATCTTTAAATGACGACGGATTGGACAATCATACTATACTGCTTTACTACTCAACTGCTGCCTCCAGTTTGGCTG
TAACACTGATGATAGCTATCTTTGTTGTTTATATGGTCTCCAGAGACAATGTTTCTTGCTCCATT
>B/MB/Romania/535/2020
CATGTCGTCAAAACTGCTACTCAAGGGGAGGTCAACGTGACCGGTGTAATACCACTGACAACAACACCCACCAAATCTCATTTTGCAAATCTCAAAGGAA
CAGAAACCAGGGGGAAACTATGCCCAAAATGCCTCAACTGCACAGATCTGGATGTAGCCTTGGGCAGACCAAAATGCACAGGGAAAATACCCTCTGCAAG
GGTTTCAATACTCCATGAAGTCAGACCTGTTACATCTGGGTGCTTTCCTATAATGCACGATAGAACAAAAATTAGACAGCTGCCTAACCTTCTCCGAGGA
TACGAACATGTCAGGTTATCAACTCACAACGTTATCAATGCAAAAGATGCACCAGGAAGACCCTACGAAATTGGAACCTCAGGGTCTTGCCCTAACATTA
CCAATGGAAACGGATTCTTCGCAACAATGGCTTGGGCCGTCCCA---------AAAAACAAAACAGCAACAAATCCATTAACAATAGAAGTACCATACAT
TTGTACAGAAGGAGAAGACCAAATTACTGTTTGGGGGTTCCACTCTGACAACGAGACCCAAATGGCAAAGCTCTATGGGGACTCAAAGCCCCAGAAGTTC
ACCTCATCTGCCAACGGAGTGACCACACATTACGTTTCACAGATTGGTGGCTTCCCAAATCAAACAGAAGACGGAGGACTACCACAAAGTGGCAGAATTG
TTGTTGATTACATGGTGCAGAAATCTGGAAAAACAGGAACAATTACCTATCAAAGAGGTATTTTATTGCCTCAAAAGGTGTGGTGCGCAAGTGGCAGGAG
CAAGGTAATAAAAGGATCCTTGCCCTTAATTGGAGAAGCAGATTGCCTCCATGAAAAATACGGTGGATTAAACAAAAGCAAGCCTTACTACACAGGGGAA
CATGCAAAGGCCATAGGAAATTGCCCAATATGGGTGAAAACACCCTTGAAGCTGGCCAATGGAACCAAATATAGACCCCCTGCAAAACTATTAAAGGAAA
GAGGTTTCTTCGGAGCCATTGCTGGTTTCTTAGAGGGAGGATGGGAAGGAATGATTGCAGGTTGGCACGGATACACATCCCATGGGGCACATGGAGTAGC
GGTGGCAGCTGACCTTAAGAGCACTCAAGAGGCTATAAACAAGATAACAAAAAATCTCAACTCTTTGAGTGAGCTGGAAGTAAAGAATCTTCAAAGACTA
AGCGGTGCCATGGATGAACTCCACAACGAAATACTAGAACTAGATGAGAAAGTGGATGATCTCAGAGCTGATACAATAAGCTCACAAATAGAACTCGCAG
TCCTGCTTTCCAATGAAGGAATAATAAACAGTGAAGATGAACATCTCTTGGCGCTTGAAAGAAAGCTGAAGAAAATGCTGGGCCCCTCTGCTGTAGAGAT
AGGGAATGGATGCTTTGAAACCAAACACAAGTGCAACCAGACCTGTCTCGACAGAATAGCTGCTGGTACCTTTGATGCAGGAGAATTTTCTCTCCCCACC
TTTGATTCACTGAATATTACTGCTGCATCTTTAAATGACGACGGATTGGACAATCATACTATACTGCTTTACTACTCAACTGCTGCCTCCAGTTTGGCTG
TAACACTGATGATAGCTATCTTTGTTGTTTATATGGTCTCCAGAGACAATGTTTCTTGCTCCATT
>B/MB/Romania/798/2020
CATGTCGTCAAAACTGCTACTCAAGGGGAGGTCAACGTGACCGGTGTAATACCACTGACAACAACACCCACCAAATCTCATTTTGCAAATCTCAAAGGAA
CAGAAACCAGGGGGAAACTATGCCCAAAATGCCTCAACTGCACAGATCTGGATGTAGCCTTGGGCAGACCAAAATGCACAGGGAAAATACCCTCTGCAAG
GGTTTCAATACTCCATGAAGTCAGACCTGTTACATCTGGGTGCTTTCCTATAATGCACGATAGAACAAAAATTAGACAGCTGCCTAACCTTCTCCGAGGA
TACGAACATGTCAGGTTATCAACTCACAACGTTATCAATGCAAAAGATGCACCAGGAAGACCCTACGAAATTGGAACCTCAGGGTCTTGCCCTAACATTA
CCAATGGAAACGGATTCTTCGCAACAATGGCTTGGGCCGTCCCA---------AAAAACAAAACAGCAACAAATCCATTAACAATAGAAGTACCATACAT
TTGTACAGAAGGAGAAGACCAAATTACTGTTTGGGGGTTCCACTCTGACAACGAGACCCAAATGGCAAAGCTCTATGGGGACTCAAAGCCCCAGAAGTTC
ACCTCATCTGCCAACGGAGTGACCACACATTACGTTTCACAGATTGGTGGCTTCCCAAATCAAACAGAAGACGGAGGACTACCACAAAGTGGCAGAATTG
TTGTTGATTACATGGTGCAGAAATCTGGAAAAACAGGAACAATTACCTATCAAAGAGGTATTTTATTGCCTCAAAAGGTGTGGTGCGCAAGTGGCAGGAG
CAAGGTAATAAAAGGATCCTTGCCCTTAATTGGAGAAGCAGATTGCCTCCATGAAAAATACGGTGGATTAAACAAAAGCAAGCCTTACTACACAGGGGAA
CATGCAAAGGCCATAGGAAATTGCCCAATATGGGTGAAAACACCCTTGAAGCTGGCCAATGGAACCAAATATAGACCCCCTGCAAAACTATTAAAGGAAA
GAGGTTTCTTCGGAGCCATTGCTGGTTTCTTAGAGGGAGGATGGGAAGGAATGATTGCAGGTTGGCACGGATACACATCCCATGGGGCACATGGAGTAGC
GGTGGCAGCTGACCTTAAGAGCACTCAAGAGGCTATAAACAAGATAACAAAAAATCTCAACTCTTTGAGTGAGCTGGAAGTAAAGAATCTTCAAAGACTA
AGCGGWGCCATGGATGAACTCCACAACGAAATACTAGAACTAGATGAGAAAGTGGATGATCTCAGAGCTGATACAATAAGCTCACAAATAGAACTCGCAG
TCCTGCTTTCCAATKAAGGAATAATAAACAGTGAAGATGAACATCTCTTGGCGCTTGAAAGAAAGCTGAAGAAAATGCTGGGCCCCTCTGCTGTAGAGAT
AGGGAATGGATGCTTTGAAACCAAACACAAGTGCAACCAGACCTGTCTCGACAGAATAGCTGCTGGTACCTTTGATGCAGGAGAATTTTCTCYCCCCACC
TTTGATTCACTGAATATTACTGCTGCATCTTTAAATGACGACGGATTGGACAATCATACTATACTGCTTTACTACTCAACTGCTSCCTCCAGTTTGGCTG
TAACACTGATGATAGCTATCTTTGTTGTTTATATGGTCTCCAGAGACAATGTTTCTTGCTCCATT
>B/MB/Romania/1034/2020
CATGTCGTCAAAACTGCTACTCAAGGGGAGGTCAACGTGACCGGTGTAATACCACTGACAACAACACCCACCAAATCTCATTTTGCAAATCTCAAAGGAA
CAGAAACCAGGGGGAAACTATGCCCAAAATGCCTCAACTGCACAGATCTGGATGTAGCCTTGGGCAGACCAAAATGCACAGGGAAAATACCCTCTGCAAG
GGTTTCAATACTCCATGAAGTCAGACCTGTTACATCTGGGTGCTTTCCTATAATGCACGATAGAACAAAAATTAGACAGCTGCCTAACCTTCTCCGAGGA
TACGAACATGTCAGGTTATCAACTCACAACGTTATCAATGCAAAAGATGCACCAGGAAGACCCTACGAAATTGGAACCTCAGGGTCTTGCCCTAACATTA
CCAATGGAAACGGATTCTTCGCAACAATGGCTTGGGCCGTCCCA---------AAAAACAAAACAGCAACAAATCCATTAACAATAGAAGTACCATACAT
TTGTACAGAAGGAGAAGACCAAATTACTGTTTGGGGGTTCCACTCTGACAACGAGACCCAAATGGCAAAGCTCTATGGGGACTCAAAGCCCCAGAAGTTC
ACCTCATCTGCCAACGGAGTGACCACACATTACGTTTCACAGATTGGTGGCTTCCCAAATCAAACAGAAGACGGAGGACTACCACAAAGTGGCAGAATTG
TTGTTGATTACATGGTGCAGAAATCTGGAAAAACAGGAACAATTACCTATCAAAGAGGTATTTTATTGCCTCAAAAGGTGTGGTGCGCAAGTGGCAGGAG
CAAGGTAATAAAAGGATCCTTGCCCTTAATTGGAGAAGCAGATTGCCTCCATGAAAAATACGGTGGATTAAACAAAAGCAAGCCTTACTACACAGGGGAA
CATGCAAAGGCCATAGGAAATTGCCCAATATGGGTGAAAACACCCTTGAAGCTGGCCAATGGAACCAAATATAGACCCCCTGCAAAACTATTAAAGGAAA
GAGGTTTCTTCGGAGCCATTGCTGGTTTCTTAGAGGGAGGATGGGAAGGAATGATTGCAGGTTGGCACGGATACACATCCCATGGGGCACATGGAGTAGC
GGTGGCAGCTGACCTTAAGAGCACTCAAGAGGCTATAAACAAGATAACAAAAAATCTCAACTCTTTGAGTGAGCTGGAAGTAAAGAATCTTCAAAGACTA
AGCGGWGCCATGGATGAACTCCACAACGAAATACTAGAACTAGATGAGAAAGTGGATGATCTCAGAGCTGATACAATAAGCTCACAAATAGAACTCGCAG
TCCTGCTTTCCAATGAAGGAATAATAAACAGTGAAGATGAACATCTCTTGGCGCTTGAAAGAAAGCTGAAGAAAATGCTGGGCCCCTCTGCTGTAGAGAT
AGGGAATGGATGCTTTGAAACCAAACACAAGTGCAACCAGACCTGTCTCGACAGAATAGCTGCTGGTACCTTTGATGCAGGAGAATTTTCTCTCCCCACC
TTTGATTCACTGAATATTACTGCTGCATCTTTAAATGACGACGGATTGGACAATCATACTATACTGCTTTACTACTCAACTGCTGCCTCCAGTTTGGCTG
TAACACTGATGATAGCTATCTTTGTTGTTTATATGGTCTCCAGAGACAATGTTTCTTGCTCCATT
>B/MB/Romania/1037/2020
CATGTCGTCAAAACTGCTACTCAAGGGGAGGTCAACGTGACCGGTGTAATACCACTGACAACAACACCCACCAAATCTCATTTTGCAAATCTCAAAGGAA
CAGAAACCAGGGGGAAACTATGCCCAAAATGCCTCAACTGCACAGATCTGGATGTAGCCTTGGGCAGACCAAAATGCACAGGGAAAATACCCTCTGCAAG
GGTTTCAATACTCCATGAAGTCAGACCTGTTACATCTGGGTGCTTTCCTATAATGCACGATAGAACAAAAATTAGACAGCTGCCTAACCTTCTCCGAGGA
TACGAACATGTCAGGTTATCAACTCACAACGTTATCAATGCAAAAGATGCACCAGGAAGACCCTACGAAATTGGAACCTCAGGGTCTTGCCCTAACATTA
CCAATGGAAACGGATTCTTCGCAACAATGGCTTGGGCCGTCCCA---------AAAAACAAAACAGCAACAAATCCATTAACAATAGAAGTACCATACAT
TTGTACAGAAGGAGAAGACCAAATTACCGTTTGGGGGTTCCACTCTGACAACGAGACCCAAATGGCAAAGCTCTATGGGGACTCAAAGCCCCAGAAGTTC
ACCTCATCTGCCAACGGAGTGACCACACATTACGTTTCACAGATTGGTGGCTTCCCAAATCAAACAGAAGACGGAGGACTACCACAAAGTGGCAGAATTG
TTGTTGATTACATGGTGCAGAAATCTGGAAAAACAGGAACAATTACCTATCAAAGAGGTATTTTATTGCCTCAAAAGGTGTGGTGCGCAAGTGGCAGGAG
CAAGGTAATAAAAGGATCCTTGCCCTTAATTGGAGAAGCAGATTGCCTCCATGAAAAATACGGTGGATTAAACAAAAGCAAGCCTTACTACACAGGGGAA
CATGCAAAGGCCATAGGAAATTGCCCAATATGGGTGAAAACACCCTTGAAGCTGGCCAATGGAACCAAATATAGACCCCCTGCAAAACTATTAAAGGAAA
GAGGTTTCTTCGGAGCTATTGCTGGTTTCTTAGAGGGAGGATGGGAAGGAATGATTGCAGGTTGGCACGGATACACATCCCATGGGGCACATGGAGTAGC
GGTGGCAGCTGACCTTAAGAGCACTCAAGAGGCCATAAACAAGATAACAAAAAATCTCAACTCTTTGAGTGAGCTGGAAGTAAAGAATCTTCAAAGACKA
AGCGGTGCCATGGATGAACTCCACAACGAAATACTAGAACTAGATGAGAAAGTGGATGATCTCAGAGCTGACACAATAAGCTCACAAATAGAACTCGCAG
TCCTGCTTTCCAATGAAGGAATAATAAACAGTGAAGATGAACATCTCTTGGCGCTTGAAAGAAAGCTGAAGAAAATGCTGGGCCCCTCTGCTGTAGAGAT
AGGGAATGGATGCTTTGAAACCAAACACAAGTGCAACCAGACCTGTCTCGACAGAATAGCTGCTGGTACCTTTGATGCAGGAGAATTTTCTCTCCCCACC
TTTGATTCACTGAATATTACTGCTGCATCTTTAAATGATGACGGATTGGACAATCATACTATACTGCTTTACTACTCAACTGCTGCCTCCAGTTTGGCTG
TAACACTGATGATAGCTATCTTTGTTGTTTATATGGTCTCCAGAGACAATGTTTCTTGCTCCATT
>B/MB/Romania/1043/2020
CATGTCGTCAAAACTGCTACTCAAGGGGAGGTCAACGTGACCGGTGTAATACCACTGACAACAACACCCACCAAATCTCATTTTGCAAATCTCAAAGGAA
CAGAAACCAGGGGGAAACTATGCCCAAAATGCCTCAACTGCACAGATCTGGATGTAGCCTTGGGCAGACCAAAATGCACAGGGAAAATACCCTCTGCAAG
GGTTTCAATACTCCATGAAGTCAGACCTGTTACATCTGGGTGCTTTCCTATAATGCACGATAGAACAAAAATTAGACAGCTGCCTAACCTTCTCCGAGGA
TACGAACATATCAGGTTATCAACTCACAACGTTATCAATGCAAAAGATGCACCAGGAAGACCCTACGAAATTGGAACCTCAGGGTCTTGCCCTAACATTA
CCAATGGAAACGGATTCTTCGCAACAATGGCTTGGGCCGTCCCA---------AAAAACAAAACAGCAACAAATCCATTAACAATAGAAGTACCATACAT
TTGTACAGAAGGAGAAGACCAAATTACTGTTTGGGGGTTCCACTCTGACAACGAGACCCAAATGGCAAAGCTCTATGGGGACTCAAAGCCCCAGAAGTTC
ACCTCATCTGCCAACGGAGTGACCACACATTACGTTTCACAGATTGGTGGCTTCCCAAATCAAACAGAAGACGGAGGACTACCACAAAGTGGCAGAATTG
TTGTTGATTACATGGTGCAGAAATCTGGAAAAACAGGAACAATTACCTATCAAAGAGGTATTTTATTGCCTCAAAAGGTGTGGTGCGCAAGTGGCAGGAG
CAAGGTAATAAAAGGATCCTTGCCCTTAATTGGAGAAGCAGATTGCCTCCATGAAAAATACGGTGGATTAAACAAAAGCAAGCCTTACTACACAGGGGAA
CATGCAAAGGCCATAGGAAATTGCCCAATATGGGTGAAAACACCCTTGAAGCTGGCCAATGGAACCAAATATAGACCCCCTGCAAAACTATTAAAGGAAA
GAGGTTTCTTCGGAGCCATTGCTGGTTTCTTAGAGGGAGGATGGGAAGGAATGATTGCAGGTTGGCACGGATACACATCCCATGGGGCACATGGAGTAGC
GGTGGCAGCTGACCTTAAGAGCACTCAAGAGGCTATAAACAAGATAACAAAAAATCTCAACTCTTTGAGTGAGCTGGAAGTAAAGAATCTTCAAAGACTA
AGCGGWGCCATGGATGAACTCCACAACGAAATACTAGAACTAGATGAGAAAGTGGATGATCTCAGAGCTGATACAATAAGCTCACAAATAGAACTCGCAG
TCCTGCTTTCCAATKAAGGAATAATAAACAGTGAAGATGAACATCTCTTGGCGCTTGAAAGAAAGCTGAAGAAAATGCTGGGCCCCTCTGCTGTAGAGAT
AGGGAATGGATGCTTTGAAACCAAACACAAGTGCAACCAGACCTGTCTCGACAGAATAGCTGCTGGTACCTTTGATGCAGGAGAATTTTCTCTCCCCACC
TTTGATTCACTGAATATTACTGCTGCATCTTTAAATGACGACGGATTGGACAATCATACTATACTGCTTTACTACTCAACTGCTGCCTCCAGTTTGGCTG
TAACACTGATGATAGCTATCTTTGTTGTTTATATGGTCTCCAGAGACAATGTTTCTTGCTCCATT
>B/Romania/255517/2019
CATGTCGTCAAAACTGCTACTCAAGGGGAGGTCAACGTGACCGGTGTAATACCACTGACAACAACACCCACCAAATCTCATTTTGCAAATCTCAAAGGAA
CAGAAACCAGGGGGAAACTATGCCCAAAATGCCTCAACTGCACAGATCTGGATGTAGCCTTGGGCAGACCAAAATGCACAGGGAAAATACCCTCTGCAAG
GGTTTCAATACTCCATGAAGTCAGACCTGTTACATCTGGGTGCTTTCCTATAATGCACGATAGAACAAAAATTAGACAGCTGCCTAACCTTCTCCGAGGA
TACGAACATGTCAGGTTATCAACTCACAACGTTATCAATGCAAAAGATGCACCAGGAAGACCCTACGAAATTGGAACCTCAGGGTCTTGCCCTAACATTA
CCAATGGAAACGGATTCTTCGCAACAATGGCTTGGGCCGTCCCA---------AAAAACAAAACAGCAACAAATCCATTAACAATAGAAGTACCATACAT
TTGTACAGAAGGAGAAGACCAAATTACCGTTTGGGGGTTCCACTCTGACAACGAGACCCAAATGGCAAAGCTCTATGGGGACTCAAAGCCCCAGAAGTTC
ACCTCATCTGCCAACGGAGTGACCACACATTACGTTTCACAGATTGGTGGCTTCCCAAATCAAACAGAAGACGGAGGACTACCACAAAGTGGCAGAATTG
TTGTTGATTACATGGTGCAGAAATCTGGAAAAACAGGAACAATTACCTATCAAAGAGGTATTTTATTGCCTCAAAAGGTGTGGTGCGCAAGTGGCAGGAG
CAAGGTAATAAAAGGATCCTTGCCCTTAATTGGAGAAGCAGATTGCCTCCATGAAAAATACGGTGGATTAAACAAAAGCAAGCCTTACTACACAGGGGAA
CATGCAAAGGCCATAGGAAATTGCCCAATATGGGTGAAAACACCCTTGAAGCTGGCCAATGGAACCAAATATAGACCCCCTGCAAAACTATTAAAGGAAA
GAGGTTTCTTCGGGGCCATTGCCGGTTTCTTAGAGGGAGGATGGGAAGGAATGATTGCAGGTTGGCACGGATACACATCCCATGGGGCACATGGAGTAGC
GGTAGCAGCTGACCTTAAGAGCACTCAAGAGGCCATAAACAAGATAACAAAAAATCTCAACTCTTTGAGTGAGCTGGAAGTAAAGAATCTTCAAAGACTA
AGCGGTGCCATGGATGAACTCCACAACGAAATACTAGAACTAGATGAGAAAGTGGATGATCTCAGAGCTGACACAATAAGCTCACAAATAGAACTCGCAG
TCCTGCTTTCCAATGAAGGAATAATAAACAGTGAAGATGAACATCTCTTGGCGCTTGAAAGAAAGCTGAAGAAAATGCTGGGCCCCTCTGCTGTAGAGAT
AGGGAATGGATGCTTTGAAACCAAACACAAGTGCAACCAGACCTGTCTCGACAGAATAGCTGCTGGTACCTTTGATGCAGGAGAATTTTCTCTCCCCACC
TTTGATTCACTGAATATTACTGCTGCATCTTTAAATGACGACGGATTGGACAATCATACTATACTGCTTTACTACTCAACTGCTGCCTCCAGTTTGGCTG
TAACACTGATGATAGCTATCTTTGTTGTTTATATGGTCTCCAGAGACAATGTTTCTTGCTCCATT
>B/Romania/255035/2019
CATGTCGTCAAAACTGCTACTCAAGGGGAGGTCAACGTGACCGGTGTAATACCACTGACAACAACACCCACCAAATCTCATTTTGCAAATCTCAAAGGAA
CAGAAACCAGGGGGAAACTATGCCCAAAATGCCTCAACTGCACAGATCTGGATGTAGCCTTGGGCAGACCAAAATGCACAGGGAAAATACCCTCTGCAAG
GGTTTCAATACTCCATGAAATCAGACCTGTTACATCTGGGTGCTTTCCTATAATGCACGATAGAACAAAAATTAGACAGCTGCCTAACCTTCTCCGAGGA
TACGAACATGTCAGGTTATCAACTCACAACGTTATCAATGCAAAAGATGCACCAGGAAGACCCTACGAAATTGGAACCTCAGGGTCTTGCCCTAACATTA
CCAATGGAAACGGATTCTTCGCAACAATGGCTTGGGCCGTCCCA---------AAAAACAAAACAGCAACAAATCCATTAACAATAGAAGTACCATACAT
TTGTACAGAAGGAGAAGACCAAATTACCGTTTGGGGGTTCCACTCTGACAACGAGACCCAAATGGCAAAGCTCTATGGGGACTCAAAGCCCCAGAAGTTC
ACCTCATCTGCCAACGGAGTGACCACACATTACGTTTCACAGATTGGTGGCTTCCCAAATCAAACAGAAGACGGAGGACTACCACAAAGTGGCAGAATTG
TTGTTGATTACATGGTGCAGAAATCTGGAAAAACAGGAACAATTACCTATCAAAGAGGTATTTTATTGCCTCAAAAGGTGTGGTGCGCAAGTGGCAGGAG
CAAGGTAATAAAAGGATCCTTGCCCTTAATTGGAGAAGCAGATTGCCTCCATGAAAAATACGGTGGATTAAACAAAAGCAAGCCTTACTACACAGGGGAA
CATGCAAAGGCCATAGGAAATTGCCCAATATGGGTGAAAACACCCTTGAAGCTGGCCAATGGAACCAAATATAGACCCCCTGCAAAACTATTAAAGGAAA
GAGGTTTCTTCGGAGCCATTGCTGGTTTCTTAGAGGGAGGATGGGAAGGAATGATTGCAGGTTGGCACGGATACACATCCCATGGAGCACATGGAGTAGC
GGTGGCAGCTGACCTTAAGAGCACTCAAGAGGCCATAAACAAGATAACAAAAAATCTCAACTCTTTGAGTGAGCTGGAAGTAAAGAATCTTCAAAGACTA
AGCGGTGCCATGGATGAACTCCACAACGAAATACTAGAACTAGATGAGAAAGTGGATGATCTCAGAGCTGACACAATAAGCTCACAAATAGAACTCGCAG
TCCTGCTTTCCAATGAAGGAATAATAAACAGTGAAGATGAACATCTCTTGGCGCTTGAAAGAAAGCTGAAGAAAATGCTGGGCCCCTCTGCTGTAGAGAT
AGGGAATGGATGCTTTGAAACCAAACACAAGTGCAACCAGACCTGTCTCGACAGAATAGCTGCTGGTACCTTTGATGCAGGAGAATTTTCTCTCCCCACC
TTTGATTCACTGAATATTACTGCTGCATCTTTAAATGACGACGGATTGGACAATCATACTATACTGCTTTACTACTCAACTGCTGCCTCCAGTTTGGCTG
TAACACTGATGATAGCTATCTTTGTTGTTTATATGGTCTCCAGAGACAATGTTTCTTGCTCCATT
>B/Romania/255484/2019
CATGTCGTCAAAACTGCTACTCAAGGGGAGGTCAACGTGACCGGTGTAATACCACTGACAACAACACCCACCAAATCTCATTTTGCAAATCTCAAAGGAA
CAGAAACCAGGGGGAAACTATGCCCAAAATGCCTCAACTGCACAGATCTGGATGTAGCCTTGGGCAGACCAAAATGCACAGGGAAAATACCCTCTGCAAG
GGTTTCAATACTCCATGAAATCAGACCTGTTACATCTGGGTGCTTTCCTATAATGCACGATAGAACAAAAATTAGACAGCTGCCTAACCTTCTCCGAGGA
TACGAACATGTCAGGTTATCAACTCACAACGTTATCAATGCAAAAGATGCACCAGGAAGACCCTACGAAATTGGAACCTCAGGGTCTTGCCCTAACATTA
CCAATGGAAACGGATTCTTCGCAACAATGGCTTGGGCCGTCCCA---------AAAAACAAAACAGCAACAAATCCATTAACAATAGAAGTACCATACAT
TTGTACAGAAGGAGAAGACCAAATTACCGTTTGGGGGTTCCACTCTGACAACGAGACCCAAATGGCAAAGCTCTATGGGGACTCAAAGCCCCAGAAGTTC
ACCTCATCTGCCAACGGAGTGACCACACATTACGTTTCACAGATTGGTGGCTTCCCAAATCAAACAGAAGACGGAGGACTACCACAAAGTGGCAGAATTG
TTGTTGATTACATGGTGCAGAAATCTGGAAAAACAGGAACAATTACCTATCAAAGAGGTATTTTATTGCCTCAAAAGGTGTGGTGCGCAAGTGGCAGGAG
CAAGGTAATAAAAGGATCCTTGCCCTTAATTGGAGAAGCAGATTGCCTCCATGAAAAATACGGTGGATTAAACAAAAGCAAGCCTTACTACACAGGGGAA
CATGCAAAGGCCATAGGAAATTGCCCAATATGGGTGAAAACACCCTTGAAGCTGGCCAATGGAACCAAATATAGACCCCCTGCAAAACTATTAAAGGAAA
GAGGTTTCTTCGGAGCCATTGCTGGTTTCTTAGAGGGAGGATGGGAAGGAATGATTGCAGGTTGGCACGGATACACATCCCATGGAGCACATGGAGTAGC
GGTGGCAGCTGACCTTAAGAGCACTCAAGAGGCCATAAACAAGATAACAAAAAATCTCAACTCTTTGAGTGAGCTGGAAGTAAAGAATCTTCAAAGACTA
AGCGGTGCCATGGATGAACTCCACAACGAAATACTAGAACTAGATGAGAAAGTGGATGATCTCAGAGCTGACACAATAAGCTCACAAATAGAACTCGCAG
TCCTGCTTTCCAATGAAGGAATAATAAACAGTGAAGATGAACATCTCTTGGCGCTTGAAAGAAAGCTGAAGAAAATGCTGGGCCCCTCTGCTGTAGAGAT
AGGGAATGGATGCTTTGAAACCAAACACAAGTGCAACCAGACCTGTCTCGACAGAATAGCTGCTGGTACCTTTGATGCAGGAGAATTTTCTCTCCCCACC
TTTGATTCACTGAATATTACTGCTGCATCTTTAAATGACGACGGATTGGACAATCATACTATACTGCTTTACTACTCAACTGCTGCCTCCAGTTTGGCTG
TAACACTGATGATAGCTATCTTTGTTGTTTATATGGTCTCCAGAGACAATGTTTCTTGCTCCATT
>B/Romania/255764/2019
CATGTCGTCAAAACTGCTACTCAAGGGGAGGTCAACGTGACCGGTGTAATACCACTGACAACAACACCCACCAAATCTCATTTTGCAAATCTCAAAGGAA
CAGAAACCAGGGGGAAACTATGCCCAAAATGCCTCAACTGCACAGATCTGGATGTAGCCTTGGGCAGACCAAAATGCACAGGGAAAATACCCTCTGCAAG
GGTTTCAATACTCCATGAAGTCAGACCTGTTACATCTGGGTGCTTTCCTATAATGCACGATAGAACAAAAATTAGACAGCTGCCTAACCTTCTCCGAGGA
TACGAACATGTCAGGTTATCAACTCACAACGTTATCAATGCAAAAGATGCACCAGGAAGACCCTACGAAATTGGAACCTCAGGGTCTTGCCCTAACATTA
CCAATGGAAACGGATTCTTCGCAACAATGGCTTGGGCCGTCCCA---------AAAAACAAAACAGCAACAAATCCATTAACAATAGAAGTACCATACAT
TTGTACAGAAGGAGAAGACCAAATTACTGTTTGGGGGTTCCACTCTGACAACGAGACCCAAATGGCAAAGCTCTATGGGGACTCAAAGCCCCAGAAGTTC
ACCTCATCTGCCAACGGAGTGACCACACATTACGTTTCACAGATTGGTGGCTTCCCAAATCAAACAGAAGACGGAGGACTACCACAAAGTGGCAGAATTG
TTGTTGATTACATGGTGCAGAAATCTGGAAAAACAGGAACAATTACCTATCAAAGAGGTATTTTATTGCCTCAAAAGGTGTGGTGCGCAAGTGGCAGGAG
CAAGGTAATAAAAGGATCCTTGCCCTTAATTGGAGAAGCAGATTGCCTCCATGAAAAATACGGTGGATTAAACAAAAGCAAGCCTTACTACACAGGGGAA
CATGCAAAGGCCATAGGAAATTGCCCAATATGGGTGAAAACACCCTTGAAGCTGGCCAATGGAACCAAATATAGACCCCCTGCAAAACTATTAAAGGAAA
GAGGTTTCTTCGGAGCCATTGCTGGTTTCTTAGAGGGAGGATGGGAAGGAATGATTGCAGGTTGGCACGGATACACATCCCATGGGGCACATGGAGTAGC
GGTGGCAGCTGACCTTAAGAGCACTCAAGAGGCTATAAACAAGATAACAAAAAATCTCAACTCTTTGAGTGAGCTGGAAGTAAAGAATCTTCAAAGACTA
AGCGGTGCCATGGATGAACTCCACAACGAAATACTAGAACTAGATGAGAAAGTGGATGATCTCAGAGCTGATACAATAAGCTCACAAATAGAACTCGCAG
TCCTGCTTTCCAATGAAGGAATAATAAACAGTGAAGATGAACATCTCTTGGCGCTTGAAAGAAAGCTGAAGAAAATGCTGGGCCCCTCTGCTGTAGAGAT
AGGGAATGGATGCTTTGAAACCAAACACAAGTGCAACCAGACCTGTCTCGACAGAATAGCTGCTGGTACCTTTGATGCAGGAGAATTTTCTCTCCCCACC
TTTGATTCACTGAATATTACTGCTGCATCTTTAAATGACGACGGATTGGACAATCATACTATACTGCTTTACTACTCAACTGCTGCCTCCAGTTTGGCTG
TAACACTGATGATAGCTATCTTTGTTGTTTATATGGTCTCCAGAGACAATGTTTCTTGCTCCATT
>B/Romania/255765/2019
CATGTCGTCAAAACTGCTACTCAAGGGGAGGTCAATGTGACCGGTGTAATACCACTGACAACAACACCCACCAAATCTCATTTTGCAAATCTCAAAGGAA
CAGAAACCAGGGGGAAACTATGCCCAAAATGCCTCAACTGCACAGATCTGGATGTAGCCTTGGGCAGACCAAAATGCACAGGGAAAATACCCTCTGCAAG
GGTTTCAATACTCCATGAAGTCAGACCTGTTACATCTGGGTGCTTTCCTATAATGCACGATAGAACAAAAATTAGACAGCTGCCTAACCTTCTCCGAGGA
TACGAACATGTCAGGTTATCAACTCACAACGTTATCAATGCAAAAGATGCACCAGGAAGACCCTACGAAATTGGAACCTCAGGGTCTTGCCCTAACATTA
CCAATGGAAACGGATTCTTCGCAACAATGGCTTGGGCCGTCCCA---------AAAAACAAAACAGCAACAAATCCATTAACAATAGAAGTACCATACAT
TTGTACAGAAGGAGAAGACCAAATTACTGTTTGGGGGTTCCACTCTGACAACGAGACCCAAATGGCAAAGCTCTATGGGGACTCAAAGCCCCAGAAGTTC
ACCTCATCTGCCAACGGAGTGACCACACATTACGTTTCACAGATTGGTGGCTTCCCAAATCAAACAGAAGACGGAGGACTACCACAAAGTGGCAGAATTG
TTGTTGATTACATGGTGCAGAAATCTGGAAAAACAGGAACAATTACCTATCAAAGAGGTATTTTATTGCCTCAAAAGGTGTGGTGCGCAAGTGGCAGGAG
CAAGGTAATAAAAGGATCCTTGCCCTTAATTGGAGAAGCAGATTGCCTCCATGAAAAATACGGTGGATTAAACAAAAGCAAGCCTTACTACACAGGGGAA
CATGCAAAGGCCATAGGAAATTGCCCAATATGGGTGAAAACACCCTTGAAGCTGGCCAATGGAACCAAATATAGACCCCCTGCAAAACTATTAAAGGAAA
GAGGTTTCTTCGGAGCCATTGCTGGTTTCTTAGAGGGAGGATGGGAAGGAATGATTGCAGGTTGGCACGGATACACATCCCATGGGGCACATGGAGTAGC
GGTGGCAGCTGACCTTAAGAGCACTCAAGAGGCTATAAACAAGATAACAAAAAATCTCAACTCTTTGAGTGAGCTGGAAGTAAAGAATCTTCAAAGACTA
AGCGGTGCCATGGATGAACTCCACAACGAAATACTAGAACTAGATGAGAAAGTGGATGATCTCAGAGCTGATACAATAAGCTCACAAATAGAACTCGCAG
TCCTGCTTTCCAATGAAGGAATAATAAACAGTGAAGATGAACATCTCTTGGCGCTTGAAAGAAAGCTGAAGAAAATGCTGGGCCCCTCTGCTGTAGAGAT
AGGGAATGGATGCTTTGAAACCAAACACAAGTGCAACCAGACCTGTCTCGACAGAATAGCTGCTGGTACCTTTGATGCAGGAGAATTTTCTCTCCCCACC
TTTGATTCACTGAATATTACTGCTGCATCTTTAAATGACGACGGATTGGACAATCATACTATACTGCTTTACTACTCAACTGCTGCCTCCAGTTTGGCTG
TAACACTGATGATAGCTATCTTTGTTGTTTATATGGTCTCCAGAGACAATGTTTCTTGCTCCATT
>B/Romania/255784/2019
CATGTCGTCAAAACTGCTACTCAAGGGGAGGTCAACGTGACCGGTGTAATACCACTGACAACAACACCCACCAAATCTCATTTTGCAAATCTCAAAGGAA
CAGAAACCAGGGGGAAACTATGCCCAAAATGCCTCAACTGCACAGATCTGGATGTAGCCTTGGGCAGACCAAAATGCACAGGGAAAATACCCTCTGCAAG
GGTTTCAATACTCCATGAAGTCAGACCTGTTACATCTGGGTGCTTTCCTATAATGCACGATAGAACAAAAATTAGACAGCTGCCTAACCTTCTCCGAGGA
TACGAACATGTCAGGTTATCAACTCACAACGTTATCAATGCAAAAGATGCACCAGGAAGACCCTACGAAATTGGAACCTCAGGGTCTTGCCCTAACATTA
CCAATGGAAACGGATTCTTCGCAACAATGGCTTGGGCCGTCCCA---------AAAAACAAAACAGCAACAAATCCATTAACAATAGAAGTACCATACAT
TTGTACAGAAGGAGAAGACCAAATTACTGTTTGGGGGTTCCACTCTGACAACGAGACCCAAATGGCAAAGCTCTATGGGGACTCAAAGCCCCAGAAGTTC
ACCTCATCTGCCAACGGAGTGACCACACATTACGTTTCACAGATTGGTGGCTTCCCAAATCAAACAGAAGACGGAGGACTACCACAAAGTGGCAGAATTG
TTGTTGATTACATGGTGCAGAAATCTGGAAAAACAGGAACAATTACCTATCAAAGAGGTATTTTATTGCCTCAAAAGGTGTGGTGCGCAAGTGGCAGGAG
CAAGGTAATAAAAGGATCCTTGCCCTTAATTGGAGAAGCAGATTGCCTCCATGAAAAATACGGTGGATTAAACAAAAGCAAACCTTACTACACAGGGGAA
CATGCAAAGGCCATAGGAAATTGCCCAATATGGGTGAAAACACCCTTGAAGCTGGCCAATGGAACCAAATATAGACCCCCTGCAAAACTATTAAAGGAAA
GAGGTTTCTTCGGAGCCATTGCTGGTTTCTTAGAGGGAGGATGGGAAGGAATGATTGCAGGTTGGCACGGATACACATCCCATGGGGCACATGGAGTAGC
GGTGGCAGCTGACCTTAAGAGCACTCAAGAGGCTATAAACAAGATAACAAAAAATCTCAACTCTTTGAGTGAGCTGGAAGTAAAGAATCTTCAAAGACTA
AGCGGTGCCATGGATGAACTCCACAACGAAATACTAGAACTAGATGAGAAAGTGGATGATCTCAGAGCTGATACAATAAGCTCACAAATAGAACTCGCAG
TCCTGCTTTCCAATGAAGGAATAATAAACAGTGAAGATGAACATCTCTTGGCGCTTGAAAGAAAGCTGAAGAAAATGCTGGGCCCCTCTGCTGTAGAGAT
AGGGAATGGATGCTTTGAAACCAAACACAAGTGCAACCAGACCTGTCTCGACAGAATAGCTGCTGGTACCTTTGATGCAGGAGAATTTTCTCTCCCCACC
TTTGATTCACTGAATATTACTGCTGCATCTTTAAATGACGACGGATTGGACAATCATACTATACTGCTTTACTACTCAACTGCTGCCTCCAGTTTGGCTG
TAACACTGATGATAGCTATCTTTGTTGTTTATATGGTCTCCAGAGACAATGTTTCTTGCTCCATT
>B/Romania/255886/2020
CATGTCGTCAAAACTGCTACTCAAGGGGAGGTCAACGTGACCGGTGTAATACCACTGACAACAACACCCACCAAATCTCATTTTGCAAATCTCAAAGGAA
CAGAAACCAGGGGGAAACTATGCCCAAAATGCCTCAACTGCACAGATCTGGATGTAGCCTTGGGCAGACCAAAATGCACAGGGAAAATACCCTCTGCAAG
GGTTTCAATACTCCATGAAGTCAGACCTGTTACATCTGGGTGCTTTCCTATAATGCACGATAGAACAAAAATTAGACAGCTGCCTAACCTTCTCCGAGGA
TACGAACATGTCAGGTTATCAACTCACAACGTTATCAATGCAAAAGATGCACCAGGAAGACCCTACGAAATTGGAACCTCAGGGTCTTGCCCTAACATTA
CCAATGGAAACGGATTCTTCGCAACAATGGCTTGGGCCGTCCCA---------AAAAACAAAACAGCAACAAATCCATTAACAATAGAAGTACCATACAT
TTGTACAGAAGGAGAAGACCAAATTACTGTTTGGGGGTTCCACTCTGACAACGAGACCCAAATGGCAAAGCTCTATGGGGACTCAAAGCCCCAGAAGTTC
ACCTCATCTGCCAACGGAGTGACCACACATTACGTTTCACAGATTGGTGGCTTCCCAAATCAAACAGAAGACGGAGGACTACCACAAAGTGGCAGAATTG
TTGTTGATTACATGGTGCAGAAATCTGGAAAAACAGGAACAATTACCTATCAAAGAGGTATTTTATTGCCTCAAAAGGTGTGGTGCGCAAGTGGCAGGAG
CAAGGTAATAAAAGGATCCTTGCCCTTAATTGGAGAAGCAGATTGCCTCCATGAAAAATACGGTGGATTAAACAAAAGCAAGCCTTACTACACAGGGGAA
CATGCAAAGGCCATAGGAAATTGCCCAATATGGGTGAAAACACCCTTGAAGCTGGCCAATGGAACCAAATATAGACCCCCTGCAAAACTATTAAAGGAAA
GAGGTTTCTTCGGAGCCATTGCTGGTTTCTTAGAGGGAGGATGGGAAGGAATGATTGCAGGTTGGCACGGATACACATCCCATGGGGCACATGGAGTAGC
GGTGGCAGCTGACCTTAAGAGCACTCAAGAGGCTATAAACAAGATAACAAAAAATCTCAACTCTTTGAGTGAGCTGGAAGTAAGGAATCTTCAAAGACTA
AGCGGTGCCATGGATGAACTCCACAACGAAATACTAGAACTAGATGAGAAAGTGGATGATCTCAGAGCTGATACAATAAGCTCACAAATAGAACTCGCAG
TCCTGCTTTCCAATGAAGGAATAATAAACAGTGAAGATGAACATCTCTTGGCGCTTGAAAGAAAGCTGAAGAAAATGCTGGGCCCCTCTGCTGTAGAGAT
AGGGAATGGATGCTTTGAAACCAAACACAAGTGCAACCAGACCTGTCTCGACAGAATAGCTGCTGGTACCTTTGATGCAGGAGAATTTTCTCTCCCCACC
TTTGATTCACTGAATATTACTGCTGCATCTTTAAATGACGACGGATTGGACAATCATACTATACTGCTTTACTACTCAACTGCTGCCTCCAGTTTGGCTG
TAACACTGATGATAGCTATCTTTGTTGTTTATATGGTCTCCAGAGACAATGTTTCTTGCTCCATT
>B/Romania/256017/2020
CATGTCGTCAAAACTGCTACTCAAGGGGAGGTCAACGTGACCGGTGTAATACCACTGACAACAACACCCACCAAATCTCATTTTGCAAATCTCAAAGGAA
CAGAAACCAGGGGGAAACTATGCCCAAAATGCCTCAACTGCACAGATCTGGATGTAGCCTTGGGCAGACCAAAATGCACAGGGAAAATACCCTCTGCAAG
GGTTTCAATACTCCATGAAGTCAGACCTGTTACATCTGGGTGCTTTCCTATAATGCACGATAGAACAAAAATTAGACAGCTGCCTAACCTTCTCCGAGGA
TACGAACATGTCAGGTTATCAACTCACAACGTTATCAATGCAAAAGATGCACCAGGAAAACCCTACGAAATTGGAACCTCAGGGTCTTGCCCTAACATTA
CCAATGGAAACGGATTCTTCGCAACAATGGCTTGGGCCGTCCCA---------AAAAACAAAACAGCAACAAATCCATTAACAATAGAAGTACCATACAT
TTGTACAGAAGGAGAAGACCAAATTACCGTTTGGGGGTTCCACTCTGACAACGAGACCCAAATGGCAAAGCTCTATGGGGACTCAAAGCCCCAGAAGTTC
ACCTCATCTGCCAACGGAGTGACCACACATTACGTTTCACAGATTGGTGGCTTCCCAAATCAAACAGAAGACGGAGGACTACCACAAAGTGGCAGAATTG
TTGTTGATTACATGGTGCAGAAATCTGGAAAAACAGGAACAATTACCTATCAAAGAGGTATTTTATTGCCTCAAAAGGTGTGGTGCGCAAGTGGCAGGAG
CAAGGTAATAAAAGGATCCTTGCCCTTAATTGGAGAAGCAGATTGCCTCCATGAAAAATACGGTGGATTAAACAAAAGCAAGCCTTACTACACAGGGGAA
CATGCAAAGGCCATAGGAAATTGCCCAATATGGGTGAAAACACCCTTGAAGCTGGCCAATGGAACCAAATATAGACCCCCTGCAAAACTATTAAAGGAAA
GAGGTTTCTTCGGAGCCATTGCTGGTTTCTTAGAGGGAGGATGGGAAGGAATGATTGCAGGTTGGCACGGATACACATCCCATGGGGCACATGGAGTAGC
GGTGGCAGCTGACCTTAAGAGCACTCAAGAGGCCATAAACAAGATAACAAAAAATCTCAACTCTTTGAGTGAGCTGGAAGTAAAGAATCTTCAAAGACTA
AGCGGTGCCATGGATGAACTCCACAACGAGATACTAGAACTAGATGAGAAAGTGGATGATCTCAGAGCTGACACAATAAGCTCACAAATAGAACTCGCAG
TCCTGCTTTCCAATGAAGGAATAATAAACAGTGAAGATGAACATCTCTTGGCGCTTGAAAGAAAGCTGAAGAAAATGCTGGGCCCCTCTGCTGTAGAGAT
AGGGAATGGATGCTTTGAAACCAAACACAAGTGCAACCAGACCTGTCTCGACAGAATAGCTGCTGGTACCTTTGATGCAGGAGAATTTTCTCTCCCCACC
TTTGATTCACTGAATATTACTGCTGCATCTTTAAATGACGACGGATTGGACAATCATACTATACTGCTTTACTACTCAACTGCTGCCTCCAGTTTGGCTG
TAACACTGATGATAGCTATCTTTGTTGTTTATATGGTCTCCAGAGACAATGTTTCTTGCTCCATT
>B/Romania/256219/2020
CATGTCGTCAAAACTGCTACTCAAGGGGAGGTCAACGTGACAGGTGTAATACCACTGACAACAACACCCACCAAATCTCATTTTGCAAATCTCAAAGGAA
CAGAAACCAGGGGGAAACTATGCCCAAAATGCCTCAACTGCACAGATCTGGATGTAGCCTTGGGCAGACCAAAATGCACAGGGAAAATACCCTCTGCAAG
GGTTTCAATACTCCATGAAGTCAGACCTGTTACATCTGGGTGCTTTCCTATAATGCACGATAGAACAAAAATTAGACAGCTGCCTAACCTTCTCCGAGGA
TACGAACATGTCAGGTTATCAACTCACAACGTTATCAATGCAGAAGATGCACCAGGAAGACCCTACGAAATTGGAACCTCAGGGTCTTGCCCTAACATTA
CCAATGGAAACGGATTCTTCGCAACAATGGCTTGGGCCGTCCCA---------AAAAACAAAACAGCAACAAATCCATTAACAATAGAAGTACCATACAT
TTGTACAGAAGGAGAAGACCAAATTACCGTTTGGGGGTTCCACTCTGACAACGAGACCCAAATGGCAAAGCTCTATGGGGACTCAAAGCCCCAGAAGTTC
ACCTCATCTGCCAACGGAGTGACCACACATTACGTTTCACAGATTGGTGGCTTCCCAAAACAAACAGAAGACGGAGGACTACCACAAAGTGGCAGAATTG
TTGTTGATTACATGGTGCAGAAATCTGGAAAAACAGGAACAATTACCTATCAAAGAGGTATTTTATTGCCTCAAAAGGTGTGGTGCGCAAGTGGCAGGAG
CAAGGTAATAAAAGGATCCTTGCCCTTAATTGGAGAAGCAGATTGCCTCCATGAAAAATACGGTGGATTAAACAAAAGCAAGCCTTACTACACAGGGGAA
CATGCAAAGGCCATAGGAAATTGCCCAATATGGGTGAAAACACCCTTGAAGCTGGCCAATGGAACCAAATATAGACCCCCTGCAAAACTATTAAAGGAAA
GAGGTTTCTTCGGAGCCATTGCTGGTTTCTTAGAGGGAGGATGGGAAGGAATGATTGCAGGTTGGCACGGATACACATCCCATGGAGCACATGGAGTAGC
GGTGGCAGCTGACCTTAAGAGCACTCAAGAGGCCATAAACAAGATAACAAAAAATCTCAACTCTTTGAGTGAGCTGGAAGTAAAGAATCTTCAAAGACTA
AGCGGTGCCATGGATGAACTCCACAACGAAATACTAGAACTAGATGAGAAAGTGGATGATCTCAGAGCTGATACAATAAGCTCACAAATAGAACTCGCAG
TCCTGCTTTCCAATGAAGGAATAATAAACAGTGAAGATGAACATCTCTTGGCGCTTGAAAGAAAGCTGAAGAAAATGCTGGGCCCCTCTGCTGTAGAGAT
AGGGAATGGATGCTTTGAAACCAAACACAAGTGCAACCAGACCTGTCTCGACAGAATAGCTGCTGGTACCTTTGATGCAGGAGAATTTTCTCTCCCCACC
TTTGATTCACTGAATATTACTGCTGCATCTTTAAATGACGACGGATTGGACAATCATACTATACTGCTTTACTACTCAACTGCTGCCTCCAGTTTGGCTG
TAACACTGATGATAGCTATCTTTGTTGTTTATATGGTCTCCAGAGACAATGTTTCTTGCTCCATT
>B/Romania/255895/2020
CATGTCGTCAAAACTGCTACTCAAGGGGAGGTCAACGTGACCGGTGTAATACCACTGACAACAACACCCACCAAATCTCATTTTGCAAATCTCAAAGGAA
CAGAAACCAGGGGGAAACTATGCCCAAAATGCCTCAACTGCACAGATCTGGATGTAGCCTTGGGCAGACCAAAATGCACAGGGAAAATACCCTCTGCAAG
GGTTTCAATACTCCATGAAGTCAGACCTGTTACATCTGGGTGCTTTCCTATAATGCACGATAGAACAAAAATTAGACAGCTGCCTAACCTTCTCCGAGGA
TACGAACATGTCAGGTTATCAACTCACAACGTTATCAATGCAGAAGATGCACCAGGAAGACCCTACGAAATTGGAACCTCAGGGTCTTGCCCTAACATTA
CCAATGGAAACGGATTCTTCGCAACAATGGCTTGGGCCGTCCCA---------AAAAACAAAACAGCAACAAATCCATTAACAATAGAAGTACCATACAT
TTGTACAGAAGGAGAAGACCAAATTACTGTTTGGGGGTTCCACTCTGACAACGAGACCCAAATGGCAAAGCTCTATGGGGACTCAAAGCCCCAGAAGTTC
ACCTCATCTGCCAACGGAGTGACCACACATTACGTTTCACAGATTGGTGGCTTCCCAAATCAAACAGAAGACGGAGGACTACCACAAAGTGGCAGAATTG
TTGTTGATTACATGGTGCAGAAATCTGGAAAAACAGGAACAATTACCTATCAAAGAGGTATTTTATTGCCTCAAAAGGTGTGGTGCGCAAGTGGCAGGAG
CAAGGTAATAAAAGGATCCTTGCCCTTAATTGGAGAAGCAGATTGCCTCCATGAAAAATACGGTGGATTAAACAAAAGCAAGCCTTACTACACAGGGGAA
CATGCAAAGGCCATAGGAAATTGCCCAATATGGGTGAAAACACCCTTGAAGCTGGCCAATGGAACCAAATATAGACCCCCTGCAAAACTATTAAAGGAAA
GAGGTTTCTTCGGAGCCATTGCTGGTTTCTTAGAGGGAGGATGGGAAGGAATGATTGCAGGTTGGCACGGATACACATCCCATGGGGCACATGGAGTAGC
GGTGGCAGCTGACCTTAAGAGCACTCAAGAGGCTATAAACAAGATAACAAAAAATCTCAACTCTTTGAGTGAGCTGGAAGTAAAGAATCTTCAAAGACTA
AGCGGTGCCATGGATGAACTCCACAACGAAATACTAGAACTAGATGAGAAAGTGGATGATCTCAGAGCTGATACAATAAGCTCACAAATAGAACTCGCAG
TCCTGCTTTCCAATGAAGGAATAATAAACAGTGAAGATGAACATCTCTTGGCGCTTGAAAGAAAGCTGAAGAAAATGCTGGGCCCCTCTGCTGTAGAGAT
AGGGAATGGATGCTTTGAAACCAAACACAAGTGCAACCAGACCTGTCTCGACAGAATAGCTGCTGGTACCTTTGATGCAGGAGAATTTTCTCTCCCCACC
TTTGATTCACTGAATATTACTGCTGCATCTTTAAATGACGACGGATTGGACAATCATACTATACTGCTTTACTACTCAACTGCTGCCTCCAGTTTGGCTG
TAACACTGATGATAGCTATCTTTGTTGTTTATATGGTCTCCAGAGACAATGTTTCTTGCTCCATT
>B/Romania/256112/2020
CATGTCGTCAAAACTGCTACTCAAGGGGAGGTCAATGTGACCGGTGTAATACCACTGACAACAACACCCACCAAATCTCATTTTGCAAATCTCAAAGGAA
CAGAAACCAGGGGGAAACTATGCCCAAAATGCCTCAACTGCACAGATCTGGATGTAGCCTTGGGCAGACCAAAATGCACAGGGAAAATACCCTCTGCAAG
GGTTTCAATACTCCATGAAGTCAGACCTGTTACATCTGGGTGCTTTCCTATAATGCACGATAGAACAAAAATTAGACAGCTGCCTAACCTTCTCCGAGGA
TACGAACATGTCAGGTTATCAACTCACAACGTTATCAAAGCAGAAGATGCACCAGGAGGACCCTACGAAATTGGAACCTCAGGGTCTTGCCCTAACATTA
CCAATGGAAACGGATTCTTCGCAACAATGGCTTGGGCCGTCCCA---------AAAAACAAAACAGCAACAAATCCATTAACAATAGAAGTACCATACAT
TTGTACAGAAGGAGAAGACCAAATTACCGTTTGGGGGTTCCACTCTGACAACGGGACTCAAATGGCAAAGCTCTATGGGGACTCAAAGCCTCAGAAGTTC
ACCTCATCTGCCAACGGAGTGACCACACATTACGTTTCACAGATTGGTGGCTTCCCAAATCAAACAGAAGACGGAGGACTACCACAAAGTGGCAGAATTG
TTGTTGATTACATGGTGCAAAAATCTGGAAAAACAGGAACAATTACCTATCAAAGAGGTATTTTATTGCCTCAAAAGGTGTGGTGCGCAAGTGGCAGGAG
CAAGGTAATAAAAGGATCCTTGCCCTTAATTGGAGAAGCAGATTGCCTCCATGAAAAATACGGTGGATTAAACAAAAGCAAGCCTTACTACACAGGGGAA
CATGCAAAAGCCATAGGAAATTGCCCAATATGGGTGAAAACACCCTTGAAGCTGGCCAATGGAACCAAATATAGACCTCCTGCAAAACTATTAAAGGAAA
GAGGTTTCTTCGGAGCCATTGCTGGTTTCTTAGAGGGAGGATGGGAAGGAATGATTGCAGGTTGGCACGGATACACATCCCATGGGGCACATGGAGTAGC
GGTGGCAGCTGACCTTAAGAGCACTCAAGAGGCCATAAACAAGATAACAAAAAATCTCAACTCTTTGAGTGAGCTGGAAGTAAAGAATCTTCAAAGACTA
AGCGGTGCCATGGATGAACTCCACAACGAAATACTAGAACTAGATGAGAAAGTGGATGATCTCAGAGCTGATACAATAAGCTCACAAATAGAACTCGCAG
TCCTGCTTTCCAATGAAGGAATAATAAACAGTGAAGATGAACATCTCTTGGCGCTTGAAAGAAAGCTGAAGAAAATGCTGGGCCCCTCTGCTGTAGAGAT
AGGGAATGGATGCTTTGAAACCAAACACAAGTGCAACCAGACCTGTCTCGACAGAATAGCTGCTGGTACCTTTGATGCAGGAGAATTTTCTCTCCCCACC
TTTGATTCACTGAATATTACTGCTGCATCTTTAAATGACGACGGATTGGACAATCATACTATACTGCTTTACTACTCAACTGCTGCCTCCAGTTTGGCTG
TAACACTGATGATAGCTATCTTTGTTGTTTATATGGTCTCCAGAGACAATGTTTCTTGCTCCATT
>B/Romania/255663/2019
CATGTCGTCAAAACTGCTACTCAAGGGGAGGTCAACGTGACCGGTGTAATACCACTGACAACAACACCCACCAAATCTCATTTTGCAAATCTCAAAGGAA
CAGAAACCAGGGGGAAACTATGCCCAAAATGCCTCAACTGCACAGATCTGGATGTAGCCTTGGGCAGACCAAAATGCACAGGGAAAATACCCTCTGCAAG
GGTTTCAATACTCCATGAAGTCAGACCTGTTACATCTGGGTGCTTTCCTATAATGCACGATAGAACAAAAATTAGACAGCTGCCTAACCTTCTCCGAGGA
TACGAACATGTCAGGTTATCAACTCACAACGTTATCAATGCAAAAGATGCACCAGGAAGACCCTACGAAATTGGAACCTCAGGGTCTTGCCCTAACATTA
CCAATGGAAACGGATTCTTCGCAACAATGGCTTGGGCCGTCCCA---------AAAAACAAAACAGCAACAAATCCATTAACAATAGAAGTACCATACAT
TTGTACAGAAGGAGAAGACCAAATTACTGTTTGGGGGTTCCACTCTGACAACGAGACCCAAATGGCAAAGCTCTATGGGGACTCAAAGCCCCAGAAGTTC
ACCTCATCTGCCAACGGAGTGACCACACATTACGTTTCACAGATTGGTGGCTTCCCAAATCAAACAGAAGACGGAGGATTACCACAAAGTGGCAGAATTG
TTGTTGATTACATGGTGCAGAAATCTGGAAAAACAGGAACAATTACCTATCAAAGAGGTATTTTATTGCCTCAAAAGGTGTGGTGCGCAAGTGGCAGGAG
CAAGGTAATAAAAGGATCCTTGCCCTTAATTGGAGAAGCAGATTGCCTCCATGAAAAATACGGTGGATTAAACAAAAGCAAGCCTTACTACACAGGGGAA
CATGCAAAGGCCATAGGAAATTGCCCAATATGGGTGAAAACACCCTTGAAGCTGGCCAATGGAACCAAATATAGACCCCCTGCAAAACTATTAAAGGAAA
GAGGTTTCTTCGGAGCCATTGCTGGTTTCTTAGAGGGAGGATGGGAAGGAATGATTGCAGGTTGGCACGGATACACATCCCATGGGGCACATGGAGTAGC
GGTGGCAGCTGACCTTAAGAGCACTCAAGAGGCTATAAACAAGATAACAAAAAATCTCAACTCTTTGAGTGAGCTGGAAGTAAAGAATCTTCAAAGACTA
AGCGGTGCCATGGATGAACTCCACAACGAAATACTAGAACTAGATGAGAAAGTGGATGATCTCAGAGCTGATACAATAAGCTCACAAATAGAACTCGCAG
TCCTGCTTTCCAATGAAGGAATAATAAACAGTGAAGATGAACATCTCTTGGCGCTTGAAAGAAAGCTGAAGAAAATGCTGGGCCCCTCTGCTGTAGAGAT
AGGGAATGGATGCTTTGAAACCAAACACAAGTGCAACCAGACCTGTCTCGACAGAATAGCTGCTGGTACCTTTGATGCAGGAGAATTTTCTCTCCCCACC
TTTGATTCACTGAATATTACTGCTGCATCTTTAAATGACGACGGATTGGACAATCATACTATACTGCTTTACTACTCAACTGCTGCCTCCAGTTTGGCTG
TAACACTGATGATAGCTATCTTTGTTGTTTATATGGTCTCCAGAGACAATGTTTCTTGCTCCATT
>B/Romania/255740/2019
CATGTCGTCAAAACTGCTACTCAAGGGGAGGTCAACGTGACCGGTGTAATACCACTGACAACAACACCCACCAAATCTCATTTTGCAAATCTCAAAGGAA
CAGAAACCAGGGGGAAACTATGCCCAAAATGCCTCAACTGCACAGATCTGGATGTAGCCTTGGGCAGACCAAAATGCACAGGGAAAATACCCTCTGCAAG
GGTTTCAATACTCCATGAAGTCAGACCTGTTACATCTGGGTGCTTTCCTATAATGCACGATAGAACAAAAATTAGACAGCTGCCTAACCTTCTCCGAGGA
TACGAACATGTCAGGTTATCAACTCACAACGTTATCAATGCAAAAGATGCACCAGGAAGACCCTACGAAATTGGAACCTCAGGGTCTTGCCCTAACATTA
CCAATGGAAACGGATTCTTCGCAACAATGGCTTGGGCCGTCCCA---------AAAAACAAAACAGCAACAAATCCATTAACAATAGAAGTACCATACAT
TTGTACAGAAGGAGAAGACCAAATTACTGTTTGGGGGTTCCACTCTGACAACGAGACCCAAATGGCAAAGCTCTATGGGGACTCAAAGCCCCAGAAGTTC
ACCTCATCTGCCAACGGAGTGACCACACATTACGTTTCACAGATTGGTGGCTTCCCAAATCAAACAGAAGACGGAGGACTACCACAAAGTGGCAGAATTG
TTGTTGATTACATGGTGCAGAAATCTGGAAAAACAGGAACAATTACCTATCAAAGAGGTATTTTATTGCCTCAAAAGGTGTGGTGCGCAAGTGGCAGGAG
CAAGGTAATAAAAGGATCCTTGCCCTTAATTGGAGAAGCAGATTGCCTCCATGAAAAATACGGTGGATTAAACAAAAGCAAGCCTTACTACACAGGGGAA
CATGCAAAGGCCATAGGAAATTGCCCAATATGGGTGAAAACACCCTTGAAGCTGGCCAATGGAACCAAATATAGACCCCCTGCAAAACTATTAAAGGAAA
GAGGTTTCTTCGGAGCCATTGCTGGTTTCTTAGAGGGAGGATGGGAAGGAATGATTGCAGGTTGGCACGGATACACATCCCATGGGGCACATGGAGTAGC
GGTGGCAGCTGACCTTAAGAGCACTCAAGAGGCTATAAACAAGATAACAAAAAATCTCAACTCTTTGAGTGAGCTGGAAGTAAAGAATCTTCAAAGACTA
AGCGGTGCCATGGATGAACTCCACAACGAAATACTAGAACTAGATGAGAAAGTGGATGATCTCAGAGCTGATACAATAAGCTCACAAATAGAACTCGCAG
TCCTGCTTTCCAATGAAGGAATAATAAACAGTGAAGATGAACATCTCTTGGCGCTTGAAAGAAAGCTGAAGAAAATGCTGGGCCCCTCTGCTGTAGAGAT
AGGGAATGGATGCTTTGAAACCAAACACAAGTGCAACCAGACCTGTCTCGACAGAATAGCTGCTGGTACCTTTGATGCAGGAGAATTTTCTCTCCCCACC
TTTGATTCACTGAATATTACTGCTGCATCTTTAAATGACGACGGATTGGACAATCATACTATACTGCTTTACTACTCAACTGCTGCCTCCAGTTTGGCTG
TAACACTGATGATAGCTATCTTTGTTGTTTATATGGTCTCCAGAGACAATGTTTCTTGCTCCATT
>B/Romania/256982/2020
CATGTCGTCAAAACTGCTACTCAAGGGGAGGTCAACGTGACCGGTGTAATACCACTGACAACAACACCCACCAAATCTCATTTTGCAAATCTCAAAGGAA
CAGAAACCAGGGGGAAACTATGCCCAAAATGCCTCAACTGCACAGATCTGGATGTAGCCTTGGGCAGACCAAAATGCACAGGGAAAATACCCTCTGCAAG
GGTTTCAATACTCCATGAAGTCAGACCTGTTACATCTGGGTGCTTTCCTATAATGCACGATAGAACAAAAATTAGACAGCTGCCTAACCTTCTCCGAGGA
TACGAACATGTCAGGTTATCAACTCACAACGTTATCAATGCAAAAGATGCACCAGGAAGACCCTACGAAATTGGAACCTCAGGGTCTTGCCCTAACATTA
CCAATGGAAACGGATTCTTCGCAACAATGGCTTGGGCCGTCCCA---------AAAAACAAAACAGCAACAAATCCATTAACAATAGAAGTACCATACAT
TTGTACAGAAGGAGAAGACCAAATTACTGTTTGGGGGTTCCACTCTGACAACGAGACCCAAATGGCAAAGCTCTATGGGGACTCAAAGCCCCAGAAGTTC
ACCTCATCTGCCAACGGAGTGACCACACATTACGTTTCACAGATTGGTGGCTTCCCAAATCAAACAGAAGACGGAGGACTACCACAAAGTGGCAGAATTG
TTGTTGATTACATGGTGCAGAAATCTGGAAAAACAGGAACAATTACCTATCAAAGAGGTATTTTATTGCCTCAAAAGGTGTGGTGCGCAAGTGGCAGGAG
CAAGGTAATAAAAGGATCCTTGCCCTTAATTGGAGAAGCAGATTGCCTCCATGAAAAATACGGTGGATTAAACAAAAGCAAGCCTTACTACACAGGGGAA
CATGCAAAGGCCATAGGAAATTGCCCAATATGGGTGAAAACACCCTTGAAGCTGGCCAATGGAACCAAATATAGACCCCCTGCAAAACTATTAAAGGAAA
GAGGTTTCTTCGGAGCCATTGCTGGTTTCTTAGAGGGAGGATGGGAAGGAATGATTGCAGGTTGGCACGGATACACATCCCATGGGGCACATGGAGTAGC
GGTGGCAGCTGACCTTAAGAGCACTCAAGAGGCCATAAACAAGATAACAAAAAATCTCAACTCTTTGAGTGAGCTGGAAGTAAAGAATCTTCAAAGACTA
AGCGGTGCCATGGATGAACTCCACAACGAAATACTAGAACTAGATGAGAAAGTGGATGATCTCAGAGCTGACACAATAAGCTCACAAATAGAACTCGCAG
TCCTGCTTTCCAATGAAGGAATAATAAACAGTGAAGATGAACATCTCTTGGCGCTTGAAAGAAAGCTGAAGAAAATGCTGGGCCCCTCTGCTGTAGAGAT
AGGGAATGGATGCTTTGAAACCAAACACAAGTGCAACCAGACCTGTCTCGACAGAATAGCTGCTGGTACCTTTGATGCAGGAGAATTTTCTCTCCCCACC
TTTGATTCACTGAATATTACTGCTGCATCTTTAAATGACGACGGATTGGACAATCATACTATACTGCTTTACTACTCAACTGCTGCCTCCAGTTTGGCTG
TAACACTGATGATAGCTATCTTTGTTGTTTATATGGTCTCCAGAGACAATGTTTCTTGCTCCATT
>B/Romania/257002/2020
CATGTCGTCAAAACTGCTACTCAAGGGGAGGTCAATGTGACCGGTGTAATACCACTGACAACAACACCCACCAAATCTCATTTTGCAAATCTCAAAGGAA
CAGAAACCAGGGGGAAACTATGCCCAAAATGCCTCAACTGCACAGATCTGGATGTAGCCTTGGGCAGACCAAAATGCACAGGGAAAATACCCTCTGCAAG
GGTTTCAATACTCCATGAAGTCAGACCTGTTACATCTGGGTGCTTTCCTATAATGCACGATAGAACAAAAATTAGACAGCTGCCTAACCTTCTCCGAGGA
TACGAACATGTCAGGTTATCAACTCACAACGTTATCAAAGCAGAAGATGCACCAGGAGGACCCTACGAAATTGGAACCTCAGGGTCTTGCCCTAACATTA
CCAATGGAAACGGATTCTTCGCAACAATGGCTTGGGCCGTCCCA---------AAAAACAAAACAGCAACAAATCCATTAACAATAGAAGTACCATACAT
TTGTACAGAAGGAGAAGACCAAATTACCGTTTGGGGGTTCCACTCTGACAACGGGACTCAAATGGCAAAGCTCTATGGGGACTCAAAGCCTCAGAAGTTC
ACCTCATCTGCCAACGGAGTGACCACACATTACGTTTCACAGATTGGTGGCTTCCCAAATCAAACAGAAGACGGAGGACTACCACAAAGTGGCAGAATTG
TTGTTGATTACATGGTGCAAAAATCTGGAAAAACAGGAACAATTACCTATCAAAGAGGTATTTTATTGCCTCAAAAGGTGTGGTGCGCAAGTGGCAGGAG
CAAGGTAATAAAAGGATCCTTGCCCTTAATTGGAGAAGCAGATTGCCTCCATGAAAAATACGGTGGATTAAACAAAAGCAAGCCTTACTACACAGGGGAA
CATGCAAAAGCCATAGGAAATTGCCCAATATGGGTGAAAACACCCTTGAAGCTGGCCAATGGAACCAAATATAGACCTCCTGCAAAACTATTAAAGGAAA
GAGGTTTCTTCGGAGCCATTGCTGGTTTCTTAGAGGGAGGATGGGAAGGAATGATTGCAGGTTGGCACGGATACACATCCCATGGGGCACATGGAGTAGC
GGTGGCAGCTGACCTTAAGAGCACTCAAGAGGCCATAAACAAGATAACAAAAAATCTCAACTCTTTGAGTGAGCTGGAAGTAAAGAATCTTCAAAGACTA
AGCGGTGCCATGGATGAACTCCACAACGAAATACTAGAACTAGATGAGAAAGTGGATGATCTCAGAGCTGATACAATAAGCTCACAAATAGAACTCGCAG
TCCTGCTTTCCAATGAAGGAATAATAAACAGTGAAGATGAACATCTCTTGGCGCTTGAAAGAAAGCTGAAGAAAATGCTGGGCCCCTCTGCTGTAGAGAT
AGGGAATGGATGCTTTGAAACCAAACACAAGTGCAACCAGACCTGTCTCGACAGAATAGCTGCTGGTACCTTTGATGCAGGAGAATTTTCTCTCCCCACC
TTTGATTCACTGAATATTACTGCTGCATCTTTAAATGACGATGGATTGGACAATCATACTATACTGCTTTACTACTCAACTGCTGCCTCCAGTTTGGCTG
TAACACTGATGATAGCTATCTTTGTTGTTTATATGGTCTCCAGAGACAATGTTTCTTGCTCCATT
>B/Romania/257151/2020
CATGTCGTCAAAACTGCTACTCAAGGGGAGGTCAACGTGACCGGTGTAATACCACTGACAACAACACCCACCAAATCTCATTTTGCAAATCTCAAAGGAA
CAGAAACCAGGGGGAAACTATGCCCAAAATGCCTCAACTGCACAGATCTGGATGTAGCCTTGGGCAGACCAAAATGCACAGGGAAAATACCCTCTGCAAG
GGTTTCAATACTCCATGAAGTCAGACCTGTTACATCTGGGTGCTTTCCTATAATGCACGATAGAACAAAAATTAGACAGCTGCCTAACCTTCTCCGAGGA
TACGAACATGTCAGGTTATCAACTCACAACGTTATCAATGCAGAAGATGCACCAGGAAGACCCTACGAAATTGGAACCTCAGGGTCTTGCCCTAACATTA
CCAATGGAAACGGATTCTTCGCAACAATGGCTTGGGCCGTCCCA---------AAAAACAAAACAGCAACAAATCCATTAACAATAGAAGTACCATACAT
TTGTACAGAAGGAGAAGACCAAATTACCGTTTGGGGGTTCCACTCTGACAACGAGACCCAAATGGCAAAGCTCTATGGGGACTCAAAGCCCCAGAAGTTC
ACCTCATCTGCCAACGGAGTGACCACACATTACGTTTCACAGATTGGTGGCTTCCCAAATCAAACAGAAGACGGAGGACTACCACAAAGTGGCAGAATTG
TTGTTGATTACATGGTGCAGAAATCTGGAAAAACAGGAACAATTACCTATCAAAGAGGTATTTTATTGCCTCAAAAGGTGTGGTGCGCAAGTGGCAGGAG
CAAGGTAATAAAAGGATCCTTGCCCTTAATTGGAGAAGCAGATTGCCTCCATGAAAAATACGGTGGATTAAACAAAAGCAAGCCTTACTACACAGGGGAA
CATGCAAAGGCCATAGGAAATTGCCCAATATGGGTGAAAACACCCTTGAAGCTGGCCAATGGAACCAAATATAGACCCCCTGCAAAGCTATTAAAGGAAA
GAGGTTTCTTCGGAGCCATTGCTGGTTTCTTAGAGGGAGGATGGGAAGGAATGATTGCAGGTTGGCACGGATACACATCCCATGGGGCACATGGAGTAGC
GGTGGCAGCTGACCTTAAGAGCACTCAAGAGGCCATAAACAAGATAACAAAAAATCTCAACTCTTTGAGTGAGCTGGAAGTAAAGAATCTTCAAAGACTA
AGCGGTGCCATGGATGAACTCCACAACGAAATACTAGAACTAGATGAGAAAGTGGATGATCTCAGAGCTGATACAATAAGCTCACAAATAGAACTCGCAG
TCCTGCTTTCCAATGAAGGAATAATAAACAGTGAAGATGAACATCTCTTGGCGCTTGAAAGAAAGCTGAAGAAAATGCTGGGCCCCTCTGCTGTAGAGAT
AGGGAATGGATGCTTTGAAACCAAACACAAGTGCAACCAGACCTGTCTCGACAGAATAGCTGCTGGTACCTTTGATGCAGGAGAATTTTCTCTCCCCACC
TTTGATTCACTGAATATTACTGCTGCATCTTTAAATGACGACGGATTGGACAATCATACTATACTGCTTTACTACTCAACTGCTGCCTCCAGTTTAGCTG
TAACACTGATGATAGCTATCTTTGTTGTTTATATGGTCTCCAGAGACAATGTTTCTTGCTCCATT
>B/Romania/257233/2020
CATGTCGTCAAAACTGCTACTCAAGGGGAGGTCAATGTGACCGGTGTAATACCACTGACAACAACACCCACCAAATCTCATTTTGCAAATCTCAAAGGAA
CAGAAACCAGGGGGAAACTATGCCCAAAATGCCTCAACTGCACAGATCTGGATGTAGCCTTGGGCAGACCAAAATGCACAGGGAAAATACCCTCTGCAAG
GGTTTCAATACTCCATGAAGTCAGACCTGTTACATCTGGGTGCTTTCCTATAATGCACGATAGAACAAAAATTAGACAGCTGCCTAACCTTCTCCGAGGA
TACGAACATGTCAGGTTATCAACTCACAACGTTATCAAAGCAGAAGATGCACCAGGAGGACCCTACGAAATTGGAACCTCAGGGTCTTGCCCTAACATTA
CCAATGGAAACGGATTCTTCGCAACAATGGCTTGGGCCGTCCCA---------AAAAACAAAACAGCAACAAATCCATTAACAATAGAAGTACCATACAT
TTGTACAGAAGGAGAAGACCAAATTACCGTTTGGGGGTTCCACTCTGACAACGGGACTCAAATGGCAAAGCTCTATGGGGACTCAAAGCCTCAGAAGTTC
ACCTCATCTGCCAACGGAGTGACCACACATTACGTTTCACAGATTGGTGGCTTCCCAAATCAAACAGAAGACGGAGGACTACCACAAAGTGGCAGAATTG
TTGTTGATTACATGGTGCAAAAATCTGGAAAAACAGGAACAATTACCTATCAAAGAGGTATTTTATTGCCTCAAAAGGTGTGGTGCGCAAGTGGCAGGAG
CAAGGTAATAAAAGGATCCTTGCCCTTAATTGGAGAAGCAGATTGCCTCCATGAAAAATACGGTGGATTAAACAAAAGCAAGCCTTACTACACAGGGGAA
CATGCAAAAGCCATAGGAAATTGCCCAATATGGGTGAAAACACCCTTGAAGCTGGCCAATGGAACCAAATATAGACCTCCTGCAAAACTATTAAAGGAAA
GAGGTTTCTTCGGAGCCATTGCTGGTTTCTTAGAGGGAGGATGGGAAGGAATGATTGCAGGTTGGCACGGATACACATCCCATGGGGCACATGGAGTAGC
GGTGGCAGCTGACCTTAAGAGCACTCAAGAGGCCATAAACAAGATAACAAAAAATCTCAACTCTTTGAGTGAGCTGGAAGTAAAGAATCTTCAAAGACTA
AGCGGTGCCATGGATGAACTCCACAACGAAATACTAGAACTAGATGAGAAAGTGGATGATCTCAGAGCTGATACAATAAGCTCACAAATAGAACTCGCAG
TCCTGCTTTCCAATGAAGGAATAATAAACAGTGAAGATGAACATCTCTTGGCGCTTGAAAGAAAGCTGAAGAAAATGCTGGGCCCCTCTGCTGTAGAGAT
AGGGAATGGATGCTTTGAAACCAAACACAAGTGCAACCAGACCTGTCTCGACAGAATAGCTGCTGGTACCTTTGATGCAGGAGAATTTTCTCTCCCCACC
TTTGATTCACTGAATATTACTGCTGCATCTTTAAATGACGATGGATTGGACAATCATACTATACTGCTTTACTACTCAACTGCTGCCTCCAGTTTGGCTG
TAACACTGATGATAGCTATCTTTGTTGTTTATATGGTCTCCAGAGACAATGTTTCTTGCTCCATT
>B/Romania/257239/2020
CATGTCGTCAAAACTGCTACTCAAGGGGAGGTCAACGTGACCGGTGTAATACCACTGACAACAACACCCACCAAATCTCATTTTGCAAATCTCAAAGGAA
CAGAAACCAGGGGGAAACTATGCCCAAAATGCCTCAACTGCACAGATCTGGATGTAGCCTTGGGCAGACCAAAATGCACAGGGAAAATACCCTCTGCAAG
GGTTTCAATACTCCATGAAGTCAGACCTGTTACATCTGGGTGCTTTCCTATAATGCACGATAGAACAAAAATTAGACAGCTGCCTAACCTTCTCCGAGGA
TACGAACATGTCAGGTTATCAACTCACAACGTTATCAATGCAAAAGATGCACCAGGAAGACCCTACGAAATTGGAACCTCAGGGTCTTGCCCTAACATTA
CCAATGGAAACGGATTCTTCGCAACAATGGCTTGGGCCGTCCCA---------AAAAACAAAACAGCAACAAATCCATTAACAATAGAAGTACCATACAT
TTGTACAGAAGGAGAAGACCAAATTACTGTTTGGGGGTTCCACTCTGACAACGAGACCCAAATGGCAAAGCTCTATGGGGACTCAAAGCCCCAGAAGTTC
ACCTCATCTGCCAACGGAGTGACCACACATTACGTTTCACAGATTGGTGGCTTCCCAAATCAAACAGAAGACGGAGGACTACCACAAAGTGGCAGAATTG
TTGTTGATTACATGGTGCAGAAATCTGGAAAAACAGGAACAATTACCTATCAAAGAGGTATTTTATTGCCTCAAAAGGTGTGGTGCGCAAGTGGCAGGAG
CAAGGTAATAAAAGGATCCTTGCCCTTAATTGGAGAAGCAGATTGCCTCCATGAAAAATACGGTGGATTAAACAAAAGCAAGCCTTACTACACAGGGGAA
CATGCAAAGGCCATAGGAAATTGCCCAATATGGGTGAAAACACCCTTGAAGCTGGCCAATGGAACCAAATATAGACCCCCTGCAAAACTATTAAAGGAAA
GAGGTTTCTTCGGAGCCATTGCTGGTTTCTTAGAGGGAGGATGGGAAGGAATGATTGCAGGTTGGCACGGATACACATCCCATGGGGCACATGGAGTAGC
GGTGGCAGCTGACCTTAAGAGCACTCAAGAGGCTATAAACAAGATAACAAAAAATCTCAACTCTTTGAGTGAGCTGGAAGTAAAGAATCTTCAAAGACTA
AGCGGTGCCATGGATGAACTCCACAACGAAATACTAGAACTAGATGAGAAAGTGGATGATCTCAGAGCTGATACAATAAGCTCACAAATAGAACTCGCAG
TCCTGCTTTCCAATGAAGGAATAATAAACAGTGAAGATGAACATCTCTTGGCGCTTGAAAGAAAGCTGAAGAAAATGCTGGGCCCCTCTGCTGTAGAGAT
AGGGAATGGATGCTTTGAAACCAAACACAAGTGCAACCAGACCTGTCTCGACAGAATAGCTGCTGGTACCTTTGATGCAGGAGAATTTTCTCTCCCCACC
TTTGATTCACTGAATATTACTGCTGCATCTTTAAATGACGACGGATTGGACAATCATACTATACTGCTTTACTACTCAACTGCTGCCTCCAGTTTGGCTG
TAACACTGATGATAGCTATCTTTGTTGTTTATATGGTCTCCAGAGACAATGTTTCTTGCTCCATT
>B/Romania/257070/2020
CATGTCGTCAAAACTGCTACTCAAGGGGAGGTCAACGTGACCGGTGTAATACCACTGACAACAACACCCACCAAATCTCATTTTGCAAATCTCAAAGGAA
CAGAAACCAGGGGGAAACTATGCCCAAAATGCCTCAACTGCACAGATCTGGATGTAGCCTTGGGCAGACCAAAATGCACAGGGAAAATACCCTCTGCAAG
GGTTTCAATACTCCATGAAGTCAGACCTGTTACATCTGGGTGCTTTCCTATAATGCACGATAGAACAAAAATTAGACAGCTGCCTAACCTTCTCCGAGGA
TACGAACATGTCAGGTTATCAACTCACAACGTTATCAAAGCAGAAGATGCACCAGGAGGACCCTACGAAATTGGAACCTCAGGGTCTTGCCCTAACATTA
CCAATGGAAACGGATTCTTCGCAACAATGGCTTGGGCCGTCCCA---------AAAAACAAAACAGCAACAAATCCATTAACAATAGAAGTACCATACAT
TTGTACAGAAGGAGAAGACCAAATTACCGTTTGGGGGTTCCACTCTGACAACGAGACTCAAATGGCAAAGCTCTATGGGGACTCAAAGCCTCAGAAGTTC
ACCTCATCTGCCAACGGAGTGACCACACATTACGTTTCACAGATTGGTGGCTTCCCAAATCAAACAGAAGACGGAGGACTACCACAAAGTGGCAGAATTG
TTGTTGATTACGTGGTGCAAAAATCTGGAAAAACAGGAACAATTACCTATCAAAGAGGTATTTTATTGCCTCAAAAGGTGTGGTGCGCAAGTGGCAGGAG
CAAGGTAATAAAAGGATCCTTGCCCTTAATTGGAGAAGCAGATTGCCTCCATGAAAAATACGGTGGATTAAACAAAAGCAAGCCTTACTACACAGGGGAA
CATGCAAAGGCCATAGGAAATTGCCCAATATGGGTGAAAACACCCTTGAAGCTGGCCAATGGAACCAAATATAGACCTCCTGCAAAACTATTAAAGGAAA
GAGGTTTCTTCGGAGCCATTGCTGGTTTCTTAGAGGGAGGATGGGAAGGAATGATTGCAGGTTGGCACGGATACACATCCCATGGGGCACATGGAGTAGC
GGTGGCAGCTGACCTTAAGAGCACTCAAGAGGCCATAAACAAGATAACAAAAAATCTCAACTCTTTGAGTGAGCTGGAAGTAAAGAATCTTCAAAGACTA
AGCGGAGCCATGGATGAACTCCACAACGAAATACTAGAACTAGATGAGAAAGTGGATGATCTCAGAGCTGATACAATAAGCTCACAAATAGAACTCGCAG
TCCTGCTTTCCAATGAAGGAATAATAAACAGTGAAGATGAACATCTCTTGGCGCTTGAAAGAAAGCTGAAGAAAATGCTGGGCCCCTCTGCTGTAGAGAT
AGGGAATGGATGCTTTGAAACCAAACACAAGTGCAACCAGACCTGTCTCGACAGAATAGCTGCTGGTACCTTTGATGCAGGAGAATTTTCTCTCCCCACC
TTTGATTCACTGAATATTACTGCTGCATCTTCAAATGACGATGGATTGGACAATCATACTATACTGCTTTACTACTCAACTGCTGCCTCCAGTTTGGCTG
TAACACTGATGATAGCTATCTTTGTTGTTTATATGGTCTCCAGAGACAATGTTTCTTGCTCCATT
>B/Romania/257083/2020
CATGTCGTCAAAACTGCTACTCAAGGGGAGGTCAACGTGACCGGTGTAATACCACTGACAACAACACCCACCAAATCTCATTTTGCAAATCTCAAAGGAA
CAGAAACCAGGGGGAAACTATGCCCAAAATGCCTCAACTGCACAGATCTGGATGTAGCCTTGGGCAGACCAAAATGTACAGGGAAAATACCCTCTGCAAG
GGTTTCAATACTCCATGAAGTCAGACCTGTTACATCTGGGTGCTTTCCTATAATGCACGATAGAACAAAAATTAGACAGCTGCCTAACCTTCTCCGAGGA
TACGAACATGTCAGGTTATCAACTCACAACGTTATCAATGCAGAAGATGCACCAGGAAGACCCTACGAAATTGGAACCTCAGGGTCTTGCCCTAACATTA
CCAATGGAAACGGATTCTTCGCAACAATGGCTTGGGCCGTCCCA---------AAAAACAAAACAGCAACAAATCCATTAACAATAGAAGTACCATACAT
TTGTACAGAAGGAGAAGACCAAATTACCGTTTGGGGGTTCCACTCTGACAACGAGACCCAAATGGCAAAGCTCTATGGGGACTCAAAGCCCCAGAAGTTC
ACCTCATCTGCCAACGGAGTGACCACACATTACGTTTCACAGATTGGTGGCTTCCCAAATCAAACAGAAGACGGGGGACTACCACAAAGTGGCAGAATTG
TTGTTGATTACATGGTGCAGAAATCTGGAAAAACAGGAACAATTACCTATCAAAGAGGTATTTTATTGCCTCAAAAGGTGTGGTGCGCAAGTGGCAGGAG
CAAGGTAATAAAAGGATCCTTGCCCTTAATTGGAGAAGCAGATTGCCTCCATGAAAAATACGGTGGATTAAACAAAAGCAAGCCTTACTACACAGGGGAA
CATGCAAAGGCCATAGGAAATTGCCCAATATGGGTGAAAACACCCTTGAAGCTGGCCAATGGAACCAAATATAGACCCCCTGCAAAACTATTAAAGGAAA
GAGGTTTCTTCGGAGCCATTGCTGGTTTCTTAGAGGGAGGATGGGAAGGAATGATTGCAGGTTGGCACGGATACACATCCCATGGGGCACATGGAGTAGC
GGTGGCAGCTGACCTTAAGAGCACTCAAGAGGCCATAAACAAGATAACAAAAAATCTCAACTCTTTGAGTGAGCTGGAAGTGAAGAATCTTCAAAGACTA
AGCGGTGCCATGGATGAACTCCACAACGAAATACTAGAACTAGATGAGAAAGTGGATGATCTCAGAGCTGATACAATAAGCTCACAAATAGAACTCGCAG
TCCTGCTTTCCAATGAAGGAATAATAAACAGTGAAGATGAACATCTCTTGGCGCTTGAAAGAAAGCTGAAGAAAATGCTGGGCCCCTCTGCTGTAGAGAT
AGGGAATGGATGCTTTGAAACCAAACACAAGTGCAACCAGACCTGTCTCGACAGAATAGCTGCTGGTACCTTTGATGCAGGAGAGTTTTCTCTCCCCACC
TTTGATTCACTGAATATTACTGCTGCATCTTTAAATGACGACGGATTGGACAATCATACTATACTGCTTTACTACTCAACTGCTGCCTCCAGTTTGGCTG
TAACACTGATGATAGCTATCTTTGTTGTTTATATGGTCTCCAGAGACAATGTTTCTTGCTCCATT
>B/Romania/257373/2020
CATGTCGTCAAAACTGCTACTCAAGGGGAGGTCAACGTGACAGGTGTAATACCACTGACAACAACACCCACCAAATCTCATTTTGCAAATCTCAAAGGAA
CAGAAACCAGGGGGAAACTATGCCCAAAATGCCTCAACTGCACAGATCTGGATGTAGCCTTGGGCAGACCAAAATGCACAGGGAAAATACCCTCTGCAAG
GGTTTCAATACTCCATGAAGTCAGACCTGTTACATCTGGGTGCTTTCCTATAATGCACGATAGAACAAAAATTAGACAGCTGCCTAACCTTCTCCGAGGA
TACGAACATGTCAGGTTATCAACTCACAACGTTATCAATGCAGAAGATGCACCAGGAAGACCCTACGAAATTGGAACCTCAGGGTCTTGCCCTAACATTA
CCAATGGAAACGGATTCTTCGCAACAATGGCTTGGGCCGTCCCA---------AAAAACAAAACAGCAACAAATCCATTAACAATAGAAGTACCATACAT
TTGTACAGAAGGAGAAGACCAAATTACCGTTTGGGGGTTCCACTCTGACAACGAGACCCAAATGGCAAAGCTCTATGGGGACTCAAAGCCCCAGAAGTTC
ACCTCATCTGCCAACGGAGTGACCACACATTACGTTTCACAGATTGGTGGCTTCCCAAAACAAACAGAAGACGGAGGACTACCACAAAGTGGCAGAATTG
TTGTTGATTACATGGTGCAGAAATCTGGAAAAACAGGAACAATTACCTATCAAAGAGGTATTTTATTGCCTCAAAAGGTGTGGTGCGCAAGTGGCAGGAG
CAAGGTAATAAAAGGATCCTTGCCCTTAATTGGAGAAGCAGATTGCCTCCATGAAAAATACGGTGGATTAAACAAAAGCAAGCCTTACTACACAGGGGAA
CATGCAAAGGCCATAGGAAATTGCCCAATATGGGTGAAAACACCCTTGAAGCTGGCCAATGGAACCAAATATAGACCCCCTGCAAAACTATTAAAGGAAA
GAGGTTTCTTCGGAGCCATTGCTGGTTTCTTAGAGGGAGGATGGGAAGGAATGATTGCAGGTTGGCACGGATACACATCCCATGGAGCACATGGAGTAGC
GGTGGCAGCTGACCTTAAGAGCACTCAAGAGGCCATAAACAAGATAACAAAAAATCTCAACTCTTTGAGTGAGCTGGAAGTAAAGAATCTTCAAAGACTA
AGCGGTGCCATGGATGAACTCCACAACGAAATACTAGAACTAGATGAGAAAGTGGATGATCTCAGAGCTGATACAATAAGCTCACAAATAGAACTCGCAG
TCCTGCTTTCCAATGAAGGAATAATAAACAGTGAAGATGAACATCTCTTGGCGCTTGAAAGAAAGCTGAAGAAAATGCTGGGCCCCTCTGCTGTAGAGAT
AGGGAATGGATGCTTTGAAACCAAACACAAGTGCAACCAGACCTGTCTCGACAGAATAGCTGCTGGTACCTTTGATGCAGGAGAATTTTCTCTCCCCACC
TTTGATTCACTGAATATTACTGCTGCATCTTTAAATGACGACGGATTGGACAATCATACTATACTGCTTTACTACTCAACTGCTGCCTCCAGTTTGGCTG
TAACACTGATGATAGCTATCTTTGTTGTTTATATGGTCTCCAGAGACAATGTTTCTTGCTCCATT
>B/Romania/257388/2020
CATGTCGTCAAAACTGCTACTCAAGGGGAGGTCAACGTGACCGGTGTAATACCACTGACAACAACACCCACCAAATCTCATTTTGCAAATCTCAAAGGAA
CAGAAACCAGGGGGAAACTATGCCCAAAATGCCTCAACTGCACAGATCTGGATGTAGCCTTGGGCAGACCAAAATGCACAGGGAAAATACCCTCTGCAAG
GGTTTCAATACTCCATGAAGTCAGACCTGTTACATCTGGGTGCTTTCCTATAATGCACGATAGAACAAAAATTAGACAGCTGCCTAACCTTCTCCGAGGA
TACGAACATGTCAGGTTATCAACTCACAACGTTATCAATGCAAAAGATGCACCAGGAAGACCCTACGAAATTGGAACCTCAGGGTCTTGCCCTAACATTA
CCAATGGAAACGGATTCTTCGCAACAATGGCTTGGGCCGTCCCA---------AAAAACAAAACAGCAACAAATCCATTAACAATAGAAGTACCATACAT
TTGTACAGAAGGAGAAGACCAAATTACTGTTTGGGGGTTCCACTCTGACAACGAGACCCAAATGGCAAAGCTCTATGGGGACTCAAAGCCCCAGAAGTTC
ACCTCATCTGCCAACGGAGTGACCACACATTACGTTTCACAGATTGGTGGCTTCCCAAATCAAACAGAAGACGGAGGACTACCACAAAGTGGCAGAATTG
TTGTTGATTACATGGTGCAGAAATCTGGAAAAACAGGAACAATTACCTATCAAAGAGGTATTTTATTGCCTCAAAAGGTGTGGTGCGCAAGTGGCAGGAG
CAAGGTAATAAAAGGATCCTTGCCCTTAATTGGAGAAGCAGATTGCCTCCATGAAAAATACGGTGGATTAAACAAAAGCAAGCCTTACTACACAGGGGAA
CATGCAAAGGCCATAGGAAATTGCCCAATATGGGTGAAAACACCCTTGAAGCTGGCCAATGGAACCAAATATAGACCCCCTGCAAAACTATTAAAGGAAA
GAGGTTTCTTCGGAGCCATTGCTGGTTTCTTAGAGGGAGGATGGGAAGGAATGATTGCAGGTTGGCACGGATACACATCCCATGGGGCACATGGAGTAGC
GGTGGCAGCTGACCTTAAGAGCACTCAAGAGGCTATAAACAAGATAACAAAAAATCTCAACTCTTTGAGTGAGCTGGAAGTAAAGAATCTTCAAAGACTA
AGCGGTGCCATGGATGAACTCCACAACGAAATACTAGAACTAGATGAGAAAGTGGATGATCTCAGAGCTGATACAATAAGCTCACAAATAGAACTCGCAG
TCCTGCTTTCCAACGAAGGAATAATAAACAGTGAAGATGAACATCTCTTGGCGCTTGAAAGAAAGCTGAAGAAAATGCTGGGCCCCTCTGCTGTAGAGAT
AGGGAATGGATGCTTTGAAACCAAACACAAGTGCAACCAGACCTGTCTCGACAGAATAGCTGCTGGTACCTTTGATGCAGGAGAATTTTCTCTCCCCACC
TTTGATTCACTGAATATTACTGCTGCATCTTTAAATGACGACGGATTGGACAATCATACTATACTGCTTTACTACTCAACTGCTGCCTCCAGTTTGGCTG
TAACACTGATGATAGCTATCTTTGTTGTTTATATGGTCTCCAGAGACAATGTTTCTTGCTCCATT
>B/Romania/257433/2020
CATGTCGTCAAAACTGCTACTCAAGGAGAGGTCAACGTGACCGGTGTAATACCACTGACAACAACACCCACCAAATCTCATTTTGCAAATCTCAAAGGAA
CAGAAACCAGGGGGAAACTATGTCCAAAATGCCTCAACTGCACAGATCTGGATGTAGCCTTGGGCAGACCAAAATGCACAGGGAAAATACCCTCTGCAAG
GGTTTCAATACTCCATGAAGTCAGACCTGTTACATCTGGGTGCTTTCCTATAATGCACGATAGAACAAAAATTAGACAGCTGCCTAACCTTCTCCGAGGA
TACGAACATGTCAGGTTATCAACTCACAACGTCATCAATGCAAAAGATGCACCAGGAAGACCCTACGAAATTGGAACCTCAGGGTCTTGCCCTAACATTA
CCAATGGAAACGGATTCTTCGCAACAATGGCTTGGGCCGTCCCA---------AAAAACAAAACAGCAACAAATCCATTAACAATAGAAGTACCATACAT
TTGTACAGAAGGAGAAGACCAAATTACCGTTTGGGGGTTCCACTCTGACAACGAGACCCAAATGGCAAAGCTCTATGGGGACTCAAAGCCCCAGAAGTTC
ACCTCATCTGCCAACGGAGTGACCACACATTACGTTTCACAGATTGGTGGCTTCCCAAATCAAACAGAAGACGGAGGACTACCACAAAGTGGCAGAATTG
TTGTTGATTACATGGTGCAGAAATCTGGAAAAACAGGAACAATTACCTATCAAAGAGGTATTTTATTGCCTCAAAAGGTGTGGTGCGCAAGTGGCAGGAG
CAAGGTAATAAAAGGATCCTTACCCTTAATTGGAGAAGCAGATTGCCTCCATGAAAAATACGGTGGATTAAACAAAAGCAAGCCTTACTACACAGGGGAA
CATGCAAAGGCCATAGGAAATTGCCCAATATGGGTGAAAACACCCTTGAAGCTGGCCAATGGAACCAAATATAGACCCCCTGCAAAACTATTAAAGGAAA
GAGGTTTCTTCGGAGCCATTGCTGGTTTCTTAGAGGGAGGATGGGAAGGAATGATTGCAGGTTGGCACGGATACACATCCCATGGGGCACATGGAGTAGC
GGTGGCAGCTGACCTTAAGAGCACTCAAGAGGCCATAAACAAGATAACAAAAAATCTCAACTCTTTGAGTGAGCTGGAAGTAAAGAATCTTCAAAGACTA
AGCGGTGCCATGGATGAACTCCACAACGAAATACTAGAACTAGATGAGAAAGTGGATGATCTCAGAGCTGACACAATAAGCTCACAAATAGAACTCGCAG
TCCTGCTTTCCAATGAAGGAATAATAAACAGTGAAGATGAACATCTCTTGGCGCTTGAAAGAAAGCTGAAGAAAATGCTGGGCCCCTCTGCTGTAGAGAT
AGGGAATGGATGCTTTGAAACCAAACACAAGTGCAACCAGACCTGTCTCGACAGAATAGCTGCTGGTACCTTTGATGCAGGAGAATTTTCTCTCCCCACC
TTTGATTCACTGAATATTACTGCTGCATCTTTAAATGACGACGGATTGGACAATCATACTATACTGCTTTACTACTCAACTGCTGCCTCCAGTTTGGCTG
TAACACTGATGATAGCTATCTTTGTTGTTTATATGGTCTCCAGAGACAATGTTTCTTGCTCCATT
>B/Romania/257617/2020
CATGTCGTCAAAACTGCTACTCAAGGGGAGGTCAATGTGACCGGTGTAATACCACTGACAACAACACCCACCAAATCTCATTTTGCAAATCTCAAAGGAA
CAGAAACCAGGGGGAAACTATGCCCAAAATGCCTCAACTGCACAGATCTGGATGTAGCCTTGGGCAGACCAAAATGCACAGGGAAAATACCCTCTGCAAG
GGTTTCAATACTCCATGAAGTCAGACCTGTTACATCTGGGTGCTTTCCTATAATGCACGATAGAACAAAAATTAGACAGCTGCCTAACCTTCTCCGAGGA
TACGAACATGTCAGGTTATCAACTCACAACGTTATCAAAGCAGAAGATGCACCAGGAGGACCCTACGAAATTGGAACCTCAGGGTCTTGCCCTAACATTA
CCAATGGAAACGGATTCTTCGCAACAATGGCTTGGGCTGTCCCA---------AAAAACAAAACAGCAACAAATCCATTAACAATAGAAGTACCATACAT
TTGTACAGAAGGAGAAGACCAAATTACCGTTTGGGGGTTCCACTCTGACAACGGGACTCAAATGGCAAAGCTCTATGGGGACTCAAAGCCTCAGAAGTTC
ACCTCATCTGCCAACGGAGTGACCACACATTACGTTTCACAGATTGGTGGCTTCCCAAATCAAACAGAAGACGGAGGACTACCACAAAGTGGCAGAATTG
TTGTTGATTACATGGTGCAAAAATCTGGAAAAACAGGAACAATTACCTATCAAAGAGGTATTTTATTGCCTCAAAAGGTGTGGTGCGCAAGTGGCAGGAG
CAAGGTAATAAAAGGATCCTTGCCCTTAATTGGAGAAGCAGATTGCCTCCATGAAAAATACGGTGGATTAAACAAAAGCAAGCCTTACTACACAGGGGAA
CATGCAAAAGCCATAGGAAATTGCCCAATATGGGTGAAAACACCCTTGAAGCTGGCCAATGGAACCAAATATAGACCTCCTGCAAAACTATTAAAGGAAA
GAGGTTTCTTCGGAGCCATTGCTGGTTTCTTAGAGGGAGGATGGGAAGGAATGATTGCAGGTTGGCACGGATACACATCCCATGGGGCACATGGAGTAGC
GGTGGCAGCTGACCTTAAGAGCACTCAAGAGGCCATAAACAAGATAACAAAAAATCTCAACTCTTTGAGTGAGCTGGAAGTAAAGAATCTTCAAAGACTA
AGCGGTGCCATGGATGAACTCCACAACGAAATACTAGAACTAGATGAGAAAGTGGATGATCTCAGAGCTGATACAATAAGCTCACAAATAGAACTCGCAG
TCCTGCTTTCCAATGAAGGAATAATAAACAGTGAAGATGAACATCTCTTGGCGCTTGAAAGAAAGCTGAAGAAAATGCTGGGCCCCTCTGCTGTAGAGAT
AGGGAATGGATGCTTTGAAACCAAACACAAGTGCAACCAGACCTGTCTCGACAGAATAGCTGCTGGTACCTTTGATGCAGGAGAATTTTCTCTCCCCACC
TTTGATTCACTGAATATTACTGCTGCATCTTTAAATGACGATGGATTGGACAATCATACTATACTGCTTTACTACTCAACTGCTGCCTCCAGTTTGGCTG
TAACACTGATGATAGCTATCTTTGTTGTTTATATGGTCTCCAGAGACAATGTTTCTTGCTCCATT
>B/Romania/257644/2020
CATGTCGTCAAAACTGCTACTCAAGGGGAGGTCAATGTGACCGGTGTAATACCACTGACAACAACACCCACCAAATCTCATTTTGCAAATCTCAAAGGAA
CAGAAACCAGGGGGAAACTATGCCCAAAATGCCTCAACTGCACAGATCTGGATGTAGCCTTGGGCAGACCAAAATGCACAGGGAAAATACCCTCTGCAAG
GGTTTCAATACTCCATGAAGTCAGACCTGTTACATCTGGGTGCTTTCCTATAATGCACGATAGAACAAAAATTAGACAGCTGCCTAACCTTCTCCGAGGA
TACGAACATGTCAGGTTATCAACTCACAACGTTATCAAAGCAGAAGATGCACCAGGAGGACCCTACGAAATTGGAACCTCAGGGTCTTGCCCTAACATTA
CCAATGGAAACGGATTCTTCGCAACAATGGCTTGGGCCGTCCCA---------AAAAACAAAACAGCAACAAATCCATTAACAATAGAAGTACCATACAT
TTGTACAGAAGGAGAAGACCAAATTACCGTTTGGGGGTTCCACTCTGACAACGGGACTCAAATGGCAAAGCTATATGGGGACTCAAAGCCTCAGAAGTTC
ACCTCATCTGCCAACGGAGTGACCACACATTACGTTTCACAGATTGGTGGCTTCCCAAATCAAACAGAAGACGGAGGACTACCACAAAGTGGCAGAATTG
TTGTTGATTACATGGTGCAAAAATCTGGAAAAACAGGAACAATTACCTATCAAAGAGGTATTTTATTGCCTCAAAAGGTGTGGTGCGCAAGTGGCAGGAG
CAAGGTAATAAAAGGATCCTTGCCCTTAATTGGAGAAGCAGATTGCCTCCATGAAAAATACGGTGGATTAAACAAAAGCAAGCCTTACTACACAGGGGAA
CATGCAAAAGCCATAGGAAATTGCCCAATATGGGTGAAAACACCCTTGAAGCTGGCCAATGGAACCAAATATAGACCTCCTGCAAAACTATTAAAGGAAA
GAGGTTTCTTCGGAGCCATTGCTGGTTTCTTAGAGGGAGGATGGGAAGGAATGATTGCAGGTTGGCACGGATACACATCCCATGGGGCACATGGAGTAGC
GGTGGCAGCTGACCTTAAGAGCACTCAAGAGGCCATAAACAAGATAACAAAAAATCTCAACTCTTTGAGTGAGCTGGAAGTAAAGAAACTTCAAAGACTA
AGCGGTGCCATGGATGAACTCCACAACGAAATACTAGAACTAGATGAGAAAGTGGATGATCTCAGAGCTGATACAATAAGCTCACAAATAGAACTCGCAG
TCCTGCTTTCCAATGAAGGAATAATAAACAGTGAAGATGAACATCTCTTGGCGCTTGAAAGAAAGCTGAAGAAAATGCTGGGCCCCTCTGCTGTAGAGAT
AGGGAATGGATGCTTTGAAACCAAACACAAGTGCAACCAGACCTGTCTCGACAGAATAGCTGCTGGTACCTTTGATGCAGGAGAATTTTCTCTCCCCACC
TTTGATTCACTGAATATTACTGCTGCATCTTTAAATGACGATGGATTGGACAATCATACTATACTGCTTTACTACTCAACTGCTGCCTCCAGTTTGGCTG
TAACACTGATGATAGCTATCTTTGTTGTTTATATGGTCTCCAGAGACAATGTTTCTTGCTCCATT
>B/Romania/257652/2020
CATGTCGTCAAAACTGCTACTCAAGGGGAGGTCAATGTGACCGGTGTAATACCACTGACAACAACACCCACCAAATCTCATTTTGCAAATCTCAAAGGAA
CAGAAACCAGGGGGAAACTATGCCCAAAATGCCTCAACTGCACAGATCTGGATGTAGCCTTGGGCAGACCAAAATGCACAGGGAAAATACCCTCTGCAAG
GGTTTCAATACTCCATGAAGTCAGACCTGTTACATCTGGGTGCTTTCCTATAATGCACGATAGAACAAAAATTAGACAGCTGCCTAACCTTCTCCGAGGA
TACGAACATGTCAGGTTATCAACTCACAACGTTATCAAAGCAGAAGATGCACCAGGAGGACCCTACGAAATTGGAACCTCAGGGTCTTGCCCTAACATTA
CCAATGGAAACGGATTCTTCGCAACAATGGCTTGGGCCGTCCCA---------AAAAACAAAACAGCAACAAATCCATTAACAATAGAAGTACCATACAT
TTGTACAGAAGGAGAAGACCAAATTACCGTTTGGGGATTCCACTCTGACAACGAGACTCAAATGGCAAAGCTCTATGGGGACTCAAAGCCTCAGAAGTTC
ACCTCATCTGCCAACGGAGTGACCACACATTACGTTTCACAGATTGGTGGCTTCCCAAATCAAACAGAAGACGGAGGACTACCACAAAGTGGCAGAATTG
TTGTTGATTACATGGTGCAAAAATCTGGAAAAACAGGAACAATTACCTATCAAAGAGGTATTTTATTGCCTCAAAAGGTGTGGTGCGCAAGTGGCAGGAG
CAAGGTAATAAAAGGATCCTTGCCCTTAATTGGAGAAGCAGATTGCCTCCATGAAAAATACGGTGGATTAAACAAAAGCAAGCCTTACTACACAGGGGAA
CATGCAAAGGCCATAGGAAATTGCCCAATATGGGTGAAAACACCCTTGAAGCTGGCCAATGGAACCAAATATAGACCTCCTGCAAAACTATTAAGGGAAA
GAGGTTTCTTTGGAGCCATTGCTGGTTTCTTAGAGGGAGGATGGGAAGGAATGATTGCAGGTTGGCACGGATACACATCCCATGGGGCACATGGAGTAGC
AGTGGCAGCTGACCTTAAGAGCACTCAAGAGGCCATAAACAAGATAACAAAAAATCTCAACTCTTTGAGTGAGCTGGAAGTAAAGAATCTTCAAAGACTA
AGCGGTGCCATGGATGAACTCCACAACGAAATACTAGAACTAGATGAGAAAGTGGATGATCTCAGAGCTGATACAATAAGCTCACAAATAGAACTCGCAG
TCCTGCTTTCCAATGAAGGAATAATAAACAGTGAAGATGAACATCTCTTGGCGCTTGAAAGAAAGCTGAAGAAAATGCTGGGCCCCTCTGCTGTAGAGAT
AGGGAATGGATGCTTTGAAACCAAACACAAGTGCAACCAGACCTGTCTCGACAGAATAGCTGCTGGTACCTTTGATGCAGGAGAATTTTCTCTCCCCACT
TTTGATTCACTGAATATTACTGCTGCATCTTTAAATGACGATGGATTGGACAATCATACTATACTGCTTTACTACTCAACTGCTGCCTCCAGTTTGGCTG
TAACACTGATGATAGCTATCTTTGTTGTTTATATGGTCTCCAGAGACAATGTTTCTTGCTCCATT
>B/Romania/257742/2020
CATGTCGTCAAAACTGCTACTCAAGGGGAGGTCAATGTGACCGGTGTAATACCACTGACAACAACACCCACCAAATCTCATTTTGCAAATCTCAAAGGAA
CAGAAACCAGGGGGAAACTATGCCCAAAATGCCTCAACTGCACAGATCTGGATGTAGCCTTGGGCAGACCAAAATGCACAGGGAAAATACCCTCTGCAAG
GGTTTCAATACTCCATGAAGTCAGACCTGTTACATCTGGGTGCTTTCCTATAATGCACGATAGAACAAAAATTAGACAGCTGCCTAACCTTCTCCGAGGA
TACGAACATGTCAGGTTATCAACTCACAACGTTATCAAAGCAGAAGATGCACCAGGAGGACCCTACGAAATTGGAACCTCAGGGTCTTGCCCTAACATTA
CCAATGGAAACGGATTCTTCGCAACAATGGCTTGGGCCGTCCCA---------AAAAACAAAACAGCAACAAATCCATTAACAATAGAAGTACCATACAT
TTGTACAGAAGGAGAAGACCAAATTACCGTTTGGGGGTTCCACTCTGACAACGGGACTCAAATGGCAAAGCTCTATGGGGACTCAAAGCCTCAGAAGTTC
ACCTCATCTGCCAACGGAGTGACCACACATTACGTTTCACAGATTGGTGGCTTCCCAAATCAAACAGAAGACGGAGGACTACCACAAAGTGGCAGAATTG
TTGTTGATTACATGGTGCAAAAATCTGGAAAAACAGGAACAATTACCTATCAAAGAGGTATTTTATTGCCTCAAAAGGTGTGGTGCGCAAGTGGCAGGAG
CAAGGTAATAAAAGGATCCTTGCCCTTAATTGGAGAAGCAGATTGCCTCCATGAAAAATACGGTGGATTAAACAAAAGCAAGCCTTACTACACAGGGGAA
CATGCAAAAGCCATAGGAAATTGCCCAATATGGGTGAAAACACCCTTGAAGCTGGCCAATGGAACCAAATATAGACCTCCTGCAAAACTATTAAAGGAAA
GAGGGTTCTTCGGAGCCATTGCTGGTTTCTTAGAGGGAGGATGGGAAGGAATGATTGCAGGTTGGCACGGATACACATCCCATGGGGCACATGGAGTAGC
GGTGGCAGCTGACCTTAAGAGCACTCAAGAGGCCATAAACAAGATAACAAAAAATCTCAACTCTTTGAGTGAGCTGGAAGTAAAGAATCTTCAAAGACTA
AGCGGTGCCATGGATGAACTCCACAACGAAATACTAGAACTAGATGAGAAAGTGGATGATCTCAGAGCTGATACAATAAGCTCACAAATAGAACTCGCAG
TCCTGCTTTCCAATGAAGGAATAATAAACAGTGAAGATGAACATCTCTTGGCGCTTGAAAGAAAGCTGAAGAAAATGCTGGGCCCCTCTGCTGTAGAGAT
AGGGAATGGATGCTTTGAAACCAAACACAAGTGCAACCAGACCTGTCTCGACAGAATAGCTGCTGGTACCTTTGATGCAGGAGAATTTTCTCTCCCCACC
TTTGATTCACTGAATATTACTGCTGCATCTTTAAATGACGATGGATTGGACAATCATACTATACTGCTTTACTACTCAACTGCTGCCTCCAGTTTGGCTG
TAACACTGATGATAGCTATCTTTGTTGTTTATATGGTCTCCAGAGACAATGTTTCTTGCTCCATT
>B/Romania/257833/2020
CATGTCGTCAAAACTGCTACTCAAGGGGAGGTCAATGTGACCGGTGTAATACCACTGACAACAACACCCACCAAATCTCATTTTGCAAATCTCAAAGGAA
CAGAAACCAGGGGGAAACTATGCCCAAAATGCCTCAACTGCACAGATCTGGATGTAGCCTTGGGCAGACCAAAATGCACAGGGAAAATACCCTCTGCAAG
GGTTTCAATACTCCATGAAGTCAGACCTGTTACATCTGGGTGCTTTCCTATAATGCACGATAGAACAAAAATTAGACAGCTGCCTAACCTTCTCCGAGGA
TACGAACATGTCAGGTTATCAACTCACAACGTTATCAAAGCAGAAGATGCACCAGGAGGACCCTACGAAATTGGAACCTCAGGGTCTTGCCCTAACATTA
CCAATGGAAACGGATTCTTCGCAACAATGGCTTGGGCCGTACCA---------AAAAACAAAACAGCAACAAATCCATTAACAATAGAAGTACCATACAT
TTGTACAGAAGGAGAAGACCAAATTACCGTTTGGGGGTTCCACTCTGACAACGAGACTCAAATGGCAAAGCTCTATGGGGACTCAAAGCCTCAGAAGTTC
ACCTCATCTGCCAACGGAGTGACCACACATTACGTTTCACAGATTGGTGGCTTCCCAAATCAAACAGAAGACGGAGGACTACCACAAAGTGGCAGAATTG
TTGTTGATTACATGGTGCAAAAATCTGAAAAAACAGGAACAATTACCTATCAAAGAGGTATTTTATTGCCTCAAAAGGTGTGGTGCGCAAGTGGCAGGAG
CAAGGTAATAAAAGGATCCTTGCCCTTAATTGGAGAAGCAGATTGCCTCCATGAAAAATACGGTGGATTAAACAAAAGCAAGCCTTACTACACAGGGGAA
CATGCAAAGGCCATAGGAAATTGCCCAATATGGGTGAAAACACCCTTGAAGCTGGCCAATGGAACCAAATATAGACCTCCTGCAAAACTATTAAAGGAAA
GAGGTTTCTTCGGAGCCATTGCTGGTTTCTTAGAGGGAGGATGGGAAGGAATGATTGCAGGTTGGCACGGATACACATCCCATGGGGCACATGGAGTAGC
GGTGGCAGCTGACCTTAAGAGCACTCAAGAGGCCATAAACAAGATAACAAAAAATCTCAACTCTTTGAGTGAGCTGGAAGTAAAGAATCTTCAAAGACTA
AGCGGTGCCATGGATGAACTCCACAACGAAATACTAGAACTAGATGAGAAAGTGGATGATCTCAGAGCTGATACAATAAGCTCACAAATAGAACTCGCAG
TCCTGCTTTCCAATGAAGGAATAATAAACAGTGAAGATGAACATCTCTTGGCGCTTGAAAGAAAGCTGAAGAAAATGCTGGGCCCCTCTGCTGTAGAGAT
AGGGAATGGATGCTTTGAAACCAAACACAAGTGCAACCAGACCTGTCTCGACAGAATAGCTGCTGGTACCTTTGATGCAGGAGAATTTTCTCTCCCCACC
TTTGATTCACTGAATATTACTGCTGCATCTTTAAATGACGATGGATTGGACAATCATACTATACTGCTTTACTACTCAACTGCTGCCTCCAGTTTGGCTG
TAACACTGATGATAGCTATCTTTGTTGTTTATATGGTCTCCAGAGACAATGTTTCTTGCTCCATT
>B/Romania/258297/2020
CATGTCGTCAAAACTGCTACTCAAGGGGAGGTCAACGTGACCGGTGTAATACCACTGACAACAACACCCACCAAATCTCATTTTGCAAATCTCAAAGGAA
CAGAAACCAGGGGGAAACTATGCCCAAAATGCCTCAACTGCACAGATCTGGATGTAGCCTTGGGCAGACCCAAATGCACAGGGAAAATACCCTCTGCAAG
GGTTTCAATACTCCATGAAGTCAGACCTGTTACATCTGGGTGCTTTCCTATAATGCACGATAGAACAAAAATTAGACAGCTGCCTAACCTTCTCCGAGGA
TACGAACATGTCAGGTTATCAACTCACAACGTTATCAATGCAAAAGATGCACCAGGAAGACCCTACGAAATTGGAACCTCAGGGTCTTGCCCTAACATTA
CCAATGGAAACGGATTCTTCGCAACAATGGCTTGGGCCGTCCCA---------AAAAACAAAACAGCAACAAATCCATTAACAATAGAAGTACCATACAT
TTGTACAGAAGGAGAAGACCAAATTACCGTTTGGGGGTTCCACTCTGACAACGAGACCCAAATGGCAAAGCTCTATGGGGACTCAAAGCCCCAGAAGTTC
ACCTCATCTGCCAACGGAGTGACCACACATTACGTTTCACAGATTGGTGGCTTCCCAAATCAAACAGAAGACGGAGGACTACCACAAAGTGGCAGAATTG
TTGTTGATTACATGGTGCAGAAATCTGGAAAAACAGGAACAATTACCTATCAAAGAGGTATTTTATTGCCTCAAAAGGTGTGGTGCGCAAGTGGCAGGAG
CAAGGTAATAAAAGGATCCTTGCCCTTAATTGGAGAAGCAGATTGCCTCCATGAAAAATACGGTGGATTAAACAAAAGCAAGCCTTACTACACAGGGGAA
CATGCAAAGGCCATAGGAAATTGCCCAATATGGGTGAAAACACCCTTGAAGCTGGCCAATGGAACCAAATATAGACCCCCTGCAAAACTATTAAAGGAAA
GAGGTTTCTTCGGAGCCATTGCTGGTTTCTTAGAGGGAGGATGGGAAGGAATGATTGCAGGTTGGCACGGATACACATCCCATGGGGCACATGGAGTAGC
GGTGGCAGCTGACCTTAAGAGCACTCAAGAGGCCATAAACAAGATAACAAAAAATCTCAACTCTTTGAGTGAGCTGGAAGTAAAGAATCTTCAAAGACTA
AGCGGTGCCATGGATGAACTCCACAACGAAATACTAGAACTAGATGAGAAAGTGGATGATCTCAGAGCTGACACAATAAGCTCACAAATAGAACTCGCAG
TCCTGCTTTCCAATGAAGGAATAATAAACAGTGAAGATGAACATCTCTTGGCGCTTGAAAGAAAGCTGAAGAAAATGCTGGGCCCCTCTGCTGTAGAGAT
AGGGAATGGATGCTTTGAAACCAAACACAAGTGCAACCAGACCTGTCTCGACAGAATAGCTGCTGGTACCTTTGATGCAGGAGAATTTTCTCTCCCCACC
TTTGATTCACTGAATATTACTGCTGCATCTTTAAATGACGACGGATTGGACAATCATACTATACTGCTTTACTACTCAACTGCTGCCTCCAGTTTGGCTG
TAACACTGATGATAGCTATCTTTGTTGTTTATATGGTCTCCAGAGACAATGTTTCTTGCTCCATT
>B/Romania/258530/2020
CATGTCGTCAAAACTGCTACTCAAGGGGAGGTCAATGTGACCGGTGTAATACCACTGACAACAACACCCACCAAATCTCATTTTGCAAATCTCAAAGGAA
CAGAAACCAGGGGGAAACTATGCCCAAAATGCCTCAACTGCACAGATCTGGATGTAGCCTTGGGCAGACCAAAATGCACAGGGAAAATACCCTCTGCAAG
GGTTTCAATACTCCATGAAGTCAGACCTGTTACATCTGGGTGCTTTCCTATAATGCACGATAGAACAAAAATTAGACAGCTGCCTAACCTTCTCCGAGGA
TACGAACATGTCAGGTTATCAACTCACAACGTTATCAAAGCAGAAGATGCACCAGGAGGACCCTACGAAATTGGAACCTCAGGGTCTTGCCCTAACATTA
CCAATGGAAACGGATTCTTCGCAACAATGGCTTGGGCCGTCCCA---------AAAAACAAAACAGCAACAAATCCATTAACAATAGAAGTACCATACAT
TTGTACAGAAGGAGAAGACCAAATTACCGTTTGGGGATTCCACTCTGACAACGAGACTCAAATGGCAAAGCTCTATGGGGACTCAAAGCCTCAGAAGTTC
ACCTCATCTGCCAACGGAGTGACCACACATTACGTTTCACAGATTGGTGGCTTCCCAAATCAAACAGAAGACGGAGGACTACCACAAAGTGGCAGAATTG
TTGTTGATTACATGGTGCAAAAATCTGGAAAAACAGGAACAATTACCTATCAAAGAGGTATTTTATTGCCTCAAAAGGTGTGGTGCGCAAGTGGCAGGAG
CAAGGTAATAAAAGGATCCTTGCCCTTAATTGGAGAAGCAGATTGCCTCCATGAAAAATACGGTGGATTAAACAAAAGCAAGCCTTACTACACAGGGGAA
CATGCAAAGGCCATAGGAAATTGCCCAATATGGGTGAAAACACCCTTGAAGCTGGCCAATGGAACCAAATATAGACCTCCTGCAAAACTATTAAGGGAAA
GAGGTTTCTTTGGAGCCATTGCTGGTTTCTTAGAGGGAGGATGGGAAGGAATGATTGCAGGTTGGCACGGATACACATCCCATGGGGCACATGGAGTAGC
AGTGGCAGCTGACCTTAAGAGCACTCAAGAGGCCATAAACAAGATAACAAAAAATCTCAACTCTTTGAGTGAGCTGGAAGTAAAGAATCTTCAAAGACAA
AGCGGAGCCATGGATGAACTCCACAACGAAATACTAGAACTAGATGAGAAAGTGGATGATCTCAGAGCTGATACAATAAGCTCACAAATAGAACTCGCAG
TCCTGCTTTCCAATGAAGGAATAATAAACAGTGAAGATGAACATCTCTTGGCGCTTGAAAGAAAGCTGAAGAAAATGCTGGGCCCCTCTGCTGTAGAGAT
AGGGAATGGATGCTTTGAAACCAAACACAAGTGCAACCAGACCTGTCTCGACAGAATAGCTGCTGGTACCTTTGATGCAGGAGAATTTTCTCTCCCCACC
TTTGATTCACTGAATATTACTGCTGCATCTTTAAATGACGATGGATTGGACAATCATACTATACTGCTTTACTACTCAACTGCTGCCTCCAGTTTGGCTG
TAACACTGATGATAGCTATCTTTGTTGTTTATATGGTCTCCAGAGACAATGTTTCTTGCTCCATT
>B/Romania/258624/2020
CATGTCGTCAAAACTGCTACTCAAGGGGAGGTCAACGTGACCGGTGTAATACCACTGACAACAACACCCACCAAATCTCATTTTGCAAATCTCAAAGGAA
CAGAAACCAGGGGGAAACTATGCCCAAAATGCCTCAACTGCACAGATCTGGATGTAGCCTTGGGCAGACCAAAATGCACAGGGAAAATACCCTCTGCAAG
GGTTTCAATACTCCATGAAGTCAGACCTGTTACATCTGGGTGCTTTCCTATAATGCACGATAGAACAAAAATTAGACAGCTGCCTAACCTTCTCCGAGGA
TACGAACATGTCAGGTTATCAACTCACAACGTTATCAATGCAAAAGATGCACCAGGAAGACCCTACGAAATTGGAACCTCAGGGTCTTGCCCTAACATTA
CCAATGGAAACGGATTCTTCGCAACAATGGCTTGGGCCGTCCCA---------AAAAACAAAACAGCAACAAATCCATTAACAATAGAAGTACCATACAT
TTGTACAGAAGGAGAAGACCAAATTACTGTTTGGGGGTTCCACTCTGACAACGAGACCCAAATGGCAAAGCTCTATGGGGACTCAAAGCCCCAGAAGTTC
ACCTCATCTGCCAACGGAGTGACCACACATTACGTTTCACAGATTGGTGGCTTCCCAAATCAAACAGAAGACGGAGGACTACCACAAAGTGGCAGAATTG
TTGTTGATTACATGGTGCAGAAATCTGGAAAAACAGGAACAATTACCTATCAAAGAGGTATTTTATTGCCTCAAAAGGTGTGGTGCGCAAGTGGCAGGAG
CAAGGTAATAAAAGGATCCTTGCCCTTAATTGGAGAAGCAGATTGCCTCCATGAAAAATACGGTGGATTAAACAAAAGCAAGCCTTACTACACAGGGGAA
CATGCAAAGGCCATAGGAAATTGCCCAATATGGGTGAAAACACCCTTGAAGCTGGCCAATGGAACCAAATATAGACCCCCTGCAAAACTATTAAAGGAAA
GAGGTTTCTTCGGAGCCATTGCTGGTTTCTTAGAGGGAGGATGGGAAGGAATGATTGCAGGTTGGCACGGATACACATCCCATGGGGCACATGGAGTAGC
GGTGGCAGCTGACCTTAAGAGCACTCAAGAGGCTATAAACAAGATAACAAAAAATCTCAACTCTTTGAGTGAGCTGGAAGTAAAGAATCTTCAAAGACTA
AGCGGTGCCATGGATGAACTCCACAACGAAATACTAGAACTAGATGAGAAAGTGGATGATCTCAGAGCTGATACAATAAGCTCACAAATAGAACTCGCAG
TCCTGCTTTCCAATGAAGGAATAATAAACAGTGAAGATGAACATCTCTTGGCGCTTGAAAGAAAGCTGAAGAAAATGCTGGGCCCCTCTGCTGTAGAGAT
AGGGAATGGATGCTTTGAAACCAAACACAAGTGCAACCAGACCTGTCTCGACAGAATAGCTGCTGGTACCTTTGATGCAGGAGAATTTTCTCTCCCCACC
TTTGATTCACTGAATATTACTGCTGCATCTTTAAATGACGACGGATTGGACAATCATACTATACTGCTTTACTACTCAACTGCTGCCTCCAGTTTGGCTG
TAACACTGATGATAGCTATCTTTGTTGTTTATATGGTCTCCAGAGACAATGTTTCTTGCTCCATT
>B/Romania/259001/2020
CATGTCGTCAAAACTGCTACTCAAGGGGAGGTCAACGTGACCGGTGTAATACCACTGACAACAACACCCACCAAATCTCATTTTGCAAATCTCAAAGGAA
CAGAAACCAGGGGGAAACTATGCCCAAAATGCCTCAACTGCACAGATCTGGATGTAGCCTTGGGCAGACCAAAATGCACAGGGAAAATACCCTCTGCAAG
GGTTTCAATACTCCATGAAGTCAGACCTGTTACATCTGGGTGCTTTCCTATAATGCACGATAGAACAAAAATTAGACAGCTGCCTAACCTTCTCCGAGGA
TACGAACATGTCAGGTTATCAACTCACAACGTTATCAATGCAAAAGATGCACCAGGAAGACCCTACGAAATTGGAACCTCAGGGTCTTGCCCTAACATTA
CCAATGGAAACGGATTCTTCGCAACAATGGCTTGGGCCGTCCCA---------AAAAACAAAACAGCAACAAATCCATTAACAATAGAAGTACCATACAT
TTGTACAGAAGGAGAAGACCAAATTACTGTTTGGGGGTTCCACTCTGACAACGAGACCCAAATGGCAAGGCTCTATGGGGACTCAAAGCCCCAGAAGTTC
ACCTCATCTGCCAACGGAGTGACCACACATTACGTTTCACAGATTGGTGGCTTCCCAAATCAAACAGAAGACGGAGGACTACCACAAAGTGGCAGAATTG
TTGTTGATTACATGGTGCAGAAATCTGGAAAAACAGGAACAATTACCTATCAAAGAGGTATTTTATTGCCTCAAAAGGTGTGGTGCGCAAGTGGCAGGAG
CAAGGTAATAAAAGGATCCTTGCCCTTAATTGGAGAAGCAGATTGCCTCCATGAAAAATACGGTGGATTAAACAAAAGCAAGCCTTACTACACAGGGGAA
CATGCAAAGGCCATAGGAAATTGCCCAATATGGGTGAAAACACCCTTGAAGCTGGCCAATGGAACCAAATATAGACCCCCTGCAAAACTATTAAAGGAAA
GAGGTTTCTTCGGAGCCATTGCTGGTTTCTTAGAGGGAGGATGGGAAGGAATGATTGCAGGTTGGCACGGATACACATCCCATGGGGCACATGGAGTAGC
GGTGGCAGCTGACCTTAAGAGCACTCAAGAGGCTATAAACAAGATAACAAAAAATCTCAACTCTTTGAGTGAGCTGGAAGTAAAGAATCTTCAAAGACTA
AGCGGTGCCATGGATGAACTCCACAACGAAATACTAGAACTAGATGAGAAAGTGGATGATCTCAGAGCTGATACAATAAGCTCACAAATAGAACTCGCAG
TCCTGCTTTCCAATGAAGGAATAATAAACAGTGAAGATGAACATCTCTTGGCGCTTGAAAGAAAGCTGAAGAAAATGCTGGGCCCCTCTGCTGTAGAGAT
AGGGAATGGATGCTTTGAAACCAAACACAAGTGCAACCAGACCTGTCTCGACAGAATAGCTGCTGGTACCTTTGATGCAGGAGAATTTTCTCTCCCCACC
TTTGATTCACTGAATATTACTGCTGCATCTTTAAATGACGACGGATTGGACAATCATACTATACTGCTTTACTACTCAACTGCTGCCTCCAGTTTGGCTG
TAACACTGATGATAGCTATCTTTGTTGTTTATATGGTCTCCAGAGACAATGTTTCTTGCTCCATT
>B/Romania/259033/2020
CATGTCGTCAAAACTGCTACTCAAGGGGAGGTCAACGTGACCGGTGTAATACCACTGACAACAACACCCACAAAATCTCATTTTGCAAATCTCAAAGGAA
CAGAAACCAGGGGGAAACTATGCCCAAAATGCCTCAACTGCACAGATCTGGATGTAGCCTTGGGCAGACCCAAATGCACAGGGAAAATACCCTCTGCAAG
GGTTTCAATACTCCATGAAGTCAGACCTGTTACATCTGGGTGCTTTCCTATAATGCACGATAGAACAAAAATTAGACAGCTGCCTAACCTTCTCCGAGGA
TACGAACATGTCAGGTTATCAACTCACAACGTTATCAATGCAAAAGATGCACCAGGAAGACCCTACGAAATTGGAACCTCAGGGTCTTGCCCTAACATTA
CCAATGGAAACGGATTCTTCGCAACAATGGCTTGGGCCGTCCCA---------AAAAACAAAACAGCAACAAATCCATTAACAATAGAAGTACCATACAT
TTGTACAGAAGGAGAAGACCAAATTACCGTTTGGGGGTTCCACTCTGACAACGAGACCCAAATGGCAAAGCTCTATGGGGACTCAAAGCCCCAGAAGTTC
ACCTCATCTGCCAACGGAGTGACCACACATTACGTTTCACAGATTGGTGGCTTCCCAAATCAAACAGAAGACGGAGGACTACCACAAAGTGGCAGAATTG
TTGTTGATTACATGGTGCAGAAATCTGGAAAAACAGGAACAATTACCTATCAAAGAGGTATTTTATTGCCTCAAAAGGTGTGGTGCGCAAGTGGCAGGAG
CAAGGTAATAAAAGGATCCTTGCCCTTAATTGGAGAAGCAGATTGCCTCCATGAAAAATACGGTGGATTAAACAAAAGCAAGCCTTACTACACAGGGGAA
CATGCAAAGGCCATAGGAAATTGCCCAATATGGGTGAAAACACCCTTGAAGCTGGCCAATGGAACCAAATATAGACCCCCTGCAAAACTATTAAAGGAAA
GAGGTTTCTTCGGAGCCATTGCTGGTTTCTTAGAGGGAGGATGGGAAGGAATGATTGCAGGTTGGCACGGATACACATCCCATGGGGCACATGGAGTAGC
GGTGGCAGCTGACCTTAAGAGCACTCAAGAGGCCATAAACAAGATAACAAAAAATCTCAACTCTTTGAGTGAGCTGGAAGTAAAGAATCTTCAAAGACTA
AGCGGTGCCATGGATGAACTCCACAACGAAATACTAGAACTAGATGAGAAAGTGGATGATCTCAGAGCTGACACAATAAGCTCACAAATAGAACTCGCAG
TCCTGCTTTCCAATGAAGGAATAATAAACAGTGAAGATGAACATCTCTTGGCGCTTGAAAGAAAGCTGAAGAAAATGCTGGGCCCCTCTGCTGTAGAGAT
AGGGAATGGATGCTTTGAAACCAAACACAAGTGCAACCAGACCTGTCTCGACAGAATAGCTGCTGGTACCTTTGATGCAGGAGAATTTTCTCTCCCCACC
TTTGATTCACTGAATATTACTGCTGCATCTTTAAATGGCGACGGATTGGACAATCATACTATACTGCTTTACTACTCAACTGCTGCCTCCAGTTTGGCTG
TAACACTGATGATAGCTATCTTTGTTGTTTATATGGTCTCCAGAGACAATGTTTCTTGCTCCATT
>B/Romania/259049/2020
CATGTCGTCAAAACTGCTACTCAAGGGGAGGTCAACGTGACCGGTGTAATACCACTGACAACAACACCCACCAAATCTCATTTTGCAAATCTCAAAGGAA
CAGAAACCAGGGGGAAACTATGCCCAAAATGCCTCAACTGCACAGATCTGGATGTAGCCTTGGGCAGACCAAAATGTACAGGGAAAATACCCTCTGCAAG
GGTTTCAATACTCCATGAAGTCAGACCTGTTACATCTGGGTGCTTTCCTATAATGCACGATAGAACAAAAATTAGACAGCTGCCTAACCTTCTCCGAGGA
TACGAACATGTCAGGTTATCAACTCACAACGTTATCAATGCAGAAGATGCACCAGGAAGACCCTACGAAATTGGAACCTCAGGGTCTTGCCCTAACATTA
CCAATGGAAACGGATTCTTCGCAACAATGGCTTGGGCCGTCCCG---------AAAAACAAAACAGCAACAAATCCATTAACAATAGAAGTACCATACAT
TTGTACAGAAGGAGAAGACCAAATTACCGTTTGGGGGTTCCACTCTGACAACGAGACCCAAATGGCAAAGCTCTATGGGGACTCAAAGCCCCAGAAGTTC
ACCTCATCTGCCAACGGAGTGACCACACATTACGTTTCACAGATTGGTGGCTTCCCAAATCAAACAGAAGACGGGGGACTACCACAAAGTGGCAGAATTG
TTGTTGATTACATGGTGCAGAAATCTGGAAAAACAGGAACAATTACCTATCAAAGAGGTATTTTATTGCCTCAAAAGGTGTGGTGCGCAAGTGGCAGGAG
CAAGGTAATAAAAGGATCCTTGCCCTTAATTGGAGAAGCAGATTGCCTCCATGAAAAATACGGTGGATTAAACAAAAGCAAGCCTTACTACACAGGGGAA
CATGCAAAGGCCATAGGAAATTGCCCAATATGGGTGAAAACACCCTTGAAGCTGGCCAATGGAACCAAATATAGACCCCCTGCAAAACTATTAAAGGAAA
GAGGTTTCTTCGGAGCCATTGCTGGTTTCTTAGAGGGAGGATGGGAAGGAATGATTGCAGGTTGGCACGGATACACATCCCATGGGGCACATGGAGTAGC
GGTGGCAGCTGACCTTAAGAGCACTCAAGAGGCCATAAACAAGATAACAAAAAATCTCAACTCTTTGAGTGAGCTGGAAGTGAAGAATCTTCAAAGACTA
AGCGGTGCCATGGATGAACTCCACAACGAAATACTAGAACTAGATGAGAAAGTGGATGATCTCAGAGCTGATACAATAAGCTCACAAATAGAACTCGCAG
TCCTGCTTTCCAATGAAGGAATAATAAACAGTGAAGATGAACATCTCTTGGCGCTTGAAAGAAAGCTGAAGAAAATGCTGGGCCCCTCTGCTGTAGAGAT
AGGGAATGGATGCTTTGAAACCAAACACAAGTGCAACCAGACCTGTCTCGACAGAATAGCTGCTGGTACCTTTGATGCAGGAGAGTTTTCTCTCCCCACC
TTTGATTCACTGAATATTACTGCTGCATCTTTAAATGACGACGGATTGGACAATCATACTATACTGCTTTACTACTCAACTGCTGCCTCCAGTTTGGCTG
TAACACTGATGATAGCTATCTTTGTTGTTTATATGGTCTCCAGAGACAATGTTTCTTGCTCCATT
>B/Romania/259288/2020
CATGTCGTCAAAACTGCTACTCAAGGGGAGGTCAACGTGACCGGTGTAATACCACTGACAACAACACCCACCAAATCTCATTTTGCAAATCTCAAAGGAA
CAGAAACCAGGGGGAAACTATGCCCAAAATGCCTCAACTGCACAGATCTGGATGTAGCCTTGGGCAGACCAAAATGCACAGGGAAAATACCCTCTGCAAG
GGTTTCAATACTCCATGAAGTCAGACCTGTTACATCTGGGTGCTTTCCTATAATGCACGATAGAACAAAAATTAGACAGCTGCCTAACCTTCTCCGAGGA
TACGAACATGTCAGGTTATCAACTCACAACGTTATCAATGCAGAAGATGCACCAGGAAGACCCTACGAAATTGGAACCTCAGGGTCTTGCCCTAACATTA
CCAATGGAAACGGATTCTTCGCAACAATGGCTTGGGCCGTTCCA---------AAAAACAAAACAGCAACAAATCCATTAACAATAGAAGTACCATACAT
TTGTACAGAAGGAGAAGACCAAATTACCGTTTGGGGGTTCCACTCTGACAACGAGACCCAAATGGCAAAGCTCTATGGGGACTCAAAGCCCCAGAAGTTC
ACCTCATCTGCCAACGGAGTGACCACACATTACGTTTCACAGATTGGTGGCTTCCCAAAACAAACAGAAGACGGAGGACTACCACAAAGTGGCAGAATTG
TTGTTGATTACATGGTGCAGAAATCTGGAAAAACAGGAACAATTACCTATCAAAGAGGTATTTTATTGCCTCAAAAGGTGTGGTGCGCAAGTGGCAGGAG
CAAGGTAATAAAAGGATCCTTGCCCTTAATTGGAGAAGCAGATTGCCTCCATGAAAAATACGGTGGATTAAACAAAAGCAAGCCTTACTACACAGGGGAA
CATGCAAAGGCCATAGGAAATTGCCCAATATGGGTGAAAACACCCTTGAAGCTGGCCAATGGAACCAAATATAGACCCCCTGCAAAACTATTAAAGGAAA
GAGGTTTCTTCGGAGCCATTGCTGGTTTCTTAGAGGGAGGATGGGAAGGAATGATTGCAGGTTGGCACGGATACACATCCCATGGAGCACATGGAGTAGC
GGTGGCAGCTGACCTTAAGAGCACTCAAGAGGCCATAAACAAGATAACAAAAAATCTCAACTCTTTGAGTGAGCTGGAAGTAAAGAATCTTCAAAGACTA
AGCGGTGCCATGGATGAACTCCACAACGAAATACTAGAACTAGATGAGAAAGTGGATGATCTCAGAGCTGATACAATAAGCTCACAAATAGAACTCGCAG
TCCTGCTTTCCAATGAAGGAATAATAAACAGTGAAGATGAACATCTCTTGGCGCTTGAAAGAAAGCTGAAGAAAATGCTGGGCCCCTCTGCTGTAGAGAT
AGGGAATGGATGCTTTGAAACCAAACACAAGTGCAACCAGACCTGTCTCGACAGAATAGCTGCTGGTACCTTTGATGCAGGAGAATTTTCTCTCCCCACC
TTTGATTCACTGAATATTACTGCTGCATCTTTAAATGACGACGGATTGGACAATCATACTATACTGCTTTACTACTCAACTGCTGCCTCCAGTTTGGCTG
TAACACTGATGATAGCTATCTTTGTTGTTTATATGGTCTCCAGAGACAATGTTTCTTGCTCCATT
>B/Romania/259601/2020
CATGTCGTCAAAACTGCTACTCAAGGGGAGGTCAACGTGACCGGTGTAATACCACTGACAACAACACCCACCAAATCTCATTTTGCAAATCTCAAAGGAA
CAGAAACCAGGGGGAAACTATGCCCAAAATGCCTCAACTGCACAGATCTGGATGTAGCCTTGGGCAGACCAAAATGCACAGGGAAAATACCATCTGCAAG
GGTTTCAATACTCCATGAAGTCAGACCTGTTACATCTGGGTGCTTTCCTATAATGCACGATAGAACAAAAATTAGACAGCTGCCTAACCTTCTCCGAGGA
TACGAACATGTCAGGTTATCAACTCACAACGTTATCAATGCAAAAGATGCACCAGGAAGACCCTACGAAATTGGAACCTCAGGGTCTTGCCCTAACATTA
CCAATGGAAACGGATTCTTCGCAACAATGGCTTGGGCCGTCCCA---------AAAAACAAAACAGCAACAAATCCATTAACAATAGAAGTACCATACAT
TTGTACAGAAGGAGAAGACCAAATTACCGTTTGGGGGTTCCACTCTGACAACGAGACCCAAATGGCAAAGCTCTATGGGGACTCAAAGCCCCAGAAGTTC
ACCTCATCTGCCAACGGAGTGACCACACATTACGTTTCACAGATTGGTGGCTTCCCAAATCAAACAGAAGACGGAGGACTACCACAAAGTGGCAGAATTG
TTGTTGATTACATGGTGCAGAAATCTGGAAAAACAGGAACAATTACCTATCAAAGAGGTATTTTATTGCCTCAAAAGGTGTGGTGCGCAAGTGGCAGGAG
CAAGGTAATAAAAGGATCCTTGCCCTTAATTGGAGAAGCAGATTGCCTCCATGAAAAATACGGTGGATTAAACAAAAGCAAGCCTTACTACACAGGGGAA
CATGCAAAGGCCATAGGAAATTGCCCAATATGGGTGAAAACACCCTTGAAGCTGGCCAATGGGACCAAATATAGACCCCCTGCAAAACTATTAAAGGAAA
GAGGTTTCTTCGGAGCCATTGCTGGTTTCTTAGAGGGAGGATGGGAAGGAATGATTGCAGGTTGGCACGGATACACATCCCATGGGGCACATGGAGTAGC
GGTGGCAGCTGACCTTAAGAGCACTCAAGAGGCCATAAACAAGATAACAAAAAATCTCAACTCTTTGAGTGAGCTGGAAGTAAAGAATCTTCAAAGACTA
AGCGGTGCCATGGATGAACTCCACAACGAAATACTAGAACTAGATGAGAAAGTGGATGATCTCAGAGCTGACACAATAAGCTCACAAATAGAACTCGCAG
TCCTGCTTTCCAATGAAGGAATAATAAACAGTGAAGATGAACATCTCTTGGCGCTTGAAAGAAAGCTGAAGAAAATGCTGGGCCCCTCTGCTGTAGAGAT
AGGGAATGGATGCTTTGAAACCAAACACAAGTGCAACCAGACCTGTCTCGACAGAATAGCTGCTGGTACCTTTGATGCAGGAGAATTTTCTCTCCCCACC
TTTGATTCACTGAATATTACTGCTGCATCTTTAAATGACGACGGATTGGACAATCATACTATACTGCTTTACTACTCAACTGCTGCCTCCAGTTTGGCTG
TAACACTGATGATAGCTATCTTTGTTGTTTATATGGTCTCCAGAGACAATGTTTCTTGCTCCATT
>B/Romania/259801/2020
CATGTCGTCAAAACTGCTACTCAAGGGGAGGTCAACGTGACCGGTGTAATACCACTGACAACAACACCCACCAAATCTCATTTTGCAAATCTCAAAGGAA
CAGAAACCAGGGGGAAACTATGCCCAAAATGCCTCAACTGCACAGATCTGGATGTAGCCTTGGGCAGACCAAAATGTACAGGGAAAATACCCTCTGCAAG
GGTTTCAATACTCCATGAAGTCAGACCTGTTACATCTGGGTGCTTTCCTATAATGCACGATAGAACAAAAATTAGACAGCTGCCTAACCTTCTCCGAGGA
TACGAACATGTCAGGTTATCAACTCACAACGTTATCAATGCAGAAGATGCACCAGGAAGACCCTACGAAATTGGAACCTCAGGGTCTTGCCCTAACATTA
CCAATGGAAACGGATTCTTCGCAACAATGGCTTGGGCCGTCCCG---------AAAAACAAAACAGCAACAAATCCATTAACAATAGAAGTACCATACAT
TTGTACAGAAGGAGAAGACCAAATTACCGTTTGGGGGTTCCACTCTGACAACGAGACCCAAATGGCAAAGCTCTATGGGGACTCAAAGCCCCAGAAGTTC
ACCTCATCTGCCAACGGAGTGACCACACATTACGTTTCACAGATTGGTGGCTTCCCAAATCAAACAGAAGACGGGGGACTACCACAAAGTGGCAGAATTG
TTGTTGATTACATGGTGCAGAAATCTGGAAAAACAGGAACAATTACCTATCAAAGAGGTATTTTATTGCCTCAAAAGGTGTGGTGCGCAAGTGGCAGGAG
CAAGGTAATAAAAGGATCCTTGCCCTTAATTGGAGAAGCAGATTGCCTCCATGAAAAATACGGTGGATTAAACAAAAGCAAGCCTTACTACACAGGGGAA
CATGCAAAGGCCATAGGAAATTGCCCAATATGGGTGAAAACACCCTTGAAGCTGGCCAATGGAACCAAATATAGACCCCCTGCAAAACTATTAAAGGAAA
GAGGTTTCTTCGGAGCCATTGCTGGTTTCTTAGAGGGAGGATGGGAAGGAATGATTGCAGGTTGGCACGGATACACATCCCATGGGGCACATGGAGTAGC
GGTGGCAGCTGACCTTAAGAGCACTCAAGAGGCCATAAACAAGATAACAAAAAATCTCAACTCTTTGAGTGAGCTGGAAGTGAAGAATCTTCAAAGACTA
AGCGGTGCCATGGATGAACTCCACAACGAAATACTAGAACTAGATGAGAAAGTGGATGATCTCAGAGCTGATACAATAAGCTCACAAATAGAACTCGCAG
TCCTGCTTTCCAATGAAGGAATAATAAACAGTGAAGATGAACATCTCTTGGCGCTTGAAAGAAAGCTGAAGAAAATGCTGGGCCCCTCTGCTGTAGAGAT
AGGGAATGGATGCTTTGAAACCAAACACAAGTGCAACCAGACCTGTCTCGACAGAATAGCTGCTGGTACCTTTGATGCAGGAGAGTTTTCTCTCCCCACC
TTTGATTCACTGAATATTACTGCTGCATCTTTAAATGACGACGGATTGGACAATCATACTATACTGCTTTACTACTCAACTGCTGCCTCCAGTTTGGCTG
TAACACTGATGATAGCTATCTTTGTTGTTTATATGGTCTCCAGAGACAATGTTTCTTGCTCCATT
>B/Texas/40/2019
CATGTCGTCAAAACTGCTACTCAAGGGGAGGTCAATGTGACCGGTGTAATACCACTGACAACAACACCCACCAAATCTCATTTTGCAAATCTCAAAGGAA
CAGAAACCAGGGGGAAACTATGCCCAAAATGCCTCAACTGCACAGATCTGGATGTAGCCTTGGGCAGACCAAAATGCACAGGGAAAATACCCTCTGCAAG
GGTTTCAATACTCCATGAAGTCAGACCTGTTACATCTGGGTGCTTTCCTATAATGCACGATAGAACAAAAATTAGACAGCTGCCTAACCTTCTCCGAGGA
TACGAACATGTCAGGTTATCAACTCACAACGTTATCAATGCAGAAAATGCACCAGGAAGACCCTACGAAATTGGAACCTCAGGGTCTTGCCCTAACATTA
CCAATGGAAACGGATTCTTTGCAACAATGGCTTGGGCCGTCCCA---------AAAAACAAAACAGCAACAAATCCATTAACAATAGAAGTACCATACAT
TTGTACAGAAGGAGAAGACCAAATTACCGTTTGGGGGTTCCACTCTGACAACGAGACCCAAATGGCAAAGCTCTATGGGGACTCAAAGCCCCAGAAGTTC
ACCTCATCTGCCAACGGAGTGACCACACATTACGTTTCACAGATTGGTGGCTTCCCAAGTCAAACAGAAGACGGAGGACTACCACAAAGTGGCAGAATTG
TTGTTGATTACATGGTGCAAAAATCTGGAAAAACAGGAACAATTACCTATCAAAGAGGTATTTTATTGCCTCAAAAGGTGTGGTGCGCAAGTGGCAGGAG
CAAGGTAATAAAAGGATCCTTGCCCTTAATTGGAGAAGCAGATTGCCTCCATGAAAAATACGGTGGATTAAACAAAAGCAAGCCTTACTACACAGGGGAA
CATGCAAAGGCCGTAGGAAATTGCCCAATATGGGTGAAAACACCCTTGAAGCTGGCCAATGGAACCAAATATAGACCTCCTGCAAAACTATTAAAGGAAA
GAGGTTTCTTCGGAGCCATTGCTGGTTTCTTAGAGGGAGGATGGGAAGGAATGATTGCAGGTTGGCACGGATACACATCCCATGGGGCACATGGAGTAGC
GGTGGCAGCTGACCTTAAGAGCACTCAAGAGGCCATAAACAAGATAACAAAAAATCTCAACTCTTTGAGTGAGCTGGAAGTAAAGAATCTTCAAAGACTA
AGCGGTGCCATGGATGAACTCCACAACGAGATACTAGAACTAGATGAGAAAGTGGATGATCTCAGAGCTGATACAATAAGCTCACAAATAGAACTCGCAG
TCCTGCTTTCCAATGAAGGAATAATAAACAGTGAAGATGAACATCTCTTGGCGCTTGAAAGAAAGCTGAAGAAAATGCTGGGCCCCTCTGCTGTAGAGAT
AGGGAATGGATGCTTTGAAACCAAACACAAGTGCAACCAGACCTGTCTCGACAGAATAGCTGCTGGTACCTTTGATGCAGGAGAATTTTCTCTCCCCACC
TTTGATTCACTGAATATTACTGCTGCATCTTTAAATGACGATGGATTGGACAATCATACTATACTGCTTTACTACTCAACTGCTGCCTCCAGTTTGGCTG
TAACACTGATGATAGCTATCTTTGTTGTTTATATGGTCTCCAGAGACAATGTTTCTTGCTCCATT
>B/Togo/1071/2019
CATGTCGTCAAAACTGCTACTCAAGGGGAGGTCAATGTGACCGGTGTAATACCACTGACAACAACACCCACCAAATCTCATTTTGCAAATCTCAAAGGAA
CAGAAACCAGGGGGAAACTATGCCCAAAATGCCTCAACTGCACAGATCTGGATGTAGCCTTGGGCAGACCAAAATGCACAGGGAAAATACCCTCTGCAAG
GGTTTCAATACTCCATGAAGTCAGACCTGTTACATCTGGGTGCTTTCCTATAATGCACGATAGAACAAAAATTAGACAGCTGCCTAACCTTCTCCGAGGA
TACGAACATGTCAGGTTATCAACTCACAACGTTATCAATGCAGAAAATGCACCAGGAAGACCCTACGAAATTGGAACCTCAGGGTCTTGCCCTAACATTA
CCAATGGAAACGGATTCTTCGCAACAATGGCTTGGGCCGTCCCA---------AAAAACAAAACAGCAACAAATCCATTAACAATAGAAGTACCATACAT
TTGTACAGAAGGAGAAGACCAAATTACCGTTTGGGGGTTCCACTCTGACAACGAGACCCAAATGGCAAAGCTCTATGGGGACTCAAAGCCCCAGAAGTTC
ACCTCATCTGCCAACGGAGTGACCACACATTACGTTTCACAGATTGGTGGCTTCCCAAGTCAAACAGAAGACGGAGGACTACCACAAAGTGGCAGAATTG
TTGTTGATTACATGGTGCAAAAATCTGGAAAAACAGGAACAATTACCTATCAAAGAGGTATTTTATTGCCTCAAAAGGTGTGGTGCGCAAGTGGCAGGAG
CAAGGTAATAAAAGGATCCTTGCCCTTAATTGGAGAAGCAGATTGCCTCCATGAAAAATACGGTGGATTAAACAAAAGCAAGCCTTACTACACAGGGGAA
CATGCAAAGGCCATAGGAAATTGCCCAATATGGGTGAAAACACCCTTGAAGCTGGCCAATGGAACCAAATATAGACCTCCTGCAAAACTATTAAAGGAAA
GAGGTTTCTTCGGAGCCATTGCTGGTTTCTTAGAGGGAGGATGGGAAGGAATGATTGCAGGTTGGCACGGATACACATCCCATGGGGCACATGGAGTAGC
GGTGGCAGCTGACCTTAAGAGCACTCAAGAGGCCATAAACAAGATAACAAAAAATCTCAACTCTTTGAGTGAGCTGGAAGTAAAGAATCTTCAAAGACTA
AGCGGTGCCATGGATGAACTCCACAACGAAATACTAGAACTAGATGAGAAAGTGGATGATCTCAGAGCTGATACAATAAGCTCACAAATAGAACTCGCAG
TCCTGCTTTCCAATGAAGGAATAATAAACAGTGAAGATGAACATCTCTTGGCGCTTGAAAGAAAGCTGAAGAAAATGCTGGGCCCCTCTGCTGTAGAGAT
AGGGAATGGATGCTTTGAAACCAAACACAAGTGCAACCAGACCTGTCTCGACAGAATAGCTGCTGGTACCTTTGATGCAGGAGAATTTTCTCTCCCCACC
TTTGATTCACTGAATATTACTGCTGCATCTTTAAATGACGATGGATTGGACAATCATACTATACTGCTTTACTACTCAACTGCTGCCTCCAGTTTGGCTG
TAACACTGATGATAGCTATCTTTGTTGTTTATATGGTCTCCAGAGACAATGTTTCTTGCTCCATT
>B/Togo/794/2019
CATGTCGTCAAAACTGCTACTCAAGGGGAGGTCAATGTGACCGGTGTAATACCACTGACAACAACACCCACCAAATCTCATTTTGCAAATCTCAAAGGAA
CAGAAACCAGGGGGAAACTATGCCCAAAATGCCTCAACTGCACAGATCTGGATGTAGCCTTGGGCAGACCAAAATGCACAGGGAAAATACCCTCTGCAAG
GGTTTCAATACTCCATGAAGTCAGACCTGTTACATCTGGGTGCTTTCCTATAATGCACGATAGAACAAAAATTAGACAGCTGCCTAACCTCCTCCGAGGA
TACGAACATGTCAGGTTATCAACTCACAACGTTATCAATGCAGAAAATGCACCAGGAAGACCCTACGAAATTGGAACCTCAGGGTCTTGCCCTAACATTA
CCAATGGAAACGGATTCTTCGCAACAATGGCTTGGGCCGTCCCA---------AAAAACAAAACAGCAACAAATCCATTAACAATAGAAGTACCATACAT
TTGTACAGAAGGAGAAGACCAAATTACCGTTTGGGGGTTCCACTCTGACAACGAGACCCAAATGGCAAAGCTCTATGGGGACTCAAAGCCCCAGAAGTTC
ACCTCATCTGCCAACGGAGTGACCACACATTACGTTTCACAGATTGGTGGCTTCCCAAGTCAAACAGAAGACGGAGGACTACCACAAAGTGGCAGAATTG
TTGTTGATTACATGGTGCAAAAATCTGGAAAAACAGGAACAATTACCTATCAAAGAGGTATTTTATTGCCTCAAAAGGTGTGGTGCGCAAGTGGCAGGAG
CAAGGTAATAAAAGGATCCTTGCCCTTAATTGGAGAAGCAGATTGCCTCCATGAAAAATACGGTGGATTAAACAAAAGCAAGCCTTACTACACAGGAGAA
CATGCAAAGGCCATAGGAAATTGCCCAATATGGGTGAAAACACCCTTGAAGCTGGCCAATGGAACCAAATATAGACCTCCTGCAAAACTATTAAAGGAAA
GAGGTTTCTTCGGAGCCATTGCTGGTTTCTTAGAGGGAGGATGGGAAGGAATGATTGCAGGTTGGCACGGATACACATCCCATGGGGCACATGGAGTAGC
GGTGGCAGCTGACCTTAAGAGCACTCAAGAGGCCATAAACAAGATAACAAAAAATCTCAACTCTTTGAGTGAGCTGGAAGTAAAGAATCTTCAAAGACTA
AGCGGTGCCATGGATGAACTCCACAACGAAATACTAGAACTAGATGAGAAAGTGGATGATCTCAGAGCTGATACAATAAGCTCACAAATAGAACTCGCAG
TCCTGCTTTCCAATGAAGGAATAATAAACAGTGAAGATGAACATCTCTTGGCGCTTGAAAGAAAGCTGAAGAAAATGCTGGGCCCCTCTGCTGTAGAGAT
AGGGAATGGATGCTTTGAAACCAAACACAAGTGCAACCAGACCTGTCTCGACAGAATAGCTGCTGGTACCTTTGATGCAGGAGAATTTTCTCTCCCCACC
TTTGATTCACTGAATATTACTGCTGCATCTTTAAATGACGATGGATTGGACAATCATACTATACTGCTTTACTACTCAACTGCTGCCTCCAGTTTGGCTG
TAACACTGATGATAGCTATCTTTGTTGTTTATATGGTCTCCAGAGACAATGTTTCTTGCTCCATT
>B/Mali/20056/2020
CATGTCGTCAAAACTGCTACTCAAGGGGAGGTCAATGTGACCGGTGTAATACCACTGACAACAACACCCACCAAATCTCATTTTGCAAATCTCAAAGGAA
CAGAAACCAGGGGGAAACTATGCCCAAAATGCCTCAACTGCACAGATCTGGATGTAGCCTTGGGCAGACCAAAATGCACAGGGAAAATACCCTCTGCAAG
GGTTTCAATACTCCATGAAGTCAGACCTGTTACATCTGGGTGCTTTCCTATAATGCACGATAGAACAAAAATTAGACAGCTGCCTAACCTTCTCCGAGGA
TACGAACATGTCAGGTTATCAACTCACAACGTTATCAATGCAGAAAATGCACCAGGAAGACCCTACGAAATTGGAACCTCAGGGTCTTGCCCTAACATTA
CCAATGGAAACGGATTCTTCGCAACAATGGCTTGGGCCGTCCCA---------AAAAACAAAACAGCAACAAATCCATTAACAATAGAAGTACCATACAT
TTGTACAGAAGGAGAAGACCAAATTACCGTTTGGGGGTTCCACTCTGACAACGAGACCCAAATGGCAAAGCTCTATGGGGACTCAAAGCCCCAGAAGTTC
ACCTCATCTGCCAACGGAGTGACCACACATTACGTTTCACAGATTGGTGGCTTCCCAAGTCAAACAGAAGACGGAGGACTACCACAAAGTGGCAGAATTG
TTGTTGATTACATGGTGCAAAAATCTGGAAAAACAGGAACAATTACCTATCAAAGAGGTATTTTATTGCCTCAAAAGGTGTGGTGCGCAAGTGGCAGGAG
CAAGGTAATAAAAGGATCCTTGCCCTTAATTGGAGAAGCAGATTGCCTCCATGAAAAATACGGTGGATTAAACAAAAGCAAGCCTTACTACACAGGGGAA
CATGCAAAGGCCATAGGAAATTGCCCAATATGGGTGAAAACACCCTTGAAGCTGGCCAATGGAACCAAATATAGACCTCCTGCAAAACTATTAAAGGAAA
GAGGTTTCTTCGGAGCCATTGCTGGTTTCTTAGAGGGAGGATGGGAAGGAATGATTGCAGGTTGGCACGGATACACATCCCATGGGGCACATGGAGTAGC
GGTGGCAGCTGACCTTAAGAGCACTCAAGAGGCCATAAACAAGATAACAAAAAATCTCAACTCTTTGAGTGAGCTGGAAGTAAAGAATCTTCAAAGACTA
AGCGGTGCCATGGATGAACTCCACAACGAAATACTAGAACTAGATGAGAAAGTGGATGATCTCAGAGCTGATACAATAAGCTCACAAATAGAACTCGCAG
TCCTGCTTTCCAATGAAGGAATAATAAACAGTGAAGATGAACATCTCTTGGCGCTTGAAAGAAAGCTGAAGAAAATGCTGGGCCCCTCTGCTGTAGAGAT
AGGGAATGGATGCTTTGAAACCAAACACAAGTGCAACCAGACCTGTCTCGACAGAATAGCTGCTGGTACCTTTGATGCAGGAGAATTTTCTCTCCCCACC
TTTGATTCACTGAATATTACTGCTGCATCTTTAAATGACGATGGATTGGACAATCATACTATACTGCTTTACTACTCAACTGCTGCCTCCAGTTTGGCTG
TAACACTGATGATAGCTATCTTTGTTGTTTATATGGTCTCCAGAGACAATGTTTCTTGCTCCATT
>B/Nigeria/4372/2019
CATGTCGTCAAAACTGCTACTCAAGGGGAGGTCAATGTGACCGGTGTAATACCACTGACAACAACACCCACCAAATCTCATTTTGCAAATCTCAAAGGAA
CAGAAACCAGGGGGAAACTATGCCCAAAATGCCTCAACTGCACAGATCTGGATGTAGCCTTGGGCAGACCAAAATGCACAGGGAAAATACCCTCTGCAAG
GGTTTCAATACTCCATGAAGTCAGACCTGTTACATCTGGGTGCTTTCCTATAATGCACGATAGAACAAAAATTAGACAGCTGCCTAACCTTCTCCGAGGA
TACGAACATGTCAGGTTATCAACTCACAACGTTATCAATGCAGAAAATGCACCAGGAAGACCCTACGAAATTGGAACCTCAGGGTCTTGCCCTAACATTA
CCAATGGAAACGGATTCTTCGCAACAATGGCTTGGGCCGTCCCA---------AAAAACAAAACAGCAACAAATCCATTAACAATAGAAGTACCATACAT
TTGTACAGAAGGAGAAGACCAAATTACCGTTTGGGGGTTCCACTCTGACAACGAGACCCAAATGGCAAAGCTCTATGGGGACTCAAAGCCCCAGAAATTC
ACCTCATCTGCCAACGGAGTGACCACACATTACGTTTCACAGATTGGTGGCTTCCCAAGTCAAACAGAAGACGGAGGACTACCACAAAGTGGCAGAATTG
TTGTTGATTACATGGTGCAAAAATCTGGAAAAACAGGAACAATTACCTATCAAAGAGGTATTTTATTGCCTCAAAAGGTGTGGTGCGCAAGTGGCAGGAG
CAAGGTAATAAAAGGATCCTTGCCCTTAATTGGAGAAGCAGATTGCCTCCATGAAAAATACGGTGGATTAAACAAAAGCAAGCCTTACTACACAGGGGAA
CATGCAAAGGCCATAGGAAATTGCCCAATATGGGTGAAAACACCCTTGAAGCTGGCCAATGGAACCAAATATAGACCTCCTGCAAAACTATTAAAGGAAA
GAGGTTTCTTCGGAGCCATTGCTGGTTTCTTAGAGGGAGGATGGGAAGGAATGATTGCAGGTTGGCACGGATACACATCCCATGGGGCACATGGAGTAGC
GGTGGCAGCTGACCTTAAGAGCACTCAAGAGGCCATAAACAAGATAACAAAAAATCTCAACTCTTTGAGTGAGCTGGAAGTAAAGAATCTTCAAAGACTA
AGCGGTGCCATGGATGAACTCCACAACGAAATACTAGAACTAGATGAGAAAGTGGATGATCTCAGAGCTGATACAATAAGCTCACAAATAGAACTCGCAG
TCCTGCTTTCCAATGAAGGAATAATAAACAGTGARGATGAACATCTCTTGGCGCTTGAAAGAAAGCTGAAGAAAATGCTGGGCCCCTCTGCTGTAGAGAT
AGGGAATGGATGCTTTGAAACCAAACACAAGTGCAACCAGACCTGTCTCGACAGAATAGCTGCTGGTACCTTTGATGCAGGAGAATTTTCTCTCCCCACC
TTTGATTCACTGAATATTACTGCTGCATCTTTAAATGACGATGGATTGGACAATCATACTATACTGCTTTACTACTCAACTGCTGCCTCCAGTTTGGCTG
TAACACTGATGATAGCTATCTTTGTTGTTTATATGGTCTCCAGAGACAATGTTTCTTGCTCCATT
>B/Lebanon/115/2020
CATGTCGTCAAAACTGCTACTCAAGGGGAGGTCAATGTGACCGGTGTAATACCACTGACAACAACACCCACCAAATCTCATTTTGCAAATCTCAAAGGAA
CAGAAACCAGGGGGAAACTATGCCCAAAATGCCTCAACTGCACAGATCTGGATGTAGCCTTGGGCAGACCAAAATGCACAGGGAAAATACCCTCTGCAAG
GGTTTCAATACTCCATGAAGTCAGACCTGTTACATCTGGGTGCTTTCCTATAATGCACGATAGAACAAAAATTAGACAGCTGCCTAACCTTCTCCGAGGA
TACGAACATGTCAGGTTATCAACTCACAACGTTATCAATGCAGAAAATGCACCAGGAAGACCCTACGAAATTGGAACCTCAGGGTCTTGCCCTAACATTA
CCAATGGAAACGGATTCTTCGCAACAATGGCTTGGGCCGTCCCA---------AAAAACAAAACAGCAACAAATCCATTAACAATAGAAGTACCATACAT
TTGTACAGAAGGAGAAGACCAAATTACCGTTTGGGGGTTCCACTCTGACAACGAGACCCAAATGGCAAAGCTCTATGGGGACTCAAAGCCCCAGAAGTTC
ACCTCATCTGCCAACGGAGTGACCACACATTACGTTTCACAGATTGGTGGCTTCCCAAGTCAAACAGAAGACGGAGGACTACCACAAAGTGGCAGAATTG
TTGTTGATTACATGGTGCAAAAATCTGGAAAAACAGGAACAATTACCTATCAAAGAGGTATTTTATTGCCTCAAAGGGTGTGGTGCGCAAGTGGCAGGAG
CAAGGTAATAAAAGGATCCTTGCCCTTAATTGGAGAAGCAGATTGCCTCCATGAAAAATACGGTGGATTAAACAAAAGCAAGCCTTACTACACAGGGGAA
CATGCAAAGGCCATAGGAAATTGCCCAATATGGGTGAAAACACCCTTGAAGCTGGCCAATGGAACCAAATATAGACCTCCTGCAAAACTATTAAAGGAAA
GAGGTTTCTTCGGAGCCATTGCTGGTTTCTTAGAGGGAGGATGGGAAGGAATGATTGCAGGTTGGCACGGATACACATCCCATGGGGCACATGGAGTAGC
GGTGGCAGCTGACCTTAAGAGCACTCAAGAGGCCATAAACAAGATAACAAAAAATCTCAACTCTTTGAGTGAGCTGGAAGTAAAGAATCTTCAAAGACTA
AGCGGTGCCATGGATGAACTCCACAACGAAATACTAGAACTAGATGAGAAAGTGGATGATCTCAGAGCTGATACAATAAGCTCACAAATAGAACTCGCAG
TCCTGCTTTCCAATGAAGGAATAATAAACAGTGAAGATGAACATCTCTTGGCGCTTGAAAGAAAGCTGAAGAAAATGCTGGGCCCCTCTGCTGTAGAGAT
AGGGAATGGATGCTTTGAAACCAAACACAAGTGCAACCAGACCTGTCTCGACAGAATAGCTGCTGGTACCTTTGATGCAGGAGAATTTTCTCTCCCCACC
TTCGATTCACTGAATATTACTGCTGCATCTTTAAATGACGATGGATTGGACAATCATACTATACTGCTTTACTACTCAACTGCTGCCTCCAGTTTGGCTG
TAACACTGATGATAGCTATCTTTGTTGTTTATATGGTCTCCAGAGACAATGTTTCTTGCTCCATT
>B/Sweden/11/2019
CATGTCGTCAAAACTGCTACTCAAGGGGAGGTCAACGTGACCGGTGTAATACCACTGACAACAACACCCACCAAATCTCATTTTGCAAATCTCAAAGGAA
CAGAAACCAGGGGGAAACTATGCCCAAAATGCCTCAACTGCACAGATCTGGATGTAGCCTTGGGCAGACCAAAATGCACAGGAAAAATACCCTCTGCAAG
GGTTTCAATACTCCATGAAGTCAGACCTGTTACATCTGGGTGCTTTCCTATAATGCACGATAGAACAAAAATTAGACAGCTGCCTAACCTTCTCCGAGGA
TACGAACATGTCAGGTTATCAACTCACAACGTTATCAATGCAAAAGATGCACCAGGAAGACCCTACGAAATTGGAACCTCAGGGTCTTGCCCTAACATTA
CCAATGGAAACGGATTCTTCGCAACAATGGCTTGGGCCGTCCCA---------AAAAACAAAACAGCAACAAATCCATTAACAATAGAAGTACCATACAT
TTGTACAGAAGGAGAAGACCAAATTACTGTTTGGGGGTTCCACTCTGACAACGAGACCCAAATGGCAAAGCTCTATGGGGACTCAAAGCCCCAGAAGTTC
ACCTCATCTGCCAACGGAGTGACCACACATTACGTTTCACAGATTGGTGGCTTCCCAAATCAAACAGAAGACGGAGGACTACCACAAAGTGGCAGAATTG
TTGTTGATTACATGGTGCAGAAATCTGGAAAAACAGGAACAATTACCTATCAAAGAGGTATTTTATTGCCTCAAAAGGTGTGGTGCGCAAGTGGCAGGAG
CAAGGTAATAAAAGGATCCTTGCCCTTAATTGGAGAAGCAGATTGCCTCCATGAAAAATACGGTGGATTAAACAAAAGCAAGCCTTACTACACAGGGGAA
CATGCAAAGGCCATAGGAAATTGCCCAATATGGGTGAAAACACCCTTGAAGCTGGCCAATGGAACCAAATATAGACCCCCTGCAAAACTATTAAAGGAAA
GAGGTTTCTTCGGAGCCATTGCTGGTTTCTTAGAGGGAGGATGGGAAGGAATGATTGCAGGTTGGCACGGATACACATCCCATGGGGCACATGGAGTAGC
GGTGGCAGCTGACCTTAAGAGCACTCAAGAGGCCATAAACAAGATAACAAAAAATCTCAACTCTTTGAGTGAGCTGGAAGTAAAGAATCTTCAAAGACTA
AGCGGTGCCATGGATGAACTCCACAACGAAATACTAGAACTAGATGAGAAAGTGGATGATCTCAGAGCTGATACAATAAGCTCACAAATAGAACTCGCAG
TCCTGCTTTCCAATGAAGGAATAATAAACAGTGAAGATGAACATCTCTTGGCGCTTGAAAGAAAGCTGAAGAAAATGCTGGGCCCCTCTGCTGTAGAGAT
AGGGAATGGATGCTTTGAAACCAAACACAAGTGCAACCAGACCTGTCTCGACAGAATAGCTGCTGGTACCTTTGATGCAGGAGAATTTTCTCTCCCCACC
TTTGATTCACTGAATATTACTGCTGCATCTTTAAATGACGACGGATTGGACAATCATACTATACTGCTTTACTACTCAACTGCTGCCTCCAGTTTGGCTG
TAACACTGATGATAGCTATCTTTGTTGTTTATATGGTCTCCAGAGACAATGTTTCTTGCTCCATT
>B/Ireland/09562/2020
CATGTCGTCAAAACTGCTACTCAAGGGGAGGTCAACGTGACCGGTGTAATACCACTGACAACAACACCCACCAAATCTCATTTTGCAAATCTCAAAGGAA
CAGAAACCAGGGGGAAACTATGCCCAAAATGCCTCAACTGCACAGATCTGGATGTAGCCTTGGGCAGACCAAAATGCACAGGGAAAATACCCTCTGCAAG
GGTTTCAATACTCCATGAAGTCAGACCTGTTACATCTGGGTGCTTTCCTATAATGCACGATAGAACAAAAATTAGACAGCTGCCTAACCTTCTCCGAGGA
TACGAACATGTCAGGTTATCAACTCACAACGTTATCAATGCAAAAGATGCACCAGGAAGACCCTACGAAATTGGAACCTCAGGGTCTTGCCCTAACATTA
CCAATGGAAACGGATTCTTCGCAACAATGGCTTGGGCCGTCCCA---------AAAAACAAAACAGCAACAAATCCATTAACAATAGAAGTACCATACAT
TTGTACAGAAGGAGAAGACCAAATTACTGTTTGGGGGTTCCACTCTGACAACGAGACCCAAATGGCAAAGCTCTATGGGGACTCAAAGCCCCAGAAGTTC
ACCTCATCTGCCAACGGAGTGACCACACATTACGTTTCACAGATTGGTGGCTTCCCAAATCAAACAGAAGACGGAGGACTACCACAAAGTGGCAGAATTG
TTGTTGATTACATGGTGCAGAAATCTGGAAAAACAGGAACAATTACCTATCAAAGAGGTATTTTATTGCCTCAAAAGGTGTGGTGCGCAAGTGGCAGGAG
CAAGGTAATAAAAGGATCCTTGCCCTTAATTGGAGAAGCAGATTGCCTCCATGAAAAATACGGTGGATTAAACAAAAGCAAGCCTTACTACACAGGGGAA
CATGCAAAGGCCATAGGAAATTGCCCAATATGGGTGAAAACACCCTTGAAGCTGGCCAATGGAACCAAATATAGACCCCCTGCAAAACTATTAAAGGAAA
GAGGTTTCTTCGGAGCCATTGCTGGTTTCTTAGAGGGAGGATGGGAAGGAATGATTGCAGGTTGGCACGGATACACATCCCATGGGGCACATGGAGTAGC
GGTGGCAGCTGACCTTAAGAGCACTCAAGAGGCTATAAACAAGATAACAAAAAATCTCAACTCTTTGAGTGAGCTGGAAGTAAAGAATCTTCAAAGACTA
AGCGGTGCCATGGATGAACTCCACAACGAAATACTAGAACTAGATGAGAAAGTGGATGATCTCAGAGCTGATACAATAAGCTCACAAATAGAACTCGCAG
TCCTGCTTTCCAATGAAGGAATAATAAACAGTGAAGATGAACATCTCTTGGCGCTTGAAAGAAAGCTGAAGAAAATGCTGGGCCCCTCTGCTGTAGAGAT
AGGGAATGGATGCTTTGAAACCAAACACAAGTGCAACCAGACCTGTCTCGACAGAATAGCTGCTGGTACCTTTGATGCAGGAGAATTTTCTCTCCCCACC
TTTGATTCACTGAATATTACTGCTGCATCTTTAAATGACGACGGATTGGACAATCATACTATACTGCTTTACTACTCAACTGCTGCCTCCAGTTTGGCTG
TAACACTGATGATAGCTATCTTTGTTGTTTATATGGTCTCCAGAGACAATGTTTCTTGCTCCATT
>B/Bratislava/439/2020
CATGTCGTCAAAACTGCTACTCAAGGGGAGGTCAACGTGACCGGTGTAATACCACTGACAACAACACCCACCAAATCTCATTTTGCAAATCTCAAAGGAA
CAGAAACCAGGGGGAAACTATGCCCAAAATGCCTCAACTGCACAGATCTGGATGTAGCCTTGGGCAGACCAAAATGCACAGGGAAAATACCCTCTGCAAG
GGTTTCAATACTCCATGAAGTCAGACCTGTTACATCTGGGTGCTTTCCTATAATGCACGATAGAACAAAAATTAGACAGCTGCCTAACCTTCTCCGAGGA
TACGAACATGTCAGGTTATCAACTCACAACGTTATCAATGCAAAAGATGCACCAGGAAGACCCTACGAAATTGGAACCTCAGGGTCTTGCCCTAACATTA
CCAATGGAAACGGATTCTTCGCAACAATGGCTTGGGCCGTCCCA---------AAAAACAAAACAGCAACAAATCCATTAACAATAGAAGTACCATACAT
TTGTACAGAAGGAGAAGACCAAATTACTGTTTGGGGGTTCCACTCTGACAACGAGACCCAAATGGCAAAGCTCTATGGGGACTCAAAGCCCCAGAAGTTC
ACCTCATCTGCCAACGGAGTGACCACACATTACGTTTCACAGATTGGTGGCTTCCCAAATCAAACAGAAGACGGAGGACTACCACAAAGTGGCAGAATTG
TTGTTGATTACATGGTGCAGAAATCTGGAAAAACAGGAACAATTACCTATCAAAGAGGTATTTTATTGCCTCAAAAGGTGTGGTGCGCAAGTGGCAGGAG
CAAGGTAATAAAAGGATCCTTGCCCTTAATTGGAGAAGCAGATTGCCTCCATGAAAAATACGGTGGATTAAACAAAAGCAAGCCTTACTACACAGGGGAA
CATGCAAAGGCCATAGGAAATTGCCCAATATGGGTGAAAACACCCTTGAAGCTGGCCAATGGAACCAAATATAGACCCCCTGCAAAACTATTAAAGGAAA
GAGGTTTCTTCGGAGCCATTGCTGGTTTCTTAGAGGGAGGATGGGAAGGAATGATTGCAGGTTGGCACGGATACACATCCCATGGGGCACATGGAGTAGC
GGTGGCAGCTGACCTTAAGAGCACTCAAGAGGCTATAAACAAGATAACAAAAAATCTCAACTCTTTGAGTGAGCTGGAAGTAAAGAATCTTCAAAGACTA
AGCGGTGCCATGGATGAACTCCACAACGAAATACTAGAACTAGATGAGAAAGTGGATGATCTCAGAGCTGATACAATAAGCTCACAAATAGAACTCGCAG
TCCTGCTTTCCAATGAAGGAATAATAAACAGTGAAGATGAACATCTCTTGGCGCTTGAAAGAAAGCTGAAGAAAATGCTGGGCCCCTCTGCTGTAGAGAT
AGGGAATGGATGCTTTGAAACCAAACACAAGTGCAACCAGACCTGTCTCGACAGAATAGCTGCTGGTACCTTTGATGCAGGAGAATTTTCTCTCCCCACC
TTTGATTCACTGAATATTACTGCTGCATCTTTAAATGACGACGGATTGGACAATCATACTATACTGCTTTACTACTCAACTGCTGCCTCCAGTTTGGCTG
TAACACTGATGATAGCTATCTTTGTTGTTTATATGGTCTCCAGAGACAATGTTTCTTGCTCCATT
>B/Norway/2284/2020
CATGTCGTCAAAACTGCTACTCAAGGGGAGGTCAACGTGACCGGTGTAATACCACTGACAACAACACCCACCAAATCTCATTTTGCAAATCTCAAAGGAA
CAGAAACCAGGGGGAAACTATGCCCAAAATGCCTCAACTGCACAGATCTGGATGTAGCCTTGGGCAGACCAAAATGCACAGGGAAAATACCCTCTGCAAG
GGTTTCAATACTCCATGAAGTCAGACCTGTTACATCTGGGTGCTTTCCTATAATGCACGATAGAACAAAAATTAGACAGCTGCCTAACCTTCTCCGAGGA
TACGAACATGTCAGGTTATCAACTCACAACGTTATCAATGCAAAAGATGCACCAGGAAGACCCTACGAAATTGGAACCTCAGGGTCTTGCCCTAACATTA
CCAATGGAAACGGATTCTTCGCAACAATGGCTTGGGCCGTCCCA---------AAAAACAAAACAGCAACAAATCCATTAACAATAGAAGTACCATACAT
TTGTACAGAAGGAGAAGACCAAATTACTGTTTGGGGGTTCCACTCTGACAACGAGACCCAAATGGCAAAGCTCTATGGGGACTCAAAGCCCCAGAAGTTC
ACCTCATCTGCCAACGGAGTGACCACACATTACGTTTCACAGATTGGTGGCTTCCCAAATCAAACAGAAGACGGAGGACTACCACAAAGTGGCAGAATTG
TTGTTGATTACATGGTGCAGAAATCTGGAAAAACAGGAACAATTACCTATCAAAGAGGTATTTTATTGCCTCAAAAGGTGTGGTGCGCAAGTGGCAGGAG
CAAGGTAATAAAAGGATCCTTGCCCTTAATTGGAGAAGCAGATTGCCTCCATGAAAAATACGGTGGATTAAACAAAAGCAAGCCTTACTACACAGGGGAA
CATGCAAAGGCCATAGGAAATTGCCCAATATGGGTGAAAACACCCTTGAAGCTGGCCAATGGAACCAAATATAGACCCCCTGCAAAACTATTAAAGGAAA
GAGGTTTCTTCGGAGCCATTGCTGGTTTCTTAGAGGGAGGATGGGAAGGAATGATTGCAGGTTGGCACGGATACACATCCCATGGGGCACATGGAGTAGC
GGTGGCAGCTGACCTTAAGAGCACTCAAGAGGCCATAAACAAGATAACAAAAAATCTCAACTCTTTGAGTGAGCTGGAAGTAAAGAATCTTCAAAGACTA
AGCGGTGCCATGGATGAACTCCACAACGAAATACTAGAACTAGATGAGAAAGTGGATGATCTCAGAGCTGATACAATAAGCTCACAAATAGAACTCGCAG
TCCTGCTTTCCAATGAAGGAATAATAAACAGTGAAGATGAACATCTCTTGGCGCTTGAAAGAAAGCTGAAGAAAATGCTGGGCCCCTCTGCTGTAGAGAT
AGGGAATGGATGCTTTGAAACCAAACACAAGTGCAACCAGACCTGTCTCGACAGAATAGCTGCTGGTACCTTTGATGCAGGAGAATTTTCTCTCCCCACC
TTTGATTCACTGAATATTACTGCTGCATCTTTAAATGACGACGGATTGGACAATCATACTATACTGCTTTACTACTCAACTGCTGCCTCCAGTTTGGCTG
TAACACTGATGATAGCTATCTTTGTTGTTTATATGGTCTCCAGAGACAATGTTTCTTGCTCCATT
>B/Brisbane/2/2020
CATGTCGTCAAAACTGCTACTCAAGGGGAGGTCAACGTGACCGGTGTAATACCACTGACAACAACACCCACCAAATCTCATTTTGCAAATCTCAAAGGAA
CAGAAACCAGGGGGAAACTATGCCCAAAATGCCTCAACTGCACAGATCTGGATGTAGCCTTGGGCAGACCAAAATGCACAGGGAAAATACCCTCTGCAAG
GGTTTCAATACTCCATGAAGTCAGACCTGTTACATCTGGGTGCTTTCCTATAATGCACGATAGAACAAAAATTAGACAGCTGCCTAACCTTCTCCGAGGA
TACGAACATATCAGGTTATCAACTCACAACGTTATCAATGCAAAAGATGCACCAGGAAGACCCTACGAAATTGGAACCTCAGGGTCTTGCCCTAACATTA
CCAATGGAAACGGATTCTTCGCAACAATGGCTTGGGCCGTCCCA---------AAAAACAAAACAGCAACAAATCCATTAACAATAGAAGTACCATACAT
TTGTACAGAAGGAGAAGACCAAATTACTGTTTGGGGGTTCCACTCTGACAACGAGACCCAAATGGCAAAGCTCTATGGGGACTCAAAGCCCCAGAAGTTC
ACCTCATCTGCCAACGGAGTGACCACACATTACGTTTCACAGATTGGTGGCTTCCCAAATCAAACAGAAGACGGAGGACTACCACAAAGTGGCAGAATTG
TTGTTGATTACATGGTGCAGAAATCTGGAAAAACAGGAACAATTACCTATCAAAGAGGTATTTTATTGCCTCAAAAGGTGTGGTGCGCAAGTGGCAGGAG
CAAGGTAATAAAAGGATCCTTGCCCTTAATTGGAGAAGCAGATTGCCTCCATGAAAAATACGGTGGATTAAACAAAAGCAAGCCTTACTACACAGGGGAA
CATGCAAAGGCCATAGGAAATTGCCCAATATGGGTGAAAACACCCTTGAAGCTGGCCAATGGAACCAAATATAGACCCCCTGCAAAACTATTAAAGGAAA
GAGGTTTCTTCGGAGCCATTGCTGGTTTCTTAGAGGGAGGATGGGAAGGAATGATTGCAGGTTGGCACGGATACACATCCCATGGGGCACATGGAGTAGC
GGTGGCAGCTGACCTTAAGAGCACTCAAGAGGCTATAAACAAGATAACAAAAAATCTCAACTCTTTGAGTGAGCTGGAAGTAAAGAATCTTCAAAGACTA
AGCGGTGCCATGGATGAACTCCACAACGAAATACTAGAACTAGATGAGAAAGTGGATGATCTCAGAGCTGATACAATAAGCTCACAAATAGAACTCGCAG
TCCTGCTTTCCAATGAAGGAATAATAAACAGTGAAGATGAACATCTCTTGGCGCTTGAAAGAAAGCTGAAGAAAATGCTGGGCCCCTCTGCTGTAGAGAT
AGGGAATGGATGCTTTGAAACCAAACACAAGTGCAACCAGACCTGTCTCGACAGAATAGCTGCTGGTACCTTTGATGCAGGAGAATTTTCTCTCCCCACC
TTTGATTCACTGAATATTACTGCTGCATCTTTAAATGACGACGGATTGGACAATCATACTATACTGCTTTACTACTCAACTGCTGCCTCCAGTTTGGCTG
TAACACTGATGATAGCTATCTTTGTTGTTTATATGGTCTCCAGAGACAATGTTTCTTGCTCCATT
>B/Switzerland/6411/2020
CATGTCGTCAAAACTGCTACTCAAGGGGAGGTCAACGTGACCGGTGTAATACCACTGACAACAACACCCACCAAATCTCATTTTGCAAATCTCAAAGGAA
CAGAAACCAGGGGGAAACTATGCCCAAAATGCCTCAACTGCACAGATCTGGATGTAGCCTTGGGCAGACCAAAATGCACAGGGAAAATACCCTCTGCAAG
GGTTTCAATACTCCATGAAGTCAGACCTGTTACATCTGGGTGCTTTCCTATAATGCACGATAGAACAAAAATTAGACAGCTGCCTAACCTTCTCCGAGGA
TACGAACATGTCAGGTTATCAACTCACAACGTTATCAATGCAAAAGATGCACCAGGAAGACCCTACGAAATTGGAACCTCAGGGTCTTGCCCTAACATTA
CCAATGGAAACGGATTCTTCGCAACAATGGCTTGGGCCGTCCCA---------AAAAACAAAACAGCAACAAATCCATTAACAATAGAAGTACCATACAT
TTGTACAGAAGGAGAAGACCAAATTACTGTTTGGGGGTTCCACTCTGACAACGAGACCCAAATGGCAAAGCTCTATGGGGACTCAAAGCCCCAGAAGTTC
ACCTCATCTGCCAACGGAGTGACCACACATTACGTTTCACAGATTGGTGGCTTCCCAAATCAAACAGAAGACGGAGGACTACCACAAAGTGGCAGAATTG
TTGTTGATTACATGGTGCAGAAATCTGGAAAAACAGGAACAATTACCTATCAAAGAGGTATTTTATTGCCTCAAAAGGTGTGGTGCGCAAGTGGCAGGAG
CAAGGTAATAAAAGGATCCTTGCCCTTAATTGGAGAAGCAGATTGCCTCCATGAAAAATACGGTGGATTAAACAAAAGCAAGCCTTACTACACAGGGGAA
CATGCAAAGGCCATAGGAAATTGCCCAATATGGGTGAAAACACCCTTGAAGCTGGCCAATGGAACCAAATATAGACCCCCTGCAAAACTATTAAAGGAAA
GAGGTTTCTTCGGAGCCATTGCTGGTTTCTTAGAGGGAGGATGGGAAGGAATGATTGCAGGTTGGCACGGATACACATCCCATGGGGCACATGGAGTAGC
GGTGGCAGCTGACCTTAAGAGCACTCAAGAGGCTATAAACAAGATAACAAAAAATCTCAACTCTTTGAGTGAGCTGGAAGTAAAGAATCTTCAAAGACTA
AGCGGTGCCATGGATGAACTCCACAACGAAATACTAGAACTAGATGAGAAAGTGGATGATCTCAGAGCTGATACAATAAGCTCACAAATAGAACTCGCAG
TCCTGCTTTCCAACGAAGGAATAATAAACAGTGAAGATGAACATCTCTTGGCGCTTGAAAGAAAGCTGAAGAAAATGCTGGGCCCCTCTGCTGTAGAGAT
AGGGAATGGATGCTTTGAAACCAAACACAAGTGCAACCAGACCTGTCTCGACAGAATAGCTGCTGGTACCTTTGATGCAGGAGAATTTTCTCTCCCCACC
TTTGATTCACTGAATATTACTGCTGCATCTTTAAATGACGACGGATTGGACAATCATACTATACTGCTTTACTACTCAACTGCTGCCTCCAGTTTGGCTG
TAACACTGATGATAGCTATCTTTGTTGTTTATATGGTCTCCAGAGACAATGTTTCTTGCTCCATT
>B/Sweden/61/2020
CATGTCGTCAAAACTGCTACTCAAGGGGAGGTCAATGTGACCGGTGTAATACCACTGACAACAACACCCACCAAATCTCATTTTGCAAATCTCAAAGGAA
CAGAAACCAGGGGGAAACTATGCCCAAAATGCCTCAACTGCACAGATCTGGATGTAGCCTTGGGCAGACCAAAATGCACAGGGAAAATACCCTCTGCAAG
GGTTTCAATACTCCATGAAGTCAGACCTGTTACATCTGGGTGCTTTCCTATAATGCACGATAGAACAAAAATTAGACAGCTGCCTAACCTTCTCCGAGGA
TACGAACATGTCAGGTTATCAACTCACAACGTTATCAAAGCAGAAGATGCACCAGGAGGACCCTACGAAATTGGAACCTCAGGGTCTTGCCCTAACATTA
CCAATGGAAACGGATTCTTCGCAACAATGGCTTGGGCCGTCCCA---------AAAAACAAAACAGCAACAAATCCATTAACAATAGAAGTACCATACAT
TTGTACAGAAGGAGAAGACCAAATTACCGTTTGGGGGTTCCACTCTGACAACGGGACTCAAATGGCAAAGCTCTATGGGGACTCAAAGCCTCAGAAGTTC
ACCTCATCTGCCAACGGAGTGACCACACATTACGTTTCACAGATTGGTGGCTTCCCAAATCAAACAGAAGACGGAGGACTACCACAAAGTGGCAGAATTG
TTGTTGATTACATGGTGCAAAAATCTGGAAAAACAGGAACAATTACCTATCAAAGAGGTATTTTATTGCCTCAAAAGGTGTGGTGCGCAAGTGGCAGGAG
CAAGGTAATAAAAGGATCCTTGCCCTTAATTGGAGAAGCAGATTGCCTCCATGAAAAATACGGTGGATTAAACAAAAGCAAGCCTTACTACACAGGGGAA
CATGCAAAAGCCATAGGAAATTGCCCAATATGGGTGAAAACACCCTTGAAGCTGGCCAATGGAACCAAATATAGACCTCCTGCAAAACTATTAAAGGAAA
GAGGTTTCTTCGGAGCCATTGCTGGTTTCTTAGAGGGAGGATGGGAAGGAATGATTGCAGGTTGGCACGGATACACATCCCATGGGGCACATGGAGTAGC
GGTGGCAGCTGACCTTAAGAGCACTCAAGAGGCCATAAACAAGATAACAAAAAATCTCAACTCTTTGAGTGAGCTGGAAGTAAAGAATCTTCAAAGACTA
AGCGGTGCCATGGATGAACTCCACAACGAAATACTAGAACTAGATGAGAAAGTGGATGATCTCAGAGCTGATACAATAAGCTCACAAATAGAACTCGCAG
TCCTGCTTTCCAATGAAGGAATAATAAACAGTGAAGATGAACATCTCTTGGCGCTTGAAAGAAAGCTGAAGAAAATGCTGGGCCCCTCTGCTGTAGAGAT
AGGGAATGGATGCTTTGAAACCAAACACAAGTGCAACCAGACCTGTCTCGACAGAATAGCTGCTGGTACCTTTGATGCAGGAGAATTTTCTCTCCCCACC
TTTGATTCACTGAATATTACTGCTGCATCTTTAAATGACGATGGATTGGACAATCATACTATACTGCTTTACTACTCAACTGCTGCCTCCAGTTTGGCTG
TAACACTGATGATAGCTATCTTTGTTGTTTATATGGTCTCCAGAGACAATGTTTCTTGCTCCATT
>B/Hong_Kong/286/2017
CATGTCGTCAAAACTGCTACTCAAGGGGAGGTCAATGTGACCGGTGTAATACCACTGACAACAACACCCACCAAATCTCATTTTGCAAATCTCAAAGGAA
CAGAAACCAGGGGGAAACTATGCCCAAAATGCCTCAACTGCACAGATCTGGATGTAGCCTTGGGCAGACCAAAATGCACAGGGAAAATACCCTCTGCAAG
GGTTTCAATACTCCATGAAGTCAGACCTGTTACATCTGGGTGCTTTCCTATAATGCATGATAGAACAAAAATTAGACAGCTGCCTAACCTTCTCCGAGGA
TACGAACATGTCAGGTTATCAACTCACAACGTTATCAATGCAGAAGATGCACCAGGAGGACCCTACAAAATTGGAACCTCAGGGTCTTGCCCTAATATTA
CCAATGGAAACGGATTCTTCGCAACAATGGCTTGGGCCGTCCCA---------AAAAACAAAACAGCAACAAATCCATTAACAATAGAAGTACCATACAC
TTGTACAGAAGGAGAAGACCAAATTACCGTTTGGGGGTTCCACTCTGACAACGAGACCCAAATGGCAAAGCTCTATGGGGACTCAAATCCCCAGAAGTTC
ACCTCATCTGCCAACGGGGTGACCACACATTACGTTTCACAGATTGGTGGCTTCCCAAATCAAACAGAAGACGGAGGACTACCACAAAGTGGCAGAATTG
TTGTTGATTACATGGTGCAAAAATCTGGAAAAACAGGAACAATTACCTATCAAAGAGGTATTTTATTGCCTCAAAAGGTGTGGTGCGCAAGCGGCAGGAG
CAAGGTAATAAAAGGATCCTTGCCTTTAATTGGAGAAGCAGATTGCCTCCATGAAAAATACGGTGGATTAAACAAAAGCAAGCCTTACTACACAGGAGAA
CATGCAAAGGCCATAGGAAATTGCCCAATATGGGTGAAAACACCCTTGAAGCTGGCCAATGGAACCAAATATAGACCTCCTGCAAAACTATTAAAGGAAA
GGGGTTTCTTCGGAGCTATTGCTGGTTTCTTAGAGGGAGGATGGGAAGGAATGATTGCAGGTTGGCACGGATACACATCCCATGGGGCACATGGAGTAGC
GGTGGCAGCTGACCTTAAGAGCACTCAAGAGGCCATAAACAAGATAACAAAAAATCTCAACTCTTTGAGTGAGCTGGAAGTAAAGAATCTTCAAAGACTA
AGCGGTGCCATGGATGAACTCCACAACGAAATACTAGAACTAGATGAGAAAGTGGATGATCTCAGAGCTGATACAATAAGCTCACAAATAGAACTCGCAG
TCCTGCTTTCCAATGAAGGAATAATAAACAGTGAAGATGAACATCTCTTGGCGCTTGAAAGAAAGCTGAAGAAAATGCTGGGCCCCTCTGCTGTAGAGAT
AGGGAATGGATGCTTTGAAACCAAACACAAGTGCAACCAGACCTGTCTCGACAGAATAGCTGCTGGTACCTTTGATGCAGGAGAATTTTCTCTCCCCACC
TTTGATTCACTGAATATTACTGCTGCATCTTTAAATGACGATGGATTGGATAATCATACTATACTGCTTTACTACTCAACTGCTGCCTCCAGTTTGGCTG
TAACACTGATGATAGCTATCTTTGTTGTTTATATGGTCTCCAGAGACAATGTTTCTTGCTCCATT
>B/Hunan-Beihu/1222/2018
CATGTCGTCAAAACTGCTACTCAAGGGGAGGTCAATGTGACCGGTGTAATACCACTGACAACAACACCCACCAAATCTCATTTTGCAAATCTCAAAGGAA
CAGAAACCAGGGGGAAACTATGCCCAAAATGCCTCAACTGCACAGATCTGGATGTAGCCTTGGGCAGACCAAAATGCACAGGGAAAATACCCTCTGCAAG
GGTTTCAATACTCCATGAAGTCAGACCTGTTACATCTGGGTGCTTTCCTATAATGCATGATAGAACAAAAATTAGACAGCTGCCTAACCTTCTCCGAGGA
TACGAACATGTCAGGTTATCAACTCACAACGTTATCAATGCAGAAGATGCACCAGGAGGACCCTACAAAATTGGAACCTCAGGGTCTTGCCCTAATATTA
CCAATGGAAACGGATTCTTCGCAACAATGGCTTGGGCCGTCCCA---------AAAAACAAAACAGCAACAAATCCATTAACAATAGAAGTACCATACAC
TTGTACAGAAGGAGAAGACCAAATTACCGTTTGGGGGTTCCACTCCGACAACGAGACCCAAATGGCAAAGCTCTATGGGGACTCAAATCCCCAGAAGTTC
ACCTCATCTGCCAACGGGGTGACCACACATTACGTTTCACAGATTGGTGGCTTCCCAAATCAAACAGAAGACGGAGGACTACCACAAAGTGGCAGAATTG
TTGTTGATTACATGGTGCAAAAATCTGGAAAAACAGGAACAATTACCTATCAAAGAGGTATTTTATTGCCTCAAAAGGTGTGGTGCGCAAGCGGCAGGAG
CAAGGTAATAAAAGGATCCTTGCCTTTAATTGGAGAAGCAGATTGCCTCCATGAAAAATACGGTGGATTAAACAAAAGCAAGCCTTACTACACAGGAGAA
CATGCAAAGGCCATAGGAAATTGCCCAATATGGGTGAAAACACCCTTGAAGCTGGCCAATGGAACCAAATATAGACCTCCTGCAAAACTATTAAAGGAAA
GGGGTTTCTTCGGAGCTATTGCTGGTTTCTTAGAGGGAGGATGGGAAGGAATGATTGCAGGTTGGCACGGATACACATCCCATGGGGCACATGGAGTAGC
GGTGGCAGCTGACCTTAAGAGCACTCAAGAGGCCATAAACAAGATAACAAAAAATCTCAACTCTTTGAGTGAGCTGGAAGTAAAGAATCTTCAAAGACTA
AGCGGTGCCATGGATGAACTCCACAACGAAATACTAGAACTAGATGAGAAAGTGGATGATCTCAGAGCTGATACAATAAGCTCACAAATAGAACTCGCAG
TCCTGCTTTCCAATGAAGGAATAATAAACAGTGAAGATGAACATCTCTTGGCGCTTGAAAGAAAGCTGAAGAAAATGCTGGGCCCCTCTGCTGTAGAGAT
AGGGAATGGATGCTTTGAAACCAAACACAAGTGCAACCAGACCTGTCTCGACAGAATAGCTGCTGGTACCTTTGATGCAGGAGAATTTTCTCTCCCCACC
TTTGATTCACTGAATATTACTGCTGCATCTTTAAATGACGATGGATTGGATAATCATACTATACTGCTTTACTACTCAACTGCTGCCTCCAGTTTGGCTG
TAACACTGATGATAGCTATCTTTGTTGTTTATATGGTCTCCAGAGACAATGTTTCTTGCTCCATT
>B/Louisiana/03/2019
CATGTCGTCAAAACTGCTACTCAAGGGGAGGTCAATGTGACCGGTGTAATACCACTGACAACAACACCCACCAAATCTCATTTTGCAAATCTCAAAGGAA
CAGAAACCAGGGGGAAATTATGCCCAAAATGCCTCAACTGCACAGATCTGGATGTAGCCTTGGGCAGACCAAAATGCACAGGGAAAATACCCTCTGCAAG
GGTTTCAATACTCCATGAAGTCAGACCTGTTACATCTGGGTGCTTTCCTATAATGCATGATAGAACAAAAATTAGACAGCTGCCTAACCTTCTCCGAGGA
TACGAACATGTCAGGTTATCAACTCACAACGTTATCAATGCAGAAGACGCACCAGGAGGACCCTACAAAATTGGAACCTCAGGGTCTTGCCCTAATATTA
CCAATGGAAACGGATTCTTCGCAACAATGGCTTGGGCCGTCCCA---------AAAAACAAAACAGCAACAAATCCATTAACAATAGAAGTACCATACAC
TTGTACAGAAGGAGAAGACCAAATTACCGTTTGGGGGTTCCACTCTGACAACGAGACCCAAATGGCAAAGCTCTATGGGGACTCAAATCCCCAGAAGTTC
ACCTCATCTGCCAACGGGGTGACCACACATTACGTTTCACAGATTGGTGGCTTCCCAAATCAAACAGAAGACGGAGGACTACCACAAAGTGGCAGAATTG
TTGTTGATTACATGGTGCAAAAATCTGGAAAAACAGGAACAATTACCTATCAAAGAGGTATTTTATTGCCTCAAAAGGTGTGGTGCGCAAGCGGCAGGAG
CAAGGTAATAAAAGGATCCTTGCCTTTAATTGGAGAAGCAGATTGCCTCCATGAAAAATACGGTGGATTAAACAAAAGCAAGCCTTACTACACAGGAGAA
CATGCAAAGGCCATAGGAAATTGCCCAATATGGGTGAAAACACCCTTGAAGCTGGCCAATGGAACCAAATATAGACCTCCTGCAAAACTATTAAAGGAAA
GGGGTTTCTTCGGAGCTATTGCTGGTTTCTTAGAGGGAGGATGGGAAGGAATGATTGCAGGTTGGCACGGATACACATCCCATGGGGCACATGGAGTAGC
GGTGGCAGCTGACCTTAAGAGCACTCAAGAGGCCATAAACAAGATAACAAAAAATCTCAACTCTTTGAGTGAGCTGGAAGTAAAGAATCTTCAAAGACTA
AGCGGTGCCATGGATGAACTCCACAACGAAATACTAGAACTAGATGAGAAAGTGGATGATCTCAGAGCTGATACAATAAGCTCACAAATAGAACTCGCAG
TCCTGCTTTCCAATGAAGGAATAATAAACAGTGAAGATGAACATCTCTTGGCGCTTGAAAGAAAGCTGAAGAAAATGCTGGGCCCCTCTGCTGTAGAGAT
AGGGAATGGATGCTTTGAAACCAAACACAAGTGCAACCAGACCTGTCTCGACAGAATAGCTGCTGGTACCTTTGATGCAGGAGAATTTTCTCTCCCCACT
TTTGATTCACTGAATATTACTGCTGCATCTTTAAATGACGATGGATTGGATAATCATACTATACTGCTTTACTACTCAACTGCTGCCTCCAGTTTGGCTG
TAACACTGATGATAGCCATCTTTGTTGTTTATATGGTCTCCAGAGACAATGTTTCTTGCTCCATT
>B/Texas/17/2019
CATGTCGTCAAAACTGCTACTCAAGGGGAGGTCAATGTGACCGGTGTAATACCACTGACAACAACACCCACCAAATCTCATTTTGCAAATCTCAAAGGAA
CAGAAACCAGGGGGAAATTATGCCCAAAATGCCTCAACTGCACAGATCTGGATGTAGCCTTGGGCAGACCAAAATGCACAGGGAAAATACCCTCTGCAAG
GGTTTCAATACTCCATGAAGTCAGACCTGTTACATCTGGGTGCTTTCCTATAATGCATGATAGAACAAAAATTAGACAGCTGCCTAACCTTCTCCGAGGA
TACGAACATGTCAGGTTATCAACTCACAACGTTATCAATGCAGAAGACGCACCAGGAGGACCCTACAAAATTGGAACCTCAGGGTCTTGCCCTAATATTA
CCAATGGAAACGGATTCTTCGCAACAATGGCTTGGGCCGTCCCA---------AAAAACAAAACAGCAACAAATCCATTAACAATAGAAGTACCATACAC
TTGTACAGAAGGAGAAGACCAAATTACCGTTTGGGGGTTCCACTCTGACAACGAGACCCAAATGGCAAAGCTCTATGGGGACTCAAATCCCCAGAAGTTC
ACCTCATCTGCCAACGGGGTGACCACACATTACGTTTCACAGATTGGTGGCTTCCCAAATCAAACAGAAGACGGAGGACTACCACAAAGTGGCAGAATTG
TTGTTGATTACATGGTGCAAAAATCTGGAAAAACAGGAACAATTACCTATCAAAGAGGTATTTTATTGCCTCAAAAGGTGTGGTGCGCAAGCGGCAGGAG
CAAGGTAATAAAAGGATCCTTGCCTTTAATTGGAGAAGCAGATTGCCTCCATGAAAAATACGGTGGATTAAACAAAAGCAAGCCTTACTACACAGGAGAA
CATGCAAAGGCCATAGGAAATTGCCCAATATGGGTGAAAACACCCTTGAAGCTGGCCAATGGAACCAAATATAGACCTCCTGCAAAACTATTAAAGGAAA
GGGGTTTCTTCGGAGCTATTGCTGGTTTCTTAGAGGGAGGATGGGAAGGAATGATTGCAGGTTGGCACGGATACACATCCCATGGGGCACATGGAGTAGC
GGTGGCAGCTGACCTTAAGAGCACTCAAGAGGCCATAAACAAGATAACAAAAAATCTCAACTCTTTGAGTGAGCTGGAAGTAAAGAATCTTCAAAGACTA
AGCGGTGCCATGGATGAACTCCACAACGAAATACTAGAACTAGATGAGAAAGTGGATGATCTCAGAGCTGATACAATAAGCTCACAAATAGAACTCGCAG
TCCTGCTTTCCAATGAAGGAATAATAAACAGTGAAGATGAACATCTCTTGGCGCTTGAAAGAAAGCTGAAGAAAATGCTGGGCCCCTCTGCTGTAGAGAT
AGGGAATGGATGCTTTGAAACCAAACACAAGTGCAACCAGACCTGTCTCGACAGAATAGCTGCTGGTACCTTTGATGCAGGAGAATTTTCTCTCCCCACT
TTTGATTCACTGAATATTACTGCTGCATCTTTAAATGACGATGGATTGGATAATCATACTATACTGCTTTACTACTCAACTGCTGCCTCCAGTTTGGCTG
TAACACTGATGATAGCCATCTTTGTTGTTTATATGGTCTCCAGAGACAATGTTTCTTGCTCCATT
>B/England/287/2019
CATGTCGTCAAAACTGCTACTCAAGGGGAGGTCAACGTGACCGGTGTAATACCACTGACAACAACACCCACCAAATCTCATTTTGCAAATCTCAAAGGAA
CAGAAACCAGGGGGAAACTATGCCCAAAATGCCTCAACTGCACAGATCTGGATGTAGCCTTGGGCAGACCAAAATGCACAGGGAAAATACCCTCTGCAAG
GGTTTCAATACTCCATGAAGTCAGACCTGTTACATCTGGGTGCTTTCCTATAATGCACGATAGAACAAAAATTAGACAGCTGCCTAACCTTCTCCGAGGA
TACGAACATGTCAGGTTATCAACTCACAACGTTATCAATGCAGAAGATGCACCAGGAAGACCCTACGAAATTGGAACCTCAGGGTCTTGCCCTAACATTA
CCAATGGAAACGGATTCTTCGCAACAATGGCTTGGGCCGTCCCA---------AAAAACAAAACAGCAACAAATCCATTAACAATAGAAGTACCATACAT
TTGTACAGAAGGAGAAGACCAAATTACCGTTTGGGGGTTCCACTCTGACAACGAGACCCAAATGACAAAGCTCTATGGGGACTCAAAGCCCCAGAAGTTC
ACCTCATCTGCCAACGGAGTGACCACACATTACGTTTCACAGATTGGTGGCTTCCCAAATCAAACAGAAGACGGAGGACTACCACAAAGTGGCAGAATTG
TTGTTGATTACATGGTGCAGAAATCTGGAAAAACAGGAACAATTACCTATCAAAGAGGTATTTTATTGCCTCAAAAGGTGTGGTGCGCAAGTGGCAGGAG
CAAAGTAATAAAAGGATCCTTGCCCTTAATTGGAGAAGCAGATTGCCTCCATGAAAAATACGGTGGATTAAACAAAAGCAAGCCTTACTACACAGGGGAA
CATGCAAAGGCCATAGGAAATTGCCCAATATGGGTGAAAACACCCTTGAAGCTGGCCAATGGAACCAAATATAGACCCCCTGCAAAACTATTAAAGGAAA
GAGGTTTCTTCGGAGCCATTGCTGGTTTCTTAGAGGGAGGATGGGAAGGAATGATTGCAGGTTGGCACGGATACACATCCCATGGGGCACATGGAGTAGC
GGTGGCAGCTGACCTTAAGAGCACTCAAGAGGCCATAAACAAGATAACAAAAAATCTCAACTCTTTGAGTGAGCTGGAAGTAAAGAATCTTCAAAGACTA
AGCGGTGCCATGGATGAACTCCACAACGAAATACTAGAACTAGATGAGAAAGTGGATGATCTCAGAGCTGATACAATAAGCTCACAAATAGAACTCGCAG
TCCTGCTTTCCAATGAAGGAATAATAAACAGTGAAGATGAACATCTCTTGGCGCTTGAAAGAAAGCTGAAGAAAATGCTGGGCCCCTCTGCTGTAGAGAT
AGGGAATGGATGCTTTGAAACCAAACACAAGTGCAACCAGACCTGTCTCGACAGAATAGCTGCTGGTACCTTTGATGCAGGAGAATTTTCTCTCCCCACC
TTTGATTCACTGAATATTACTGCTGCATCTTTAAATGACGACGGATTGGACAATCATACTATACTGCTTTACTACTCAACTGCTGCCTCCAGTTTGGCTG
TAACACTGATGATAGCTATCTTTGTTGTTTATATGGTCTCCAGAGACAATGTTTCTTGCTCCATT
>B/Victoria/921/2019
CATGTCGTCAAAACTGCTACTCAAGGGGAGGTCAACGTGACCGGTGTAATACCACTGACAACAACACCCACCAAATCTCATTTTGCAAATCTCAAAGGAA
CAGAAACCAGGGGGAAACTATGCCCAAAATGCCTCAACTGCACAGATCTGGATGTAGCCTTGGGCAGACCAAAATGCACAGGGAAAATACCCTCTGCAAG
GGTTTCAATACTCCATGAAGTCAGACCTGTTACATCTGGGTGCTTTCCTATAATGCACGATAGAACAAAAATTAGACAGCTGCCTAACCTTCTCCGAGGA
TACGAACATGTCAGGTTATCAACTCACAACGTTATCAATGCAGAAGATGCACCAGGAAGACCCTACGAAATTGGAACCTCAGGGTCTTGCCCTAACATTA
CCAATGGAAACGGATTCTTCGCAACAATGGCTTGGGCCGTCCCA---------AAAAACAAAACAGCAACAAATCCATTAACAATAGAAGTACCATACAT
TTGTACAGAAGGAGAAGACCAAATTACCGTTTGGGGGTTCCACTCTGACAACGAGACCCAAATGGCAAAGCTCTATGGGGACTCAAAGCCCCAGAAGTTC
ACCTCATCTGCCAACGGAGTGACCACACATTACGTTTCACAGATTGGTGGCTTCCCAAATCAAACAGAAGATGGAGGACTACCACAAAGTGGCAGAATTG
TTGTTGATTACATGGTGCAGAAATCTGGAAAAACAGGAACAATTACCTATCAAAGAGGTATTTTATTGCCTCAAAAGGTGTGGTGCGCAAGTGGCAGGAG
CAAGGTAATAAAAGGATCCTTGCCCTTAATTGGAGAAGCAGATTGCCTCCATGAAAAATACGGTGGATTAAACAAAAGCAAGCCTTACTACACAGGGGAA
CATGCAAAGGCCATAGGAAATTGCCCAATATGGGTGAAAACACCCTTGAAGCTGGCCAATGGAACCAAATATAGACCCCCTGCAAAACTATTAAAGGAAA
GAGGTTTCTTCGGAGCCATTGCTGGTTTCTTAGAGGGAGGATGGGAAGGAATGATTGCAGGTTGGCACGGATACACATCCCATGGGGCACATGGAGTAGC
GGTGGCAGCTGACCTTAAGAGCACTCAAGAGGCCATAAACAAGATAACAAAAAATCTCAACTCTTTGAGTGAGCTGGAAGTAAAGAATCTTCAAAGACTA
AGCGGTGCCATGGATGAACTCCACAACGAAATACTAGAACTAGATGAGAAAGTGGATGATCTCAGAGCTGATACAATAAGCTCACAAATAGAACTCGCAG
TCCTGCTTTCCAATGAAGGAATAATAAACAGTGAAGATGAACATCTCTTGGCGCTTGAAAGAAAGCTGAAGAAAATGCTGGGCCCCTCTGCTGTAGAGAT
AGGGAATGGATGCTTTGAAACCAAACACAAGTGCAACCAGACCTGTCTCGACAGAATAGCTGCTGGTACCTTTGATGCAGGAGAATTTTCTCTCCCCACC
TTTGATTCACTGAATATTACTGCTGCATCTTTAAATGACGACGGATTGGACAATCATACTATACTGCTTTACTACTCAACTGCTGCCTCCAGTTTGGCTG
TAACACTGATGATAGCTATCTTTGTTGTTTATATGGTCTCCAGAGACAATGTTTCTTGCTCCATT
>B/Moscow/31/2019
CATGTCGTCAAAACTGCTACTCAAGGGGAGGTCAACGTGACCGGTGTAATACCACTGACAACAACACCCACCAAATCTCATTTTGCAAATCTCAAAGGAA
CAGAAACCAGGGGGAAACTATGCCCAAAATGCCTCAACTGCACAGATCTGGATGTAGCCTTGGGCAGACCAAAATGCACAGGGAAAATACCCTCTGCAAG
GGTTTCAATACTCCATGAAGTCAGACCTGTTACATCTGGGTGCTTTCCTATAATGCACGATAGAACAAAAATTAGACAGCTGCCTAACCTTCTCCGAGGA
TACGAACATGTCAGGTTATCAACTCACAACGTTATCAATGCAGAAGATGCACCAGGAAGACCCTACGAAATTGGAACCTCAGGGTCTTGCCCTAACATTA
CCAATGGAAACGGATTCTTCGCAACAATGGCTTGGGCCGTCCCA---------AAAAACAAAACAGCAACAAATCCATTAACAATAGAAGTACCATACAT
TTGTACAGAAGGAGAAGACCAAATTACCGTTTGGGGGTTCCACTCTGACAACGAGACCCAAATGGCAAAGCTCTATGGGGACTCAAAGCCCCAGAAGTTC
ACCTCATCTGCCAACGGAGTGACCACACATTACGTTTCACAGATTGGTGGCTTCCCAAATCAAACAGAAGACGGAGGACTACCACAAAGTGGCAGAATTG
TTGTTGATTACATGGTGCAGAAATCTGGAAAAACAGGAACAATTACCTATCAAAGAGGTATTTTATTGCCTCAAAAGGTATGGTGCGCAAGTGGCAGGAG
CAAGGTAATAAAAGGATCCTTGCCCTTAATTGGAGAAGCAGATTGCCTCCATGAAAAATACGGTGGATTAAACAAAAGCAAGCCTTACTACACAGGGGAA
CATGCAAAGGCCATAGGAAATTGCCCAATATGGGTGAAAACACCCTTGAAGCTGGCCAATGGAACCAAATATAGACCCCCTGCAAAACTATTAAAGGAAA
GAGGTTTCTTCGGAGCCATTGCTGGTTTCTTAGAGGGAGGATGGGAAGGAATGATTGCAGGTTGGCACGGATACACATCCCATGGGGCACATGGAGTAGC
GGTGGCAGCTGACCTTAAGAGCACTCAAGAGGCCATAAACAAGATAACAAAAAATCTCAACTCTTTGAGTGAGCTGGAAGTAAAGAATCTTCAAAGACTA
AGCGGTGCCATGGATGAACTCCACAATGAAATACTAGAACTAGATGAGAAAGTGGATGATCTCAGAGCTGATACAATAAGCTCACAAATAGAACTCGCAG
TCCTGCTTTCCAATGAAGGAATAATAAACAGTGAAGATGAACATCTCTTGGCGCTTGAAAGAAAGCTGAAGAAAATGCTGGGCCCCTCTGCTGTAGAGAT
AGGGAATGGATGCTTTGAAACCAAACACAAGTGCAACCAGACCTGTCTCGACAGAATAGCTGCTGGTACCTTTGATGCAGGAGAATTTTCTCTCCCCACC
TTTGATTCACTGAATATTACTGCTGCATCTTTAAATGACGACGGATTGGACAATCATACTATACTGCTTTACTACTCAACTGCTGCCTCCAGTTTGGCTG
TAACACTGATGATAGCTATCTTTGTTGTTTATATGGTCTCCAGAGACAATGTTTCTTGCTCCATT
>B/Vietnam/112/2019
CATGTCGTCAAAACTGCTACTCAAGGGGAGGTCAATGTGACCGGTGTAATACCACTGACAACAACACCCACCAAATCTCATTTTGCAAATCTCAAAGGAA
CAGAAACCAGGGGGAAATTATGCCCAAAATGCCTCAACTGCACAGATCTGGATGTAGCCTTGGGCAGACCAAAATGCACAGGGAAAATACCCTCTGCAAG
GGTTTCAATACTCCATGAAGTCAGACCTGTTACGTCTGGGTGCTTTCCTATAATGCATGATAGAACAAAAATTAGACAGCTGCCTAACCTTCTCCGAGGA
TACGAACATGTCAGGTTATCAACTCACAACGTTATCAATGCAGAAGACGCACCAGGAGGACCCTACAAAATTGGAACCTCAGGGTCTTGCCCTAATATTA
CCAATGGAAACGGATTCTTCGCAACAATGGCTTGGGCCGTCCCA---------AAAAACAAAACAGCAACAAATCCATTAACAATAGAAGTACCATACAC
TTGTACAGAAGGAGAAGACCAAATTACCGTTTGGGGGTTCCACTCTGACAACGAGACCCAAATGGCAAAGCTCTATGGGGACTCAAATCCCCAGAAGTTC
ACCTCATCTGCCAACGGGGTGACCACACATTACGTTTCACAGATTGGTGGCTTCCCAAATCAAACAGAAGACGGAGGACTACCACAAAGTGGCAGAATTG
TTGTTGATTACATGGTGCAAAAATCTGGAAAAACAGGAACAATTACCTATCAAAGAGGTATTTTATTGCCTCAAAAGGTGTGGTGCGCAAGCGGCAGGAG
CAAGGTAATAAAAGGATCCTTGCCTTTAATTGGAGAAGCAGATTGCCTCCATGAAAAATACGGTGGATTAAACAAAAGCAAGCCTTACTACACAGGAGAA
CATGCAAAGGCCATAGGAAATTGCCCAATATGGGTGAAAACACCCTTGAAGCTGGCCAATGGAACCAAATATAGACCTCCTGCAAAACTATTAAAGGAAA
GGGGTTTCTTCGGAGCTATTGCTGGTTTCTTAGAGGGAGGATGGGAAGGAATGATTGCAGGTTGGCACGGATACACATCCCATGGGGCACATGGAGTAGC
GGTGGCAGCTGACCTTAAGAGCACTCAAGAGGCCATAAACAAGATAACAAAAAATCTCAACTCTTTGAGTGAGCTGGAAGTAAAGAATCTTCAAAGACTA
AGCGGTGCCATGGATGAACTCCACAACGAAATACTAGAACTAGATGAGAAAGTGGATGATCTCAGAGCTGATACAATAAGCTCACAAATAGAACTCGCAG
TCCTGCTTTCCAATGAAGGAATAATAAACAGTGAAGATGAACATCTCTTGGCGCTTGAAAGAAAGCTGAAGAAAATGCTGGGCCCCTCTGCTGTAGAGAT
AGGGAATGGATGCTTTGAAACCAAACACAAGTGCAACCAGACTTGTCTCGACAGAATAGCTGCTGGTACCTTTGATGCAGGAGAATTTTCTCTCCCCACC
TTTGATTCACTGAATATTACTGCTGCATCTTTAAATGACGATGGATTGGATAATCATACTATACTGCTTTACTACTCAACTGCTGCCTCCAGTTTGGCTG
TAACACTGATGATAGCCATCTTTGTTGTTTATATGGTCTCCAGAGACAATGTTTCTTGCTCCATT
>B/Italy/9913/2019
CATGTCGTCAAAACTGCTACTCAAGGGGAGGTCAACGTGACCGGTGTAATACCACTGACAACAACACCCACCAAATCTCATTTTGCAAATCTCAAAGGAA
CAGAAACCAGGGGGAAACTATGCCCAAAATGCCTCAACTGCACAGATCTGGATGTAGCCTTGGGCAGACCAAAATGCACAGGGAAAATACCCTCTGCAAG
GGTTTCAATACTCCATGAAGTCAGACCTGTTACATCTGGGTGCTTTCCTATAATGCACGATAGAACAAAAATTAGACAGCTGCCTAACCTTCTCCGAGGA
TACGAACATGTCAGGTTATCAACTCACAACGTTATCAATGCAAAAGATGCACCAGGAAGACCCTACGAAATTGGAACCTCAGGGTCTTGCCCTAACATTA
CCAATGGAAACGGATTCTTCGCAACAATGGCTTGGGCCGTCCCA---------AAAAACAAAACAGCAACAAATCCATTAACAATAGAAGTACCATACAT
TTGTACAGAAGGAGAAGACCAAATTACCGTTTGGGGGTTCCACTCTGACAACGAGACCCAAATGGCAAAGCTCTATGGGGACTCAAAGCCCCAGAAGTTC
ACCTCATCTGCCAACGGAGTGACCACACATTACGTTTCACAGATTGGTGGCTTCCCAAATCAAACAGAAGACGGAGGACTACCACAAAGTGGCAGAATTG
TTGTTGATTACATGGTGCAGAAATCTGGAAAAACAGGAACAATTACCTATCAAAGAGGTATTTTATTGCCTCAAAAGGTGTGGTGCGCAAGTGGCAGGAG
CAAGGTAATAAAAGGATCCTTGCCCTTAATTGGAGAAGCAGATTGCCTCCATGAAAAATACGGTGGATTAAACAAAAGCAAGCCTTACTACACAGGGGAA
CATGCAAAGGCCGTAGGAAATTGCCCAATATGGGTGAAAACACCCTTGAAGCTGGCCAATGGAACCAAATATAGACCCCCTGCAAAACTATTAAAGGAAA
GAGGTTTCTTCGGAGCCATTGCTGGTTTCTTAGAGGGAGGATGGGAAGGAATGATTGCAGGTTGGCACGGATACACATCCCATGGGGCACATGGAGTAGC
GGTGGCAGCTGACCTTAAGAGCACTCAAGAGGCCATAAACAAGATAACAAAAAATCTCAACTCTTTGAGTGAGCTGGAAGTAAAGAATCTTCAAAGACTA
AGCGGTGCCATGGATGAACTCCACAACGAAATACTAGAACTAGATGAGAAAGTGGATGATCTCAGAGCTGACACAATAAGCTCACAAATAGAACTCGCAG
TCCTGCTTTCCAATGAAGGAATAATAAACAGTGAAGATGAACATCTCTTGGCGCTTGAAAGAAAGCTGAAGAAAATGCTGGGCCCCTCTGCTGTAGAGAT
AGGGAATGGATGCTTTGAAACCAAACACAAGTGCAACCAGACCTGTCTCGACAGAATAGCTGCTGGTACCTTTGATGCAGGAGAATTTTCTCTCCCCACC
TTTGATTCACTGAATATTACTGCTGCATCTTTAAATGACGACGGATTGGACAATCATACTATACTGCTTTACTACTCAACTGCTGCCTCCAGTTTGGCTG
TAACACTGATGATAGCTATCTTTGTTGTTTATATGGTCTCCAGAGACAATGTTTCTTGCTCCATT
>B/Iceland/17/2020
CATGTCGTCAAAACTGCTACTCAAGGGGAGGTCAACGTGACCGGTGTAATACCACTGACAACAACACCCACCAAATCTCATTTTGCAAATCTCAAAGGAA
CAGAAACCAGGGGGAAACTATGCCCAAAATGCCTCAACTGCACAGATCTGGATGTAGCCTTGGGCAGACCAAAATGCACAGGGAAAATACCCTCTGCAAG
GGTTTCAATACTCCATGAAGTCAGACCTGTTACATCTGGGTGCTTTCCTATAATGCACGATAGAACAAAAATTAGACAGCTGCCTAACCTTCTCCGAGGA
TACGAACATGTCAGGTTATCAACTCACAACGTTATCAATGCAAAAGATGCACCAGGAAGACCCTACGAAATTGGAACCTCAGGGTCTTGCCCTAACATTA
CCAATGGAAACGGATTCTTCGCAACAATGGCTTGGGCCGTCCCA---------AAAAACAAAACAGCAACAAATCCATTAACAATAGAAGTACCATACAT
TTGTACAGAAGGAGAAGACCAAATTACCGTTTGGGGGTTCCACTCTGACAACGAGACCCAAATGGCAAAGCTCTATGGGGACTCAAAGCCCCAGAAGTTC
ACCTCATCTGCCAACGGAGTGACCACACATTACGTTTCACAGATTGGTGGCTTCCCAAATCAAACAGAAGACGGAGGACTACCACAAAGTGGCAGAATTG
TTGTTGATTACATGGTGCAGAAATCTGGAAAAACAGGAACAATTACCTATCAAAGAGGTATTTTATTGCCTCAAAAGGTGTGGTGCGCAAGTGGCAGGAG
CAAGGTAATAAAAGGATCCTTGCCCTTAATTGGAGAAGCAGATTGCCTCCATGAAAAATACGGTGGATTAAACAAAAGCAAGCCTTACTACACAGGGGAA
CATGCAAAGGCCATAGGAAATTGCCCAATATGGGTGAAAACACCCTTGAAGCTGGCCAATGGAACCAAATATAGACCCCCTGCAAAACTATTAAAGGAAA
GAGGTTTCTTCGGAGCCATTGCTGGTTTCTTAGAGGGAGGATGGGAAGGAATGATTGCAGGTTGGCACGGATACACATCCCATGGGGCACATGGAGTAGC
GGTGGCAGCTGACCTTAAGAGCACTCAAGAGGCCATAAACAAGATAACAAAAAATCTCAACTCTTTGAGTGAGCTGGAAGTAAAGAATCTTCAAAGACTA
AGCGGTGCCATGGATGAACTCCACAACGAAATACTAGAACTAGATGAGAAAGTGGATGATCTCAGAGCTGACACAATAAGCTCACAAATAGAACTCGCAG
TCCTGCTTTCCAATGAAGGAATAATAAACAGTGAAGATGAACATCTCTTGGCGCTTGAAAGAAAGCTGAAGAAAATGCTGGGCCCCTCTGCTGTAGAGAT
AGGGAATGGATGCTTTGAAACCAAACACAAGTGCAACCAGACCTGTCTCGACAGAATAGCTGCTGGTACCTTTGATGCAGGAGAATTTTCTCTCCCCACC
TTTGATTCACTGAATATTACTGCTGCATCTTTAAATGACGACGGATTGGACAATCATACTATACTGCTTTACTACTCAACTGCTGCCTCCAGTTTGGCTG
TAACACTGATGATAGCTATCTTTGTTGTTTATATGGTCTCCAGAGACAATGTTTCTTGCTCCATT
>B/Cyprus/F1403/2020
CATGTCGTCAAAACTGCTACTCAAGGGGAGGTCAACGTGACCGGTGTAATACCACTGACAACAACACCCACCAAATCTCATTTTGCAAATCTCAAAGGAA
CAGAAACCAGGGGGAAACTATGCCCAAAATGCCTCAACTGCACAGATCTGGATGTAGCCTTGGGCAGACCAAAATGCACAGGGAAAATACCCTCTGCAAG
GGTTTCAATACTCCATGAAGTCAGACCTGTTACATCTGGGTGCTTTCCTATAATGCACGATAGAACAAAAATTAGACAGCTGCCTAACCTTCTCCGAGGA
TACGAACATGTCAGGTTATCAACTCACAACGTTATCAATGCAAAAGATGCACCAGGAAGACCCTACGAAATTGGAACCTCAGGGTCTTGCCCTAACATTA
CCAATGGAAACGGATTCTTCGCAACAATGGCTTGGGCCGTCCCA---------AAAAACAAAACAGCAACAAATCCATTAACAATAGAAGTACCATACAT
TTGTACAGAAGGAGAAGACCAAATTACCGTTTGGGGGTTCCACTCTGACAACGAGACCCAAATGGCAAAGCTCTATGGGGACTCAAAGCCCCAGAAGTTC
ACCTCATCTGCCAACGGAGTGACCACACATTACGTTTCACAGATTGGTGGCTTCCCAAATCAAACAGAAGACGGAGGACTACCACAAAGTGGCAGAATTG
TTGTTGATTACATGGTGCAGAAATCTGGAAAAACAGGAACAATTACCTATCAAAGAGGTATTTTATTGCCTCAAAAGGTGTGGTGCGCAAGTGGCAGGAG
CAAGGTAATAAAAGGATCCTTGCCCTTAATTGGAGAAGCAGATTGCCTCCATGAAAAATACGGTGGATTAAACAAAAGCAAGCCTTACTACACAGGGGAA
CATGCAAAGGCCATAGGAAATTGCCCAATATGGGTGAAAACACCCTTGAAGCTGGCCAATGGAACCAAATATAGACCCCCTGCAAAACTATTAAAGGAAA
GAGGTTTCTTCGGAGCCATTGCTGGTTTCTTAGAGGGAGGATGGGAAGGAATGATTGCAGGTTGGCACGGATACACATCCCATGGGGCACATGGAGTAGC
GGTGGCAGCTGACCTTAAGAGCACTCAAGAGGCCATAAACAAGATAACAAAAAATCTCAACTCTTTGAGTGAGCTGGAAGTAAAGAATCTTCAAAGACTA
AGCGGTGCCATGGATGAACTCCACAACGAAATACTAGAACTAGATGAGAAAGTGGATGATCTCAGAGCTGACACAATAAGCTCACAAATAGAACTCGCAG
TCCTGCTTTCCAATGAAGGAATAATAAACAGTGAAGATGAACATCTCTTGGCGCTTGAAAGAAAGCTGAAGAAAATGCTGGGCCCCTCTGCTGTAGAGAT
AGGGAATGGATGCTTTGAAACCAAACACAAGTGCAACCAGACCTGTCTCGACAGAATAGCTGCTGGTACCTTTGATGCAGGAGAATTTTCTCTCCCCACC
TTTGATTCACTGAATATTACTGCTGCATCTTTAAATGACGACGGATTGGACAATCATACTATACTGCTTTACTACTCAACTGCTGCCTCCAGTTTGGCTG
TAACACTGATGATAGCTATCTTTGTTGTTTATATGGTCTCCAGAGACAATGTTTCTTGCTCCATT
>B/Paris/2620/2020
CATGTCGTCAAAACTGCTACTCAAGGGGAGGTCAACGTGACCGGTGTAATACCACTGACAACAACACCCACCAAATCTCATTTTGCAAATCTCAAAGGAA
CAGAAACCAGGGGGAAACTATGCCCAAAATGCCTCAACTGCACAGATCTGGATGTAGCCTTGGGCAGACCAAAATGCACAGGGAAAATACCCTCTGCAAG
GGTTTCAATACTCCATGAAGTCAGACCTGTTACATCTGGGTGCTTTCCTATAATGCACGATAGAACAAAAATTAGACAGCTGCCTAACCTTCTCCGAGGA
TACGAACATGTCAGGTTATCAACTCACAACGTTATCAATGCAAAAGATGCACCAGGAAGACCCTACGAAATTGGAACCTCAGGGTCTTGCCCTAACATTA
CCAATGGAAACGGATTCTTCGCAACAATGGCTTGGGCCGTCCCA---------AAAAACAAAACAGCAACAAATCCATTAACAATAGAAGTACCATACAT
TTGTACAGAAGGAGAAGACCAAATTACCGTTTGGGGGTTCCACTCTGACAACGAGACCCAAATGGCAAAGCTCTATGGGGACTCAAAGCCCCAGAAGTTC
ACCTCATCTGCCAACGGAGTGACCACACATTACGTTTCACAGATTGGTGGCTTCCCAAATCAAACAGAAGACGGAGGACTACCACAAAGTGGCAGAATTG
TTGTTGATTACATGGTGCAGAAATCTGGAAAAACAGGAACAATTACCTATCAAAGAGGTATTTTATTGCCTCAAAAGGTGTGGTGCGCAAGTGGCAGGAG
CAAGGTAATAAAAGGATCCTTGCCCTTAATTGGAGAAGCAGATTGCCTCCATGAAAAATACGGTGGATTAAACAAAAGCAAGCCTTACTACACAGGGGAA
CATGCAAAGGCCATAGGAAATTGCCCAATATGGGTGAAAACACCCTTGAAGCTGGCCAATGGAACCAAATATAGACCCCCTGCAAAACTATTAAAGGAAA
GAGGTTTCTTCGGAGCCATTGCTGGTTTCTTAGAGGGAGGATGGGAAGGAATGATTGCAGGTTGGCACGGATACACATCCCATGGGGCACATGGAGTAGC
GGTGGCAGCTGACCTTAAGAGCACTCAAGAGGCCATAAACAAGATAACAAAAAATCTCAACTCTTTGAGTGAGCTGGAAGTAAAGAATCTTCAAAGACTA
AGCGGTGCCATGGATGAACTCCACAACGAAATACTAGAACTAGATGAGAAAGTGGATGATCTCAGAGCTGACACAATAAGCTCACAAATAGAACTCGCAG
TCCTGCTTTCCAATGAAGGAATAATAAACAGTGAAGATGAACATCTCTTGGCGCTTGAAAGAAAGCTGAAGAAAATGCTGGGCCCCTCTGCTGTAGAGAT
AGGGAATGGATGCTTTGAAACCAAACACAAGTGCAACCAGACCTGTCTCGACAGAATAGCTGCTGGTACCTTTGATGCAGGAGAATTTTCTCTCCCCACC
TTTGATTCACTGAATATTACTGCTGCATCTTTAAATGACGACGGATTGGACAATCATACTATACTGCTTTACTACTCAACTGCTGCCTCCAGTTTGGCTG
TAACACTGATGATAGCTATCTTTGTTGTTTATATGGTCTCCAGAGACAATGTTTCTTGCTCCATT
>B/Texas/7505/2018|EPI_ISL_376934|2018-01-13
catgtcgtcaaaactgctactcaaggggaggtcaatgtgaccggtgtaataccactgacaacaacacccaccaaatctcattttgcaaatctcaaaggaa
cagaaaccagggggaaactatgcccaaaatgcctcaactgcacagatctggatgtagccttgggcagaccaaaatgcacagggaaaataccctctgcaag
ggtttcaatactccatgaagtcagacctgttacatctgggtgctttcctataatgcacgatagaacaaaaattagacagctgcctaaccttctccgagga
tacgaacatgtcaggttatcaactcacaacgttatcaatgcagaaggtgcaccaggaggaccctacaaaattggaacctcagggtcttgccctaacatta
ccaatggaaacggattcttcgcaacaatggcttgggccgtccca------gacaaaaacaaaacagcaacaaatccattaacaatagaagtaccatacgt
ttgtacagaaggagaagaccaaattaccgtttgggggttccactctgacaacgagacccaaatggcaaagctctatggggactcaaagccccagaagttc
acctcatctgccaacggagtgaccacacattacgtttcacagattggtggcttcccaaatcaaacagaagacggaggactaccacaaagtggcagaattg
ttgttgattacatggtgcaaaaatctggaaaaacaggaacaattacctatcaaagaggtattttattgcctcaaaaggtgtggtgcgcaagtggcaggag
caaggtaataaaaggatccttgcctttaattggagaagcagattgcctccatgaaaaatacggtggattaaacaaaagcaagccttactacacaggggaa
catgcaaaggccataggaaattgcccaatatgggtgaaaacacccttgaagctggccaatggaaccaaatatagacctcctgcaaaactattaaaggaaa
ggggtttcttcggagctattgctggtttcttagagggaggatgggaaggaatgattgcaggttggcacggatacacatcccatggggcacatggagtagc
ggtggcagctgaccttaagagcactcaagaggccataaacaagataacaaaaaatctcaactctttgagtgagctggaagtaaagaatcttcaaagacta
agcggtgccatggatgaactccacaacgaaatactagaactagatgagaaagtggatgatctcagagctgatacaataagctcacaaatagaactcgcag
tcctgctttccaatgaaggaataataaacagcgaagatgaacatctcttggcgcttgaaagaaagctgaagaaaatgctgggcccctctgctgtagagat
agggaatggatgctttgaaaccaaacacaagtgcaaccagacctgtcttgacaaaatagctgctggtacctttgatgcaggagaattttctctccccacc
tttgattcactgaatattactgctgcatctttaaatgacgatggattggataatcatactatactgctttactactcaactgctgcctccagtttggctg
taacactgatgatagctatctttgttgtttatatggtctccagagacaatgtttcttgctccatt
>B/Washington/02/2018|EPI_ISL_358353|2018-01-10
catgtcgtcaaaactgctactcaaggggaggtcaatgtgaccggtgtaataccactgacaacaacacccaccaaatctcattttgcaaatctcaaaggaa
cagaaaccagggggaaactatgcccaaaatgcctcaactgcacagatctggatgtagccttgggcagaccaaaatgcacagggaaaataccctctgcaag
ggtttcaatactccatgaagtcagacctgttacatctgggtgctttcctataatgcacgatagaacaaaaattagacagctgcctaaccttctccgagga
tacgaacatgtcaggttatcaactcacaacgttatcaatgcagaaggtgcaccaggaggaccctacaaaattggaacctcagggtcttgccctaacatta
ccaatggaaacggattcttcgcaacaatggcttgggccgtccca------gacaaaaacaaaacagcaacaaatccattaacaatagaagtaccatacgt
ttgtacagaaggagaagaccaaattaccgtttgggggttccactctgacaacgagacccaaatggcaaagctctatggggactcaaagccccagaagttc
acctcatctgccaacggagtgaccacacattacgtttcacagattggtggcttcccaaatcaaacagaagacggaggactaccacaaagtggcagaattg
ttgttgattacatggtgcaaaaatctggaaaaacaggaacaattacctatcaaagaggtattttattgcctcaaaaggtgtggtgcgcaagtggcaggag
caaggtaataaaaggatccttgcctttaattggagaagcagattgcctccatgaaaaatacggtggattaaacaaaagcaagccttactacacaggggaa
catgcaaaggccataggaaattgcccaatatgggtgaaaacacccttgaagctggccaatggaaccaaatatagacctcctgcaaaactattaaaggaaa
ggggtttcttcggagctattgctggtttcttagagggaggatgggaaggaatgattgcaggttggcacggatacacatcccatggggcacatggagtagc
ggtggcagctgaccttaagagcactcaagaggccataaacaagataacaaaaaatctcaactctttgagtgagctggaagtaaagaatcttcaaagacta
agcggtgccatggatgaactccacaacgaaatactagaactagatgagaaagtggatgatctcagagctgatacaataagctcacaaatagaactcgcag
tcctgctttccaatgaaggaataataaacagcgaagatgaacatctcttggcgcttgaaagaaagctgaagaaaatgctgggcccctctgctgtagagat
agggaatggatgctttgaaaccaaacacaagtgcaaccagacctgtcttgacaaaatagctgctggtacctttgatgcaggagaattttctctccccacc
tttgattcactgaatattactgctgcatctttaaatgacgatggattggataatcatactatactgctttactactcaactgctgcctccagtttggctg
taacactgatgatagctatctttgttgtttatatggtctccagagacaatgtttcttgctccatt
>B/Shanghai-Songjiang/125/2018
CATGTCGTCAAAACTGCTACTCAAGGGGAGGTCAATGTGACCGGTGTAATACCACTGACAACAACACCCACCAAATCTCATTTTGCAAATCTCAAAGGAA
CAGAAACCAGGGGGAAACTATGCCCAAAATGCCTCAACTGCACAGATCTGGATGTAGCCTTGGGCAGACCAAAATGCACAGGGAAAATACCCTCTGCAAG
GGTTTCAATACTCCATGAAGTCAGACCTGTTACATCTGGGTGCTTTCCTATAATGCACGATAGAACAAAAATTAGACAGCTGCCTAACCTTCTCCGAGGA
TACGAACATGTCAGGTTATCAACTCACAACGTTATCAATGCAGAAGATGCACCAGGAGGACCCTACAAAATTGGAACCTCAGGGTCTTGCCCTAACATTA
CCAATGGAAACGGATTCTTCGCAACAATGGCTTGGGCCGTCCCAAAAAACGACAATAACAAAACAGCAACAAATCCATTAACAATAGAAGTACCATACAT
TTGTACAGAAGGAGAAGACCAAATTACCGTTTGGGGGTTCCACTCTGACAACGAGACCCAAATGGCAAAGCTCTATGGGGACTCAAAGCCCCAGAAGTTC
ACCTCATCTGCCAACGGAGTGATCACACATTACGTTTCACAGATTGGTGGCTTCCCAAATCAAACAGAAGACGGAGGACTACCACAAAGTGGCAGAATTG
TTGTTGATTATATGGTGCAAAAATCTGGAAAAACAGGAACAATTACCTATCAAAGAGGTATTTTATTGCCTCAAAAGGTGTGGTGCGCAAGTGGCAGGAG
CAAGGTAATAAAAGGATCCTTGCCTTTAATTGGAGAAGCAGATTGCCTCCATGAAAAATACGGTGGATTAAACAAAAGCAAGCCTTACTACACAGGGGAA
CATGCAAAGGCCATAGGAAATTGCCCAATATGGGTGAAAACACCCTTGAAGCTGGCCAATGGAACCAAATATAGACCTCCTGCAAAACTATTAAAGGAAA
GGGGTTTCTTCGGAGCTATTGCTGGTTTCTTAGAGGGAGGATGGGAAGGAATGATTGCAGGTTGGCACGGATACACATCCCATGGGGCACATGGAGTAGC
GGTGGCAGCTGACCTTAAGAGCACTCAAGAGGCCATAAACAAGATAACAAAAAATCTCAACTCTTTGAGTGAGCTGGAAGTAAAGAATCTTCAAAGACTA
AGCGGTGCCATGGATGAACTCCACAACGAAATACTAGAACTAGATGAGAAAGTGGATGATCTCAGAGCTGATACAATAAGCTCACAAATAGAACTCGCAG
TCCTGCTTTCCAATGAAGGAATAATAAACAGTGAAGATGAACATCTCTTGGCGCTTGAAAGAAAGCTGAAGAAAATGCTGGGCCCCTCTGCTGTAGAGAT
AGGAAATGGATGCTTTGAAACCAAACACAAGTGCAACCAGACCTGTCTCGACAGAATAGCTGCTGGTACCTTTGATGCAGGAGAATTTTCTCTCCCCACC
TTTGATTCACTGAATATTACTGCTGCATCTTTAAATGACGATGGATTGGATAATCATACTATACTGCTTTACTACTCAACTGCTGCCTCCAGTTTGGCTG
TAACACTGATGATAGCTATCTTTGTTGTTTATATGGTCTCCAGAGACAATGTTTCTTGCTCCATT
>B/Kazakhstan/180/2017
CATGTCGTCAAAACTGCTACTCAAGGGGAGGTCAATGTGACCGGTGTAATACCACTGACAACAACACCCACCAAATCTCATTTTGCAAATCTCAAAGGAA
CAGAAACCAGGGGGAAACTATGCCCAAAATGCCTCAACTGCACAGATCTGGATGTAGCCTTGGGCAGACCAAAATGCACAGGGAAAATACCCTCTGCAAG
GGTTTCAATACTCCATGAAGTCAGACCTGTTACATCTGGGTGCTTTCCTATAATGCACGATAGAACAAAAATTAGACAGCTGCCTAACCTTCTCCGAGGA
TACGAACATGTCAGGTTATCAACTCACAACGTTATCAATGCAGAAGATGCACCAGGAGGACCCTACAAAATTGGAACCTCAGGGTCTTGCCCTAACATTA
CCAATGGAAACGGATTCTTCGCAACAATGGCTTGGGCCGTCCCAAAAAACGACAATAACAAAACAGCAACAAATCCATTAACAATAGAAGTACCATACAT
TTGTACAGAAGGAGAAGACCAAATTACCGTTTGGGGGTTCCACTCTGACAACGAGACCCAAATGGCAAAGCTCTATGGGGACTCAAAGCCCCAGAAGTTC
ACCTCATCTGCCAACGGAGTGATCACACATTACGTTTCACAGATTGGTGGCTTTCCAAATCAAACAGAAGACGGAGGACTACCACAAAGTGGCAGAATTG
TTGTTGATTATATGGTGCAAAAATCTGGAAAAACAGGAACAATTACCTATCAAAGAGGTATTTTATTGCCTCAAAAGGTGTGGTGCGCAAGTGGCAGGAG
CAAGGTAATAAAAGGATCCTTGCCTTTAATTGGAGAAGCAGATTGCCTCCATGAAAAATACGGTGGATTAAACAAAAGCAAGCCTTACTACACAGGGGAA
CATGCAAAGGCCATAGGAAATTGCCCAATATGGGTGAAAACACCCTTGAAGCTGGCCAATGGAACCAAATATAGACCTCCTGCAAAACTATTAAAGGAAA
GGGGTTTCTTCGGAGCTATTGCTGGTTTCTTAGAGGGAGGATGGGAAGGAATGATTGCAGGTTGGCACGGATACACATCCCATGGGGCACATGGAGTAGC
GGTGGCAGCTGACCTTAAGAGCACTCAAGAGGCCATAAACAAGATAACAAAAAATCTCAACTCTTTGAGTGAGCTGGAAGTAAAGAATCTTCAAAGACTA
AGCGGTGCCATGGATGAACTCCACAACGAAATACTAGAACTAGATGAGAAAGTGGATGATCTCAGAGCTGATACAATAAGCTCACAAATAGAACTCGCAG
TCCTGCTTTCCAATGAAGGAATAATAAACAGTGAAGATGAACATCTCTTGGCGCTTGAAAGAAAGCTGAAGAAAATGCTGGGCCCCTCTGCTGTAGAGAT
AGGAAATGGATGCTTTGAAACCAAACACAAGTGCAACCAGACCTGTCTCGACAGAATAGCTGCTGGTACCTTTGATGCAGGAGAATTTTCTCTCCCCACC
TTTGATTCACTGAATATTACTGCTGCATCTTTAAATGACGATGGATTGGATAATCATACTATACTGCTTTACTACTCAACTGCTGCCTCCAGTTTGGCTG
TAACACTGATGATAGCTATCTTTGTTGTTTATATGGTCTCCAGAGACAATGTTTCTTGCTCCATT
>B/Zhejiang-Yuecheng/11151/2019
CATGTCGTCAAAACTGCTACTCAAGGGGAGGTCAATGTGACCGGTGTAATACCACTGACAACAACACCCACCAAATCTCATTTTGCAAATCTCAAAGGAA
CAGAAACCAGGGGGAACCTATGCCCAAAATGCCTCAACTGCACAGATCTGGATGTAGCCTTGGGCAGACCAAAATGCACAGGGAAAATACCCTCTGCAAG
GGTTTCAATACTCCATGAAGTCAGACCTGTTACATCTGGGTGCTTTCCTATAATGCACGATAGAACAAAAATTAGACAGCTGCCTAACCTTCTCCGAGGA
TACGAACATGTCAGGTTATCAACTCACAACGTTATCAATGCAGAAGATGCACCAGGAGGACCCTACAAAATTGGAACCTCAGGGTCTTGCCCTAACATTA
CCAATGGAAACGGATTCTTCGCAACAATGGCTTGGGCCGTCCCAAAAAACGACAATAACAAAACAGCAACAAATCCATTAACAATAGAAGTACCATACAT
TTGTACAGAAGGAGAAGACCAAATTACCGTTTGGGGGTTCCACTCTGACAACGAGACCCAAATGGCAAAGCTCTATGGGGACTCAAAGCCCCAGAGGTTC
ACCTCATCTGCCAACGGAGTGATCACACATTACGTTTCACAGATTGGTGGCTTCCCAAATCAAACAGAAGACGGAGGACTACCACAAAGTGGTAGAATTG
TTGTTGATTATATGGTGCAAAAATCTGGAAAAACAGGAACAATTACCTATCAAAGAGGTATTTTATTGCCTCAAAAGGTGTGGTGCGCAAGTGGCAGGAG
CAAGGTAATAAAAGGATCCTTGCCTTTAATTGGAGAAGCAGATTGCCTCCATGAAAAATACGGTGGATTAAACAAAAGCAAGCCTTACTACACAGGGGAA
CATGCAAAGGCCATAGGAAATTGCCCAATATGGGTGAAAACACCCTTGAAGCTGGCCAATGGAACCAAATATAGACCTCCTGCAAAACTATTAAAGGAAA
GGGGTTTCTTCGGAGCTATTGCTGGTTTCTTAGAGGGAGGATGGGAAGGAATGATTGCAGGTTGGCACGGATACACATCCCATGGGGCACATGGAGTAGC
GGTGGCAGCTGACCTTAAGAGCACTCAAGAGGCCATAAACAAGATAACAAAAAATCTCAACTCTTTGAGTGAGCTGGAAGTAAAGAATCTTCAAAGACTA
AGCGGTGCCATGGATGAACTCCACAACGAAATACTAGAACTAGATGAGAAAGTGGATGATCTCAGAGCTGATACAATAAGCTCACAAATAGAACTCGCAG
TCCTGCTTTCCAATGAAGGAATAATAAACAGTGAAGATGAACATCTCTTGGCGCTTGAAAGAAAGCTGAAGAAAATGCTGGGCCCCTCTGCTGTAGAGAT
AGGAAATGGATGCTTTGAAACCAAACACAAGTGCAACCAGACCTGTCTCGACAGAATAGCTGCTGGTACCTTTGATGCAGGAGAATTTTCTCTCCCCACC
TTTGATTCACTGAATATTACTGCTGCATCTTTAAATGACGATGGATTGGATAATCATACTATACTGCTTTACTACTCAACTGCTGCCTCCAGTTTGGCTG
TAACACTGATGATAGCTATCTTTGTTGTTTATATGGTCTCCAGAGACAATGTTTCTTGCTCCATT
>B/Liaoning-Heping/1118/2016
CATGTCGTCAAAACTGCTACTCAAGGGGAGGTCAATGTGACCGGTGTAATACCACTGACAACAACACCCACCAAATCTCATTTTGCAAATCTCAAAGGAA
CAGAAACCAGGGGGAAACTATGCCCAAAATGCCTCAACTGCACAGATCTGGATGTAGCCTTGGGCAGACCAAAATGCACAGGGAAAATACCCTCTGCAAG
GGTTTCAATACTCCATGAAGTCAGACCTGTTACATCTGGGTGCTTTCCTATAATGCACGATAGAACAAAAATTAGACAGCTGCCTAACCTTCTCCGAGGA
TACGAACATGTCAGGTTATCAACTCACAACGTTATCAATGCAGAAGATGCACCAGGAGGACCCTACAAAATTGGAACCTCAGGGTCTTGCCCTAACATTA
CCAATGGAAACGGATTCTTCGCAACAATGGCTTGGGCCGTCCCAAAAAACGACAAAAACAAAACAGCAACAAATCCATTAACAATAGAAGTACCATACAT
TTGTACAGAAGGAGAAGACCAAATTACCGTTTGGGGGTTCCACTCTGACAACGAGACCCAAATGGCAAAGCTCTATGGGGACTCAAAGCCCCAGAAGTTC
ACCTCATCTGCCAACGGAGTGATCACACATTACGTTTCACAGATTGGTGGCTTCCCAAATCAAACAGAAGACGGAGGACTACCACAAAGTGGCAGAATTG
TTGTTGATTACATGGTGCAAAAATCTGGAAAAACAGGAACAATTACCTATCAAAGAGGTATTTTATTGCCTCAAAAGGTGTGGTGCGCAAGTGGCAGGAG
CAAGGTAATAAAAGGATCCTTGCCTTTAATTGGAGAAGCAGATTGCCTCCATGAAAAATACGGTGGATTAAACAAAAGCAAGCCTTACTACACAGGGGAA
CATGCAAAGGCCATAGGAAATTGCCCAATATGGGTGAAAACACCCTTGAAGCTGGCCAATGGAACCAAATATAGACCTCCTGCAAAACTATTAAAGGAAA
GGGGTTTCTTCGGAGCTATTGCTGGTTTCTTAGAGGGAGGATGGGAAGGAATGATTGCAGGTTGGCACGGATACACATCCCATGGGGCACATGGAGTAGC
GGTGGCAGCTGACCTTAAGAGCACTCAAGAGGCCATAAACAAGATAACAAAAAATCTCAACTCTTTGAGTGAGCTGGAAGTAAAGAATCTTCAAAGACTA
AGCGGTGCCATGGATGAACTCCACAACGAAATACTAGAACTAGATGAGAAAGTGGATGATCTCAGAGCTGATACAATAAGCTCACAAATAGAACTCGCAG
TCCTGCTTTCCAATGAAGGAATAATAAACAGTGAAGATGAACATCTCTTGGCGCTTGAAAGAAAGCTGAAGAAAATGCTGGGCCCCTCTGCTGTAGAGAT
AGGGAATGGATGCTTTGAAACCAAACACAAGTGCAACCAGACCTGTCTCGACAGAATAGCTGCTGGTACCTTTGATGCAGGAGAATTTTCTCTCCCCACC
TTTGATTCACTGAATATTACTGCTGCATCTTTAAATGACGATGGATTGGATAATCATACTATACTGCTTTACTACTCAACTGCTGCCTCCAGTTTGGCTG
TAACACTGATGATAGCTATCTTTGTTGTTTATATGGTCTCCAGAGACAATGTTTCTTGCTCCATT
>B/St._Petersburg/RII-2/2018
CATGTCGTCAAAACTGCTACTCAAGGGGAGGTCAATGTGACCGGTGTAATACCACTGACAACAACACCCACCAAATCTCATTTTGCAAATCTCAAAGGAA
CAGAAACCAGGGGGAAACTATGCCCAAAATGCCTCAACTGCACAGATCTGGATGTAGCCTTGGGCAGACCAAAATGCACAGGGAAAATACCCTCTGCAAG
GGTTTCAATACTCCATGAAGTCAGACCTGTTACATCTGGGTGCTTTCCTATAATGCACGATAGAACAAAAATTAGACAGCTGCCTAACCTTCTCCGAGGA
TACGAACATGTCAGGTTATCAACTCACAACGTTATCAATGCAGAAGATGCACCAGGAGGACCCTACAAAATTGGAACCTCAGGGTCTTGCCCTAACATTA
CCAATGGAAACGGATTCTTCGCAACAATGGCTTGGGCCGTCCCAAAAAACGACAAAAACAAAACAGCAACAAATCCATTAACAATAGAAGTACCATACAT
TTGTACAGAAGGAGAAGACCAAATTACCGTTTGGGGGTTCCACTCTGACAACGAGACCCAAATGGCAAAGCTCTATGGGGACTCAAAGCCCCAGAAGTTC
ACCTCATCTGCCAACGGAGTGACCACACATTACGTTTCACAGATTGGTGGCTTCCCAAATCAAACAGAAGACGGAGGACTACCACAAAGTGGCAGAATTG
TTGTTGATTACATGGTGCAAAAATCTGGAAAAACAGGAACAATTACCTATCAAAGAGGTATTTTATTGCCTCAAAAGGTGTGGTGCGCAAGTGGCAGGAG
CAAGGTAATAAAAGGATCCTTGCCTTTAATTGGAGAAGCAGATTGCCTCCATGAAAAATACGGTGGATTAAACAAAAGCAAGCCTTACTACACAGGGGAA
CATGCAAAGGCCATAGGAAATTGCCCAATATGGGTGAAAACACCCTTGAAGCTGGCCAATGGAACCAAATATAGACCTCCTGCAAAACTATTAAAGGAAA
GGGGTTTCTTCGGAGCTATTGCTGGTTTCTTAGAGGGAGGATGGGAAGGAATGATTGCAGGTTGGCACGGATACACATCCCATGGGGCACATGGAGTAGC
GGTGGCAGCTGACCTTAAGAGCACTCAAGAGGCCATAAACAAGATAACAAAAAATCTCAACTCTTTGAGTGAGCTGGAAGTAAAGAATCTTCAAAGACTA
AGCGGTGCCATGGATGAACTCCACAACGAAATACTAGAACTAGATGAGAAAGTGGATGATCTCAGAGCTGATACAATAAGCTCACAAATAGAACTCGCAG
TCCTGCTTTCCAATGAAGGAATAATAAACAGTGAAGATGAACATCTCTTGGCGCTTGAAAGAAAGCTGAAGAAAATGCTGGGCCCCTCTGCTGTAGAGAT
AGGGAATGGATGCTTTGAAACCAAACACAAGTGCAACCAGACCTGTCTCGACAGAATAGCTGCTGGTACCTTTGATGCAGGAGAATTTTCTCTCCCCACC
TTTGATTCACTGAATATTACTGCTGCATCTTTAAATGACGATGGATTGGATAATCATACTATACTGCTTTACTACTCAACTGCTGCCTCCAGTTTGGCTG
TAACACTGATGATAGCTATCTTTGTTGTTTATATGGTCTCCAGAGACAATGTTTCTTGCTCCATT
>B/Ireland/21508/2019/EPI_ISL_387013
catgtcgtcaaaactgctactcaaggggaggtcaatgtgaccggtgtaataccactgacaacaacacccaccaaatctcattttgcaaatctcaaaggaa
cagaaaccaggggaaaactatgcccaaaatgcctcaactgcacagatctggatgtagccttgggcagaccaaaatgcacagggaaaataccctctgcaag
ggtttcaatactccatgaagtcagacctgtcacatctgggtgctttcctataatgcacgatagaacaaaaattagacagctgcctaaccttctccgagga
tacgaacatgtcaggttatcaactcacaacgttatcaatgcagaaggtgcaccaggaggaccctacaaaattggaacctcagggtcttgccctaacatta
ccaatggaaacggattcttcgcaacaatggcttgggccgtccca------gacaaaaacaaaacagcaacaaatccattaacaatagaagtaccatatgt
ttgtacagaaggagaagaccaaattaccgtttgggggttccattctgacaacgagacccaaatggcaaagctctatggggactcaaagccccagaagttc
acctcatctgccaacggagtgaccacacattacgtttcacagattggtggcttcccaaatcaaacagaagacggaggactaccacaaagtggcagaattg
ttgttgattacatggtgcaaaaatctggaaaaacaggaacaattacctatcaaagaggtattttattgcctcaaaaggtgtggtgcgcaagtggcaggag
caaggtaataaaaggatccttgcctttaattggagaagcagattgtctccatgaaaaatacggtggattaaacaaaagcaagccttactacacaggggaa
catgcaaaggccataggaaattgcccaatatgggtgaaaacacccttgaagctggccaatggaaccaaatatagacctcctgcaaaactattaaaggaaa
ggggtttcttcggagctattgctggtttcttagagggaggatgggaaggaatgattgcaggttggcacggatacacatcccatggggcacatggagtagc
ggtggcagctgaccttaagagcactcaagaggccataaacaaaataacaaaaaatctcaactctttgagtgagctggaagtaaagaatcttcaaagacta
agcggtgccatggatgaactccacaacgaaatactagaactagatgagaaagtggatgatctcagagctgatacaataagctcacaaatagaactcgcag
tcctgctttccaatgaaggaataataaacagcgaagatgaacatctcttggcgcttgaaagaaagctgaagaaaatgctgggcccctctgctgtagagat
agggaatggatgctttgaaaccaaacacaagtgcaaccagacctgtcttgacaaaatagctgctggtacctttgatgcaggagaattttctctccccacc
tttgattcactgaatattactgctgcatctttaaatgacgatggattggataatcatactatactgctttactactcaactgctgcctccagtttggctg
taacactgatgatagctatctttgttgtttatatggtctccagagacaatgtttcttgctccatt
>B/LaReunion/2153/2019/EPI_ISL_402991
catgtcgtcaaaactgctactcaaggggaggtcaatgtgaccggtgtaataccactgacaacaacacccaccaaatctcattttgcaaatctcaaaggaa
cagaaaccagggggaaactatgcccaaaatgcctcaactgcacagatctggatgtagccttgggcagaccaaaatgcacagggaaaataccctctgcaag
ggtttcaatactccatgaagtcagacctgttacatctgggtgctttcctataatgcacgatagaacaaaaattagacagctgcctaaccttctccgagga
tacgaacatgtcaggttatcaactcacaacgtcatcaatgcagaaggtgcaccgggaggaccctacaaaattggaacctcagggtcttgccctaacatta
ccaatggaaacggattcttcgcaacaatggcttgggccgtccca------gacaaaaacaaaacagcaacaaatccattaacaatagaagtaccatacgt
ttgtacagaaggagaagaccaaattaccgtttgggggttccattctgacaacgagacccaaatggcaaagctctatggggactcaaagccccagaagttc
acctcatctgccaacggagtgaccacacattacgtttcacagattggtggcttcccaaatcaaacagaagacggaggactaccacaaagtggcagaattg
ttgttgattacatggtgcaaaaatctggaaaaacaggaacaattacctatcaaagaggtattttattgcctcaaaaggtgtggtgcgcaagtggcagaag
caaggtaataaaaggatccttgcctttaattggagaagcagattgcctccatgaaaaatacggtggattaaacaaaagcaagccttactacacaggggaa
catgcaaaggccataggaaattgcccaatatgggtgaaaacacctttgaagctggccaatggaaccaaatatagacctcctgcaaaactattaaaggaaa
ggggtttcttcggagctattgctggtttcttagaaggaggatgggaaggaatgattgcaggttggcacggatacacatcccatggggcacatggagtagc
ggtggcagctgaccttaagagcactcaagaggccataaacaagataacaaaaaatctcaactctttgagtgagctggaagtaaagaatcttcaaagacta
agcggtgccatggatgaactccacaacgaaatactagaactagatgagaaagtggatgacctcagagctgatacaataagctcacaaatagaactcgcag
tcctgctttccaatgaaggaataataaacagcgaagatgaacatctcttggcgcttgaaagaaagctgaagaaaatgctaggcccctctgctgtagagat
agggaatggatgctttgaaaccaaacacaagtgcaaccagacctgtcttgacaaaatagctgctggtacctttgatgcaggagaattttctctccccacc
tttgattcactaaatattactgctgcatctttaaatgacgatggattggataatcatactatactgctttactactcaactgctgcctccagtttggctg
taacactgatgatagctatctttgttgtttatatggtctccagagacaatgtttcttgctccatt
>B/Macedonia/587/2019/EPI_ISL_377231
catgtcgtcaaaactgctactcaaggggaggtcaatgtgaccggtgtaataccactgacaacaacacccaccaaatctcattttgcaaatctcaaaggaa
cagaaaccagggggaaactatgcccaaaatgcctcaactgcacagatctggatgtagccttgggcagaccaaaatgcacagggaaaataccctctgcaag
ggtttcaatactccatgaagtcagacctgttacatctgggtgctttcctataatgcacgatagaacaaaaattagacagctgcctaaccttctccgagga
tacgaacatgtcaggttatcaactcacaacgttatcaatgcaaaaggtgcaccaggaggaccctacaaaattggaacctcagggtcttgccctaacatta
ccaatggaaacggattctttgcaacaatggcttgggccgtccca------gacaaaaacaaaacagcaacaaatccattaacaatagaagtaccatacgt
ttgtacagaaggagaagaccaaattaccgtttgggggttccattctgacaacgagacccaaatggcaaagctctatggggactcaaagccccagaagttc
acctcatctgccaacggagtgaccacacattacgtttcacagattggtggcttcccaaatcaaacagaagacggaggactaccacaaagtggcagaattg
ttgttgattacatggtgcaaaaatctggaaaaacaggaacaattacctatcaaagaggtattttattgcctcaaaaggtgtggtgcgcaagtggcaggag
caaggtaataaaaggatccttgcctttaattggagaagcagattgcctccatgaaaaatacggtggattaaacaaaagcaagccttactacacaggggaa
catgcaaaggccataggaaattgcccaatatgggtgaaaacacccttgaagctggccaatggaaccaaatatagacctcctgcaaaactattaaaggaaa
ggggtttcttcggagctattgctggtttcttagagggaggatgggaaggaatgattgcaggttggcacggatacacatcccatggggcacatggagtggc
ggtggcagctgaccttaagagcactcaagaggccataaacaaaataacaaaaaatctcaactctttgagtgagctggaagtaaagaatcttcaaagacta
agcggtgccatggatgaactccacaacgaaatactagaactagatgagaaagtggatgatctcagagctgatacaataagctcacaaatagaactcgcag
tcctgctttccaatgaaggaataataaacagcgaagatgaacatctcttggcgcttgaaagaaagctgaagaaaatgctgggcccctctgctgtagagat
agggaatggatgctttgaaaccaaacacaagtgcaaccagacctgtcttgacaaaatagctgctggtacctttgatgcaggagaattttctctccccacc
tttgattcactgaatattactgctgcatctttaaatgacgatggattggataatcatactatactgctttactactcaactgctgcctccagtttggctg
taacactgatgatagctatctttgttgtttatatggtctccagagacaatgtttcttgctccatt
>B/Denmark/3938/2018/EPI_ISL_338125
catgtcgtcaaaactgctactcaaggggaggtcaatgtgaccggtgtaataccactgacaacaacacccaccaaatctcattttgcaaatctcaaaggaa
cagaaaccagggggaaactatgcccaaaatgcctcaactgcacagatctggatgtagccttgggcagaccaaaatgcacagggaaaataccctctgcaag
ggtttcaatactccatgaagtcagacctgttacatctgggtgctttcctataatgcacgatagaacaaaaattagacagctgcctaaccttctccgagga
tacgaacatgtcaggttatcaactcacaacgtcatcaatgcagaaggtgcaccaggaggaccctacaaaattggaacctcagggtcttgccctaacatta
ccaatggaaacggattcttcgcaacaatggcttgggccgtccca------gacaaaaacaaaacagcaacaaatccattaacaatagaagtaccatacgt
ttgtacagaaggagaagaccaaattaccgtttgggggttccattctgacaacgagrmccaaatggcaaagctctatggggactcaaagccccagaagttc
acctcatctgccaacggagtgaccacacattacgtttcacagattggtggcttcccaaatcaaacagaagacggaggactaccacaaagtggcagaattg
ttgttgattacatggtgcaaaaatctggaaaaacaggaacaatcacctatcaaagaggtattttattgcctcaaaaggtgtggtgcgcaagtggcagaag
caaggtaataaaaggatccttgcctttaattggagaagcagattgcctccatgaaaaatacggtggattaaacaaaagcaagccttactacacaggggaa
catgcaaaggccataggaaattgcccaatatgggtgaaaacacctttgaagctggccaatggaaccaaatatagacctcctgcaaaactattaaaggaaa
ggggtttcttcggagctattgctggtttcttagaaggaggatgggaaggaatgattgcaggttggcacggatacacatcccatggggcacatggagtagc
ggtggcagctgaccttaagagcactcaagaggccataaacaagataacaaaaaatctcaactctttgagtgagctggaagtaaagaatcttcaaagacta
agcggtgccatggatgaactccacaacgaaatactagaactagatgagaaagtggatgacctcagagctgatacaataagctcacaaatagaactcgcag
tcctgctttccaatgaaggaataataaacagcgaagatgaacatcttttggcgcttgaaagaaagctgaagaaaatgctaggcccctctgctgtagagat
agggaatggatgcttcgaaaccaaacacaagtgcaaccagacctgtcttgacaaaatagctgctggtacctttgatgcaggagaattttctctccccacc
tttgattcactaaatattactgctgcatctttaaatgacgatggattggataatcatactatactgctttactactcaactgctgcctccagtttggctg
taacactgatgatagctatctttgttgtttatatggtctccagagacaatgtttcttgctccatt
