# Supplementary material for: Clinical and molecular epidemiology of influenza viruses from Romanian patients hospitalized during the 2019/20 season
Source: PLoS One. 2021 Nov 12;16(11):e0258798. doi: 10.1371/journal.pone.0258798 (PMC8589178; doi:10.1371/journal.pone.0258798)
Supplement: S4 Dataset — (FASTA) [file pone.0258798.s006.fasta]

>A/Romania/2/2019
AGTAAAGATGAATCCAAATCAAAAGATAATAACGATTGGCTCTGTTTCTCTCACCATTTCCACAATATGCTTCTTCATGCAAATTGCCATCCTGATAACTACTGTAACATTGCATTTCAAGCAATATGAATTCAACTCCCCCCCAAACAACCAAGTGATGCTGTGTGAACCAACAATGATAGAAAGAAACATAACAGAGATAGTGTATTTGACCAACACCACCATAGAGAGGGAAATATGCCCCAAACCAGCAGAATACAGAAATTGGTCAAAACCGCAATGTGGCATTACAGGATTTGCACCTTTCTCTAAGGACAATTCGATTAGGCTTTCCGCTGGTGGGGACATCTGGGTGACAAGAGAACCTTATGTGTCATGTGATCCTGACAAGTGTTATCAATTTGCCCTTGGACAGGGGACAACAATAAACAACGTGCATTCAAATAACACAGCACGTGATAGGACCCCTCATCGGACTCTATTGATGAGTGAATTGGGTGTTCCTTTCCATCTGGGGACCAAGCAAGTGTGCATAGCATGGTCCAGCTCAAGTTGTCACGATGGAAAAGCATGGCTGCATGTTTGTATAACGGGGGATGATAAAAATGCAACTGCTAGTTTCATTTACAATGGGAGGCTTGTAGATAGTGTTGTTTCATGGTCCAAAGATATTCTCAGGACCCAGGAGTCAGAATGCGTTTGTATCAATGGAACTTGTACAGTAGTAATGACTGATGGAAATGCTACAGGAAAAGCTGATACTAAAATATTATTCATTGAGGAGGGGAAAATCGTTCATACTAGCAAATTGTCAGGAAGTGCTCAGCATGTCGAAGAGTGCTCTTGCTATCCTCGATACCCTGGTGTCAGATGTGTCTGCAGAGACAACTGGAAAGGATCCAACCGGCCCATCGTAGATATAAACATAAAGGATCATAGCATTGTTTCCAGTTATGTGTGTTCAGGACTTGTTGGAGACACACCCAGAAAAACCGACAGCTCCAGCAGCAGCCATTGCTTGAATCCTAACAATGAAAAAGGTGGTCATGGAGTGAAAGGCTGGGCCTTTGATGATGGAAATGACGTGTGGATGGGGAGAACAATCAACGAGACGTCACGCTTAGGGTATGAAACCTTCAAAGTCGTTGAAGGCTGGTCCAACTCTAAGTCCAAATTGCAGATAAATAGGCAAGTCATAGTTGACAGAGGTGATAGGTCCGGTTATTCTGGTATTTTCTCTGTTGAAGTCAAAAGCTGCATCAATCGGTGCTTTTATGTGGAGTTGATTAGGGGAAGAAAAGAGGAAACTGAAGTCTTGTGGACCTCAAACAGTATTGTTGTGTTTTGTGGCACCTCAGGCACATATGGAACAGGCTCATGGCCTGATGGGGCGGACCTCAATCTCATGCATATATAAGCTTTCGCAATTTTAGAAAAAACT
>A/Romania/9/2019
AGTAAAGATGAATCCAAATCAAAAGATAATAACGATTGGCTCTGTTTCTCTCACCATTTCCACAATATGCTTCTTCATGCAAATTGCCATCCTGATAACTACTGTAACATTGCATTTCAAGCAATATGAATTCAACTCCCCCCCAAACAACCAAGTGATGCTGTGTGAACCAACAATGATAGAAAGAAACATAACAGAGATAGTGTATTTGACCAACACCACCATAGAGAGGGAAATATGCCCCAAACCAGCAGAATACAGAAATTGGTCAAAACCGCAATGTGGCATTACAGGATTTGCACCTTTCTCTAAGGACAATTCGATTAGGCTTTCCGCTGGTGGGGACATCTGGGTGACAAGAGAACCTTATGTGTCATGTGATCCTGACAAGTGTTATCAATTTGCCCTTGGACAGGGGACAACAATAAACAACGTGCATTCAAATAACACAGCACGTGATAGGACCCCTCATCGGACTCTATTGATGAGTGAATTGGGTGTTCCTTTCCATCTGGGGACCAAGCAAGTGTGCATAGCATGGTCCAGCTCAAGTTGTCACGATGGAAAAGCATGGCTGCATGTTTGTATAACGGGGGATGATAAAAATGCAACTGCTAGTTTCATTTACAATGGGAGGCTTGTAGATAGTGTTGTTTCATGGTCCAAAGATATTCTCAGGACCCAGGAGTCAGAATGCGTTTGTATCAATGGAACTTGTACAGTAGTAATGACTGATGGAAATGCTACAGGAAAAGCTGATACTAAAATATTATTCATTGAGGAGGGGAAAATCGTTCATACTAGCAAATTGTCAGGAAGTGCTCAGCATGTCGAAGAGTGCTCTTGCTATCCTCGATACCCTGGTGTCAGATGTGTCTGCAGAGACAACTGGAAAGGATCCAACCGGCCCATCGTAGATATAAACATAAAGGATCATAGCATTGTTTCCAGTTATGTGTGTTCAGGACTTGTTGGAGACACACCCAGAAAAACCGACAGCTCCAGCAGCAGCCATTGCTTGAATCCTAACAATGAAAAAGGTGGTCATGGAGTGAAAGGCTGGGCCTTTGATGATGGAAATGACGTGTGGATGGGGAGAACAATCAACGAGACGTCACGCTTAGGGTATGAAACCTTCAAAGTCGTTGAAGGCTGGTCCAACTCTAAGTCCAAATTGCAGATAAATAGGCAAGTCATAGTTGACAGAGGTGATAGGTCCGGTTATTCTGGTATTTTCTCTGTTGAAGTCAAAAGCTGCATCAATCGGTGCTTTTATGTGGAGTTGATTAGGGGAAGAAAAGAGGAAACTGAAGTCTTGTGGACCTCAAACAGTATTGTTGTGTTTTGTGGCACCTCAGGCACATATGGAACAGGCTCATGGCCTGATGGGGCGGACCTCAATCTCATGCATATATAAGCTTTCGCAATTTTAGAAAAAACT
>A/Romania/8/2019
AGTAAAGATGAATCCAAATCAAAAGATAATAACGATTGGCTCTGTTTCTCTCACCATTTCCACAATATGCTTCTTCATGCAAATTGCCATCCTGATAACTACTGTAACATTGCATTTCAAGCAATATGAATTCAACTCCCCCCCAAACAACCAAGTGATGCTGTGTGAACCAACAATGATAGAAAGAAACATAACAGAGATAGTGTATTTGACCAACACCACCATAGAGAGGGAAATATGCCCCAAACCAGCAGAATACAGAAATTGGTCAAAACCGCAATGTGGCATTACAGGATTTGCACCTTTCTCTAAGGACAATTCGATTAGGCTTTCCGCTGGTGGGGACATCTGGGTGACAAGAGAACCTTATGTGTCATGTGATCCTGACAAGTGTTATCAATTTGCCCTTGGACAGGGGACAACAATAAACAACGTGCATTCAAATAACACAGCACGTGATAGGACCCCTCATCGGACTCTATTGATGAGTGAATTGGGTGTTCCTTTCCATCTGGGGACCAAGCAAGTGTGCATAGCATGGTCCAGCTCAAGTTGTCACGATGGAAAAGCATGGCTGCATGTTTGTATAACGGGGGATGATAAAAATGCAACTGCTAGTTTCATTTACAATGGGAGGCTTGTAGATAGTGTTGTTTCATGGTCCAAAGATATTCTCAGGACCCAGGAGTCAGAATGCGTTTGTATCAATGGAACTTGTACAGTAGTAATGACTGATGGAAATGCTACAGGAAAAGCTGATACTAAAATATTATTCATTGAGGAGGGGAAAATCGTTCATACTAGCAAATTGTCAGGAAGTGCTCAGCATGTCGAAGAGTGCTCTTGCTATCCTCGATACCCTGGTGTCAGATGTGTCTGCAGAGACAACTGGAAAGGATCCAACCGGCCCATCGTAGATATAAACATAAAGGATCATAGCATTGTTTCCAGTTATGTGTGTTCAGGACTTGTTGGAGACACACCCAGAAAAACCGACAGCTCCAGCAGCAGCCATTGCTTGAATCCTAACAATGAAAAAGGTGGTCATGGAGTGAAAGGCTGGGCCTTTGATGATGGAAATGACGTGTGGATGGGGAGAACAATCAACGAGACGTCACGCTTAGGGTATGAAACCTTCAAAGTCGTTGAAGGCTGGTCCAACTCTAAGTCCAAATTGCAGATAAATAGGCAAGTCATAGTTGACAGAGGTGATAGGTCCGGTTATTCTGGTATTTTCTCTGTTGAAGGCAAAAGCTGCATCAATCGGTGCTTTTATGTGGAGTTGATTAGGGGAAGAAAAGAGGAAACTGAAGTCTTGTGGACCTCAAACAGTATTGTTGTGTTTTGTGGCACCTCAGGCACATATGGAACAGGCTCATGGCCTGATGGGGCGGACCTCAATCTCATGCATATATAAGCTTTCGCAATTTTAGAAAAAACT
>A/Romania/13/2019
AGTAAAGATGAATCCAAATCAAAAGATAATAACGATTGGCTCTGTTTCTCTCACCATTTCCACAATATGCTTCTTCATGCAAATTGCCATCCTGATAACTACTGTAACATTGCATTTCAAGCAATATGAATTCAACTCCCCCCCAAACAACCAAGTGATGCTGTGTGAACCAACAATGATAGAAAGAAACATAACAGAGATAGTGTATTTGACCAACACCACCATAGAGAGGGAAATATGCCCCAAACCAGCAGAATACAGAAATTGGTCAAAACCGCAATGTGGCATTACAGGATTTGCACCTTTCTCTAAGGACAATTCGATTAGGCTTTCCGCTGGTGGGGACATCTGGGTGACAAGAGAACCTTATGTGTCATGTGATCCTGACAAGTGTTATCAATTTGCCCTTGGACAGGGAACAACAATAAACAACGTGCATTCAAATAACACAGCACGTGATAGGACCCCTCATCGGACTCTATTGATGAGTGAATTGGGTGTTCCTTTCCATCTGGGGACCAAGCAAGTGTGCATAGCATGGTCCAGCTCAAGTTGTCACGATGGAAAAGCATGGCTGCATGTTTGTATAACGGGGGATGACAAAAATGCAACTGCTAGTTTCATTTACAATGGGAGGCTTGTAGATAGTGTTGTTTCATGGTCCAAAGATATTCTCAGGACCCAGGAGTCAGAATGCGTTTGTATCAATGGAACTTGTACAGTAGTAATGACTGATGGAAATGCTACAGGAAAAGCTGATACTAAAATATTATTCATTGAGGAGGGGAAAATCGTTCATACTAGCAAATTGTCAGGAAGTGCTCAGCATGTCGAAGAGTGCTCTTGCTATCCTCGATACCCTGGTGTCAGATGTGTCTGCAGAGACAACTGGAAAGGATCCAACCGGCCCATCGTAGATATAAACATAAAGGATCATAGCATTGTTTCCAGTTATGTGTGTTCAGGACTTGTTGGAGACACACCCAGAAAAACCGACAGCTCCAGCAGCAGCCATTGCTTGAATCCTAACAATGAAAAAGGTGGTCATGGAGTGAAAGGCTGGGCCTTTGATGATGGAAATGACGTGTGGATGGGGAGAACAATCAACGAGACGTCACGCTTAGGGTATGAAACCTTCAAAGTCGTTGAAGGCTGGTCCAACTCTAAGTCCAAATTGCAGATAAATAGGCAAGTCATAGTTGACAGAGGTGATAGGTCCGGTTATTCTGGTATTTTCTCTGTTGAAGGCAAAAGCTGCATCAATCGGTGCTTTTATGTGGAGTTGATTAGGGGAAGAAAAGAGGAAACTGAAGTCTTGTGGACCTCAAACAGTATTGTTGTGTTTTGTGGCACCTCAGGTACATATGGAACAGGCTCATGGCCTGATGGGGCGGACCTCAATCTCATGCATATATAAGCTTTCGCAATTTTAGAAAAAACT
>A/Romania/122/2020
AGTAAAGATGAATCCAAATCAAAAGATAATAACGATTGGCTCTGTTTCTCTCACCATTTCCACAATATGCTTCTTCATGCAAATTGCCATCCTGATAACTACTGTAACATTGCATTTCAAGCAATATGAATTCAACTCCCCCCCAAACAACCAAGTGATGCTGTGTGAACCAACAATGATAGAAAGAAACATAACAGAGATAGTGTATTTGACCAACACCACCATAGAGAGGGAAATATGCCCCAAACCAGCAGAATACAGAAATTGGTCAAAACCGCAATGTGGCATTACAGGATTTGCACCTTTCTCTAAGGACAATTCGATTAGGCTTTCCGCTGGTGGGGACATCTGGGTGACAAGAGAACCTTATGTGTCATGTGATCCTGACAAGTGTTATCAATTTGCCCTTGGACAGGGAACAACAATAAACAATGTGCATTCAAATAACACAGCACGTGATAGGACCCCTCATCGGACTCTATTGATGAGTGAATTAGGTGTTCCTTTCCATCTGGGGACCAAGCAAGTGTGCATAGCATGGTCCAGCTCAAGTTGTCACGATGGAAAAGCATGGCTGCATGTTTGTATAACGGGGGATGATAAAAATGCAACTGCTAGTTTCATTTACAATGGGAGGCTTGTAGATAGTGTTGTTTCATGGTCCAAAGATATTCTCAGGACCCAGGAGTCAGAATGCGTTTGTATCAATGGAACTTGTACAGTAGTAATGACTGATGGAAATGCTACAGGAAAAGCTGATACTAAAATATTATTCATTGAGGAGGGGAAAATCGTTCATACTAGCAAATTGTCAGGAAGTGCTCAGCATGTCGAAGAGTGCTCTTGCTATCCTCGATACCCTGGTGTCAGATGTGTCTGCAGAGACAACTGGAAAGGATCCAACCGGCCCATCGTAGATATAAACATAAAGGATCATAGCATTGTTTCCAGTTATGTGTGTTCAGGACTTGTTGGAGACACACCCAGAAAAACCGACAGCTCCAGCAGCAGCCATTGCTTGAATCCTAACAATGAAAAAGGTGGTCATGGAGTGAAAGGCTGGGCCTTTGATGATGGAAATGACGTGTGGATGGGGAGAACAATCAACGAGACGTCACGCTTAGGGTATGAAACCTTCAAAGTCGTTGAAGGCTGGTCCAACTCTAAGTCCAAATTGCAGATAAATAGGCAAGTCATAGTTGACAGAGGTGATAGGTCCGGTTATTCTGGTATTTTCTCTGTTGAAGGCAAAAGCTGCATCAATCGGTGCTTTTATGTGGAGTTGATTAGGGGAAGAAAAGAGGAAACTGAAGTCTTGTGGACCTCAAACAGTATTGTTGTGTTTTGTGGCACCTCAGGTACATATGGAACAGGCTCATGGCCTGATGGGGCGGACCTCAATCTCATGCATATATAAGCTTTCGCAATTTTAGAAAAAACT
>A/Romania/484/2020
AGTAAAGATGAATCCAAATCAAAAGATAATAACGATTGGCTCTGTTTCTCTCACCATTTCCACAATATGCTTCTTCATGCAAATTGCCATCCTGATAACTACTGTAACATTGCATTTCAAGCAATATGAATTCAACCCCCCCCCAAACAACCAAGTGATGCTGTGTGAACCAACAATGATAGAAAGAAACATAACAGAGATAGTGTATTTGACCAACACCACCATAGAGAGGGAAATATGCCCCAAACCAGCAGAATACAGGAATTGGTCAAAACCGCAATGTGGCATTACAGGATTTGCACCTTTCTCTAAGGACAATTCGATTAGGCTTTCCGCTGGTGGGGACATCTGGGTGACAAGAGAACCTTATGTGTCATGTGATCCTGACAAGTGTTATCAATTTGCCCTTGGACAGGGAACAACAATAAACAACGTGCATTCAAATAACACAGCACGTGATAGGACCCCTCATCGGACTCTATTGATGAGTGAATTGGGTGTTCCTTTCCATCTGGGGACCAAGCAAGTGTGCATAGCATGGTCCAGCTCAAGTTGTCACGATGGAAAAGCATGGCTGCATGTTTGTATAACGGGGGATGATAAAAATGCAACTGCTAGTTTCATTTACAATGGGAGGCTTGTAGATAGTGTTGTTTCATGGTCCAAAGATATTCTCAGGACCCAGGAGTCAGAATGCGTTTGTATCAATGGAACTTGTACAGTAGTAATGACTGATGGAAATGCTACAGGAAAAGCTGATACTAAAATATTATTCATTGAGGAGGGGAAAATCGTTCATACTAGCAAATTGTCAGGAAGTGCTCAGCATGTCGAAGAGTGCTCTTGCTATCCTCGATACCCTGGTGTCAGATGTGTCTGCAGAGACAACTGGAAAGGATCCAACCGGCCCATCGTAGATATAAACATAAAGGATCATAGCATTGTTTCCAGTTATGTGTGTTCAGGACTTGTTGGAGACACACCCAGAAAAACCGACAGCTCCAGCAGCAGCCATTGCTTGAATCCTAACAATGAAAAAGGTGGTCATGGAGTGAAAGGCTGGGCCTTTGATGATGGAAATGACGTGTGGATGGGGAGAACAATCAACGAGACGTCACGCTTAGGGTATGAAACCTTCAAAGTCGTTGAAGGCTGGTCCAACTCTAAGTCCAAATTGCAGATAAATAGGCAAGTCATAGTTGACAGAGGTGATAGGTCCGGTTATTCTGGTATTTTCTCTGTTGAAGGCAAAAGCTGCATCAATCGGTGCTTTTATGTGGAGTTGATTAGGGGAAGAAAAGAGGAAACTGAAGTCTTGTGGACCTCAAACAGTATTGTTGTGTTTTGTGGCACCTCAGGTACATATGGAACAGGCTCATGGCCTGATGGGGCGGACCTCAATCTCATGCATATATAAGCTTTCGCAATTTTAGAAAAAACT
>A/Romania/502/2020
AGTAAAGATGAATCCAAATCAAAAGATAATAACGATTGGCTCTGTTTCTCTCACCATTTCCACAATATGCTTCTTCATGCAAATTGCCATCCTGATAACTACTGTAACATTGCATTTCAAGCAATATGAATTCAACCCCCCCCCAAACAACCAAGTGATGCTGTGTGAACCAACAATGATAGAAAGAAACATAACAGAGATAGTGTATTTGACCAACACCACCATAGAGAGGGAAATATGCCCCAAACCAGCAGAATACAGGAATTGGTCAAAACCGCAATGTGGCATTACAGGATTTGCACCTTTCTCTAAGGACAATTCGATTAGGCTTTCCGCTGGTGGGGACATCTGGGTGACAAGAGAACCTTATGTGTCATGTGATCCTGACAAGTGTTATCAATTTGCCCTTGGACAGGGAACAACAATAAACAACGTGCATTCAAATAACACAGCACGTGATAGGACCCCTCATCGGACTCTATTGATGAGTGAATTGGGTGTTCCTTTCCATCTGGGGACCAAGCAAGTGTGCATAGCATGGTCCAGCTCAAGTTGTCACGATGGAAAAGCATGGCTGCATGTTTGTATAACGGGGGATGATAAAAATGCAACTGCTAGTTTCATTTACAATGGGAGGCTTGTAGATAGTGTTGTTTCATGGTCCAAAGATATTCTCAGGACCCAGGAGTCAGAATGCGTTTGTATCAATGGAACTTGTACAGTAGTAATGACTGATGGAAATGCTACAGGAAAAGCTGATACTAAAATATTATTCATTGAGGAGGGGAAAATCGTTCATACTAGCAAATTGTCAGGAAGTGCTCAGCATGTCGAAGAGTGCTCTTGCTATCCTCGATACCCTGGTGTCAGATGTGTCTGCAGAGACAACTGGAAAGGATCCAACCGGCCCATCGTAGATATAAACATAAAGGATCATAGCATTGTTTCCAGTTATGTGTGTTCAGGACTTGTTGGAGACACACCCAGAAAAACCGACAGCTCCAGCAGCAGCCATTGCTTGAATCCTAACAATGAAAAAGGTGGTCATGGAGTGAAAGGCTGGGCCTTTGATGATGGAAATGACGTGTGGATGGGGAGAACAATCAACGAGACGTCACGCTTAGGGTATGAAACCTTCAAAGTCGTTGAAGGCTGGTCCAACTCTAAGTCCAAATTGCAGATAAATAGGCAAGTCATAGTTGACAGAGGTGATAGGTCCGGTTATTCTGGTATTTTCTCTGTTGAAGGCAAAAGCTGCATCAATCGGTGCTTTTATGTGGAGTTGATTAGGGGAAGAAAAGAGGAAACTGAAGTCTTGTGGACCTCAAACAGTATTGTTGTGTTTTGTGGCACCTCAGGTACATATGGAACAGGCTCATGGCCTGATGGGGCGGACCTCAATCTCATGCATATATAAGCTTTCGCAATTTTAGAAAAAACT
>A/Romania/758/2020
AGTAAAGATGAATCCAAATCAAAAGATAATAACGATTGGCTCTGTTTCTCTCACCATTTCCACAATATGCTTCTTCATGCAAATTGCCATCCTGATAACTACTGTAACATTGCATTTCAAGCAATATGAATTCAACCCCCCCCCAAACAACCAAGTGATGCTGTGTGAACCAACAATGATAGAAAGAAACATAACAGAGATAGTGTATTTGACCAACACCACCATAGAGAGGGAAATATGCCCCAAACCAGCAGAATACAGGAATTGGTCAAAACCGCAATGTGGCATTACAGGATTTGCACCTTTCTCTAAGGACAATTCGATTAGGCTTTCCGCTGGTGGGGACATCTGGGTGACAAGAGAACCTTATGTGTCATGTGATCCTGACAAGTGTTATCAATTTGCCCTTGGACAGGGAACAACAATAAACAACGTGCATTCAAATAACACAGCACGTGATAGGACCCCTCATCGGACTCTATTGATGAGTGAATTGGGTGTTCCTTTCCATCTGGGGACCAAGCAAGTGTGCATAGCATGGTCCAGCTCAAGTTGTCACGATGGAAAAGCATGGCTGCATGTTTGTATAACGGGGGATGATAAAAATGCAACTGCTAGTTTCATTTACAATGGGAGGCTTGTAGATAGTGTTGTTTCATGGTCCAAAGATATTCTCAGGACCCAGGAGTCAGAATGCGTTTGTATCAATGGAACTTGTACAGTAGTAATGACTGATGGAAATGCTACAGGAAAAGCTGATACTAAAATATTATTCATTGAGGAGGGGAAAATCGTTCATACTAGCAAATTGTCAGGAAGTGCTCAGCATGTCGAAGAGTGCTCTTGCTATCCTCGATACCCTGGTGTCAGATGTGTCTGCAGAGACAACTGGAAAGGATCCAACCGGCCCATCGTAGATATAAACATAAAGGATCATAGCATTGTTTCCAGTTATGTGTGTTCAGGACTTGTTGGAGACACACCCAGAAAAACCGACAGCTCCAGCAGCAGCCATTGCTTGAATCCTAACAATGAAAAAGGTGGTCATGGAGTGAAAGGCTGGGCCTTTGATGATGGAAATGACGTGTGGATGGGGAGAACAATCAACGAGACGTCACGCTTAGGGTATGAAACCTTCAAAGTCGTTGAAGGCTGGTCCAACTCTAAGTCCAAATTGCAGATAAATAGGCAAGTCATAGTTGACAGAGGTGATAGGTCCGGTTATTCTGGTATTTTCTCTGTTGAAGGCAAAAGCTGCATCAATCGGTGCTTTTATGTGGAGTTGATTAGGGGAAGAAAAGAGGAAACTGAAGTCTTGTGGACCTCAAACAGTATTGTTGTGTTTTGTGGCACCTCAGGTACATATGGAACAGGCTCATGGCCTGATGGGGCGGACCTCAATCTCATGCATATATAAGCTTTCGCAATTTTAGAAAAAACT
>A/Romania/536/2020
AGTAAAGATGAATCCAAATCAAAAGATAATAACGATTGGCTCTGTTTCTCTCACCATTTCCACAATATGCTTCTTCATGCAAATTGCCATCCTGATAACTACTGTAACATTGCATTTCAAGCAATATGAATTCAACTCCCCCCCAAACAACCAAGTGATGCTGTGTGAACCAACAATGATAGAAAGAAACATAACAGAGATAGTGTATTTGACCAACACCACCATAGAGAGGGAAATATGCCCCAAACCAGCAGAATACAGAAATTGGTCAAAACCGCAATGTGGCATTACAGGATTTGCACCTTTCTCTAAGGACAATTCGATTAGGCTTTCCGCTGGTGGGGACATCTGGGTGACAAGAGAACCTTATGTGTCATGTGATCCTGACAAGTGTTATCAATTTGCCCTTGGACAGGGAACAACAATAAACAACGTGCATTCAAATAACACAGCACGTGATAGGACCCCTCATCGGACTCTATTGATGAGTGAATTGGGTGTTCCTTTCCATCTGGGGACCAAGCAAGTGTGCATAGCATGGTCCAGCTCAAGTTGTCACGATGGAAAAGCATGGCTGCATGTTTGTATAACGGGGGATGATAAAAATGCAACTGCTAGTTTCATTTACAATGGGAGGCTTGTAGATAGTGTTGTTTCATGGTCCAAAGATATTCTCAGGACCCAGGAGTCAGAATGCGTTTGTATCAATGGAACTTGTACAGTAGTAATGACTGATGGAAATGCTACAGGAAAAGCTGATACTAAAATATTATTCATTGAGGAGGGGAAAATCGTTCATACTAGCAAATTGTCAGGAAGTGCTCAGCATGTCGAAGAGTGCTCTTGCTATCCTCGATACCCTGGTGTCAGATGTGTCTGCAGAGACAACTGGAAAGGATCCAACCGGCCCATCGTAGATATAAACATAAAGGATCATAGCATTGTTTCCAGTTATGTGTGTTCAGGACTTGTTGGAGACACACCCAGAAAAACCGACAGCTCCAGCAGCAGCCATTGCTTGAATCCTAACAATGAAAAAGGTGGTCATGGAGTGAAAGGCTGGGCCTTTGATGATGGAAATGACGTGTGGATGGGGAGAACAATCAACGAGACGTCACGCTTAGGGTATGAAACCTTCAAAGTCGTTGAAGGCTGGTCCAACTCTAAGTCCAAATTGCAGATAAATAGGCAAGTCATAGTTGACAGAGGTGATAGGTCCGGTTATTCTGGTATTTTCTCTGTTGAAGGCAAAAGCTGCATCAATCGGTGCTTTTATGTGGAGTTGATTAGGGGAAGAAAAGAGGAAACTGAAGTCCTGTGGACCTCAAACAGCATTGTTGTGTTTTGTGGCACCTCAGGTACATATGGAACAGGCTCATGGCCTGATGGGGCGGACCTCAATCTCATGCATATATAAGCTTTCGCAATTTTAGAAAAAACT
>A/Romania/322/2020
AGTAAAGATGAATCCAAATCAAAAGATAATAACGATTGGCTCTGTTTCTCTCACCATTTCCACAATATGCTTCTTCATGCAAATTGCCATCCTGATAACTACTGTAACATTGCATTTCAAGCAATATGAATTCAACTCCCCCCCAAACAACCAAGTGATGCTGTGTAAACCAACAATGATAGAAAGAAACATAACAGAGATAGTGTATTTGACCAACACCACCATAGAGAGGGAAATATGCCCCAAACCAGCAGAATACAGAAATTGGTCAAAACCGCAATGTGGCATTACAGGATTTGCACCTTTCTCTAAGGACAATTCGATTAGGCTTTCCGCTGGTGGGGACATCTGGGTGACAAGAGAACCTTATGTGTCATGTGATCCTGACAAGTGTTATCAATTTGCCCTTGGACAGGGAACAACAATAAACAACGTGCATTCAAATAACACAGCACGTGATAGGACCCCTCATCGGACTCTATTGATGAGTGAATTGGGTGTTCCTTTCCATCTGGGGACCAAGCAAGTGTGCATAGCATGGTCCAGCTCAAGTTGTCACGATGGAAAAGCATGGCTGCATGTTTGTATAACGGGGGATGATAAAAATGCAACTGCTAGTTTCATTTACAATGGGAGGCTTGTAGATAGTGTTGTTTCATGGTCCAAAGATATTCTCAGGACCCAGGAGTCAGAATGCGTTTGTATCAATGGAACTTGTACAGTAGTAATGACTGATGGAAATGCTACAGGAAAAGCTGATACTAAAATATTATTCATTGAGGAGGGGAAAATCGTTCATACTAGCAAATTGTCAGGAAGTGCTCAGCATGTCGAAGAGTGCTCTTGCTATCCTCGATACCCTGGTGTCAGATGTGTCTGCAGAGACAACTGGAAAGGATCCAACCGGCCCATCGTAGATATAAACATAAAGGATCATAGCATTGTTTCCAGTTATGTGTGTTCAGGACTTGTTGGAGACACACCCAGAAAACCCGACAGCTCCAGCAGCAGCCATTGCTTGAATCCTAACAATGAAAAAGGTGGTCATGGAGTGAAAGGCTGGGCCTTTGATGATGGAAATGACGTGTGGATGGGGAGAACAATCAACGAGACGTCACGCTTAGGGTATGAAACCTTCAAAGTCGTTGAAGGCTGGTCCAACTCTAAGTCCAAATTGCAGATAAATAGGCAAGTCATAGTTGACAGAGGTGATAGGTCCGGTTATTCTGGTATTTTCTCTGTTGAAGGCAAAAGCTGCATCAATCGGTGCTTTTATGTGGAGTTGATTAGGGGAAGAAAAGAGGAAACTGAAGTCTTGTGGACCTCAAACAGTATTGTTGTGTTTTGTGGCACCTCAGGTACATATGGAACAGGCTCATGGCCTGATGGGGCGGACCTCAATCTCATGCATATATAAGCTTTCGCAATTTTAGAAAAAACT
>A/Romania/4/2019
AGTAAAGATGAATCCAAATCAAAAGATAATAACGATTGGCTCTGTTTCTCTCACCATTTCCACAATATGCTTCTTCATGCAAATTGCCATCCTGATAACTACTGTAACATTGCATTTCAAGCAATATGAATTCAACCCCCCCCCAAACAACCAAGTGATGCTGTGTGAACCAACAATGATAGAAAGAAACATAACAGAGATAGTGTATTTGACCAACACCACCATAGAGAGGGAAATATGCCCCAAACCAGCAGAATACAGGAATTGGTCAAAACCGCAATGTGGCATTACAGGATTTGCACCTTTCTCTAAGGACAATTCGATTAGGCTTTCCGCTGGTGGGGACATCTGGGTGACAAGAGAACCTTATGTGTCATGTGATCCTGACAAGTGTTATCAATTTGCCCTTGGACAGGGAACAACAATAAACAACGTGCATTCAAATAACACAGCACGTGATAGGACCCCTCATCGGACTCTATTGATGAGTGAATTGGGTGTTCCTTTCCATCTGGGGACCAAGCAAGTGTGCATAGCATGGTCCAGCTCAAGTTGTCACGATGGAAAAGCATGGCTGCATGTTTGTATAACGGGGGATGATAAAAATGCAACTGCTAGTTTCATTTACAATGGGAGGCTTGTAGATAGTGTTGTTTCATGGTCCAAAGATATTCTCAGGACCCAGGAGTCAGAATGCGTTTGTATCAATGGAACTTGTACAGTAGTAATGACTGATGGAAATGCTACAGGAAAAGCTGATACTAAAATATTATTCATTGAGGAGGGGAAAATCGTTCATACTAGCAAATTGTCAGGAAGTGCTCAGCATGTCGAAGAGTGCTCTTGCTATCCTCGATACCCTGGTGTCAGATGTGTCTGCAGAGACAACTGGAAAGGATCCAACCGGCCCATCGTAGATATAAACATAAAGGATCATAGCATTGTTTCCAGTTATGTGTGTTCAGGACTTGTTGGAGACACACCCAGAAAAACCGACAGCTCCAGCAGCAGCCATTGCTTGAATCCTAACAATGAAAAAGGTGGTCATGGAGTGAAAGGCTGGGCCTTTGATGATGGAAATGACGTGTGGATGGGGAGAACAATCAACGAGACGTCACGCTTAGGGTATGAAACCTTCAAAGTCGTTGAAGGCTGGTCCAACTCTAAGTCCAAATTGCAGATAAATAGGCAAGTCATAGTTGACAGAGGTGATAGGTCCGGTTATTCTGGTATTTTCTCTGTTGAAGGCAAAAGCTGCATCAATCGGTGCTTTTATGTGGAGTTGATTAGGGGAAGAAAAGAGGAAACTGAAGTCTTGTGGACCTCAAACAGTATTGTTGTGTTTTGTGGCACCTCAGGTACATATGGAACAGGCTCATGGCCTGATGGGGCGGACCTCAATCTCATGCATATATAAGCTTTCGCAATTTTAG--------
>A/Romania/1012/2020
AGTAAAGATGAATCCAAATCAAAAGATAATAACGATTGGCTCTGTTTCTCTCACCATTTCCACAATATGCTTCTTCATGCAAATTGCCATCCTGATAACTACTGTAACATTGCATTTCAAGCAATATGAATTCAACCCCCCCCCAAACAACCAAGTGATGCTGTGTGAACCAACAATGATAGAAAGAAACATAACAGAGATAGTGTATTTGACCAACACCACCATAGAGAGGGAAATATGCCCCAAACCAGCAGAATACAGAAATTGGTCAAAACCGCAATGTGGCATTACAGGATTTGCACCTTTCTCTAAGGACAATTCGATTAGGCTTTCCGCTGGTGGGGACATCTGGGTGACAAGAGAACCTTATGTGTCATGTGATCCTGACAAGTGTTATCAATTTGCCCTTGGACAGGGAACAACAATAAACAACGTGCATTCAAATAACACAGCACGTGATAGGACCCCTCATCGGACTCTATTGATGAGTGAATTGGGTGTTCCTTTCCATCTGGGGACCAAGCAAGTGTGCATAGCATGGTCCAGCTCAAGTTGTCACGATGGAAAAGCATGGCTGCATGTTTGTATAACGGGGGATGATAAAAATGCAACTGCTAGTTTCATTTACAATGGGAGGCTTGTAGATAGTGTTGTTTCATGGTCCAAAGATATTCTCAGGACCCAGGAGTCAGAATGCGTTTGTATCAATGGAACTTGTACAGTAGTAATGACTGATGGAAATGCTACAGGAAAAGCTGATACTAAAATATTATTCATTGAGGAGGGGAAAATCGTTCATACTAGCAAATTGTCAGGAAGTGCTCAGCATGTCGAAGAGTGCTCTTGCTATCCTCGATACCCTGGTGTCAGATGTGTCTGCAGAGACAACTGGAAAGGATCCAACCGGCCCATCGTAGATATAAACATAAAGGATCATAGCATTGTTTCCAGTTATGTGTGTTCAGGACTTGTTGGAGACACACCCAGAAAAACCGACAGCTCCAGCAGCAGCCATTGCTTGAATCCTAACAATGAAAAAGGTGGTCATGGAGTGAAAGGCTGGGCCTTTGATGATGGAAATGACGTGTGGATGGGGAGAACAATCAACGAGACGTCACGCTTAGGGTATGAAACCTTCAAAGTCGTTGAAGGCTGGTCCAACTCTAAGTCCAAATTGCAGATAAATAGGCAAGTCATAGTTGACAGAGGTGATAGGTCCGGTTATTCTGGTATTTTCTCTGTTGAAGGCAAAAGCTGCATCAATCGGTGCTTTTATGTGGAGTTGATTAGGGGAAGAAAAGAGGAAACTGAAGTCCTGTGGACCTCAAACAGCATTGTTGTGTTTTGTGGCACCTCAGGTACATATGGAACAGGCTCATGGCCTGATGGGGCGGACCTCAATCTCATGCATATATAAGCTTTCGCAATTTTAGAAAAAA--
>A/Romania/1052/2020
AGTAAAGATGAATCCAAATCAAAAGATAATAACGATTGGCTCTGTTTCTCTCACCATTTCCACAATATGCTTCTTCATGCAAATTGCCATCCTGATAACTACTGTAACATTGCATTTCAAGCAATATGAATTCAACTCCCCCCCAAACAACCAAGTGATGCTGTGTGAACCAACAATGATAGAAAGAAACATAACAGAGATAGTGTATTTGACCAACACCACCATAGAGAGGGAAATATGCCCCAAACCAGCAGAATACAGAAATTGGTCAAAACCGCAATGTGGCATTACAGGATTTGCACCTTTCTCTAAGGACAATTCGATTAGGCTTTCCGCTGGTGGGGACATCTGGGTGACAAGAGAACCTTATGTGTCATGTGATCCTGACAAGTGTTATCAATTTGCCCTTGGACAGGGAACAACAATAAACAACGTGCATTCAAATAACACAGCACGTGATAGGACCCCTCATCGGACTCTATTGATGAGTGAATTGGGTGTTCCTTTCCATCTGGGGACCAAGCAAGTGTGCATAGCATGGTCCAGCTCAAGTTGTCACGATGGAAAAGCATGGCTGCATGTTTGTATAACGGGGGATGATAAAAATGCAACTGCTAGTTTCATTTACAATGGGAGGCTTGTAGATAGTGTTGTTTCATGGTCCAAAGATATTCTCAGGACCCAAGAGTCAGAATGCGTTTGTATCAATGGAACTTGTACAGTAGTAATGACTGATGGAAATGCTACAGGAAAAGCTGATACTAAAATATTATTCATTGAGGAGGGGAAAATCGTTCATACTAGCAAATTGTCAGGAAGTGCTCAGCATGTCGAAGAGTGCTCTTGCTATCCTCGATACCCTGGTGTCAGATGTGTCTGCAGAGACAACTGGAAAGGATCCAACCGGCCCATCGTAGATATAAACATAAAGGATCACAGCATTGTTTCCAGTTATGTGTGTTCAGGACTTGTTGGAGACACACCCAGAAAAACCGACAGCTCCAGCAGCAGCCATTGCTTGAATCCTAACAATGAAAAAGGTGGTCATGGAGTGAAAGGCTGGGCCTTTGATGATGGAAATGACGTGTGGATGGGGAGAACAATCAACGAGACGTCACGCTTAGGGTATGAAACCTTCAAAGTCGTTGAAGGCTGGTCCAACTCTAAGTCCAAATTGCAGATAAATAGGCAAGTCATAGTTGACAGAGGTGATAGGTCCGGTTATTCTGGTATTTTCTCTGTTGAAGGCAAAAGCTGCATCAATCGGTGCTTTTATGTGGAGTTGATTAGGGGAAGAAAAGAGGAAACTGAAGTCCTGTGGACCTCAAACAGCATTGTTGTGTTTTGTGGCACCTCAGGTACATATGGAACAGGCTCATGGCCTGATGGGGCGGACCTCAATCTCATGCATATATAAGCTTTCGCAATTTTAGAAAAAA--
>A/Romania/1230/2020
AGTAAAGATGAATCCAAATCAAAAGATAATAACGATTGGCTCTGTTTCTCTCACCATTTCCACAATATGCTTCTTCATGCAAATTGCCATCCTGATAACTACTGTAACATTGCATTTCAAGCAATATGAATTCAACCCCCCCCCAAACAACCAAGTGATGCTGTGTGAACCAACAATGATAGAAAGAAACATAACAGAGATAGTGTATTTGACCAACACCACCATAGAGAGGGAAATATGCCCCAAACCAGCAGAATACAGGAATTGGTCAAAACCGCAATGTGGCATTACAGGATTTGCACCTTTCTCTAAGGACAATTCGATTAGGCTTTCCGCTGGTGGGGACATCTGGGTGACAAGAGAACCTTATGTGTCATGTGATCCTGACAAGTGTTATCAATTTGCCCTTGGACAGGGAACAACAATAAACAACGTGCATTCAAATAACACAGCACGTGATAGGACCCCTCATCGGACTCTATTGATGAGTGAATTGGGTGTTCCTTTCCATCTGGGGACCAAGCAAGTGTGCATAGCATGGTCCAGCTCAAGTTGTCACGATGGAAAAGCATGGCTGCATGTTTGTATAACGGGGGATGATAAAAATGCAACTGCTAGTTTCATTTACAATGGGAGGCTTGTAGATAGTGTTGTTTCATGGTCCAAAGATATTCTCAGGACCCAGGAGTCAGAATGCGTTTGTATCAATGGAACTTGTACAGTAGTAATGACTGATGGAAATGCTACAGGAAAAGCTGATACTAAAATATTATTCATTGAGGAGGGGAAAATCGTTCATACTAGCAAATTGTCAGGAAGTGCTCAGCATGTCGAAGAGTGCTCTTGCTATCCTCGATACCCTGGTGTCAGATGTGTCTGCAGAGACAACTGGAAAGGATCCAACCGGCCCATCGTAGATATAAACATAAAGGATCATAGCATTGTTTCCAGTTATGTGTGTTCAGGACTTGTTGGAGACACACCCAGAAAAACCGACAGCTCCAGCAGCAGCCATTGCTTGAATCCTAACAATGAAAAAGGTGGTCATGGAGTGAAAGGCTGGGCCTTTGATGATGGAAATGACGTGTGGATGGGGAGAACAATCAACGAGACGTCACGCTTAGGGTATGAAACCTTCAAAGTCGTTGAAGGCTGGTCCAACTCTAAGTCCAAATTGCAGATAAATAGGCAAGTCATAGTTGACAGAGGTGATAGGTCCGGTTATTCTGGTATTTTCTCTGTTGAAGGCAAAAGCTGCATCAATCGGTGCTTTTATGTGGAGTTGATTAGGGGAAGAAAAGAGGAAACTGAAGTCTTGTGGACCTCAAACAGTATTGTTGTGTTTTGTGGCACCTCAGGTACATATGGAACAGGCTCATGGCCTGATGGGGCGGACCTCAATCTCATGCATATATAAGCTTTCGCAATTTTAGAAAAAA--
>A/Romania/1234/2020
AGTAAAGATGAATCCAAATCAAAAGATAATAACGATTGGCTCTGTTTCTCTCACCATTTCCACAATATGCTTCTTCATGCAAATTGCCATCCTGATAACTACTGTAACATTGCATTTCAAGCAATATGAATTCAACNCCCCCCCAAACAACCAAGTGATGCTGTGTGAACCAACAATGATAGAAARAAACATAACAGAGATAGTGTATTTGACCAACACCACCATAGAGAGGGAAATATGCCCCAAACCAGCAGAATACAGGAATTGGTCAAAACCGCAATGTGGCATTACAGGATTTGCACCTTTCTCTAAGGACAATTCGATTAGGCTTTCCGCTGGTGGGGACATCTGGGTGACAAGAGAACCTTATGTGTCATGTGATCCTGACAAGTGTTATCAATTTGCCCTTGGACAGGGAACAACAATAAACAACGTGCATTCAAATAACACAGCACGTGATAGGACCCCTCATCGGACTCTATTGATGAGTGAATTGGGTGTTCCTTTCCATCTGGGGACCAAGCAAGTGTGCATAGCATGGTCCARCTCAAGTTGTCACGATGGAAAAGCATGGCTGCATGTTTGTATAACGGGGGATGATAAAAATGCAACTGCTAGYTTCATTTACAATGGGAGGCTTGTAGATAGTRTTGTTTCATGGTCCAAAGATATTCTCAGGACCCAGGAGTCAGAATGCGTTTGTATCAATGGAACTTGTACAGTAGTAATGACTGATGGAAATGCTACAGGAAAAGCTGATACTAAAATATTATTCATTGAGGAGGGGAAAATCGTTCATACTAGCAAATTGTCAGGAAGTGCTCAGCATGTCGAAGAGTGCTCTTGCTATCCTCGATACCCTGGTGTCAGATGTGTCTGCAGAGACAACTGGAAAGGATCCAACCGGCCCATCGTAGATATAAACATAAAGGATCATAGCATTGTTTCCAGTTATGTGTGTTCAGGACTTGTTGGAGACACACCCAGAAAAACCGACAGCTCCAGCAGCAGCCATTGCTTGAATCCTAACAATGAAAAAGGTGGTCATGGAGTGAAAGGCTGGGCCTTTGATGATGGAAATGACGTGTGGATGGGGAGAACAATCAACGAGACGTCACGCTTAGGGTATGAAACCTTCAAAGTCGTTGAAGGCTGGTCCAACTCTAAGTCCAAATTGCAGATAAATAGGCAAGTCATAGTTGACAGAGGTGATAGGTCCGGTTATTCTGGTATTTTCTCTGTTGAAGGCAAAAGCTGCATCAATCGGTGCTTTTATGTGGAGTTGATTAGGGGAAGAAAAGAGGAAACTGAAGTCTTGTGGACCTCAAACAGTATTGTTGTGTTTTGTGGCACCTCAGGTACATATGGAACAGGCTCATGGCCTGATGGGGCGGACCTCAATCTCATGCATATATAAGCTTTCGCAATTTTAGAAAAAA--
>A/Romania/839/2020
AGTAAAGATGAATCCAAATCAAAAGATAATAACGATTGGCTCTGTTTCTCTCACCATTTCMACAATATGCTTCTTCATGCAAATTGCCATCCTGATAACTACTGTAACATTGCATTTCAAGCAATATGAATTCAACNCCCCCCCAAACAACCAAGTGATGCAGTGTGAACCAACAATGATAGAAAGAAACATAACAGAGATAGTGTATTTGACCAACACCACCATAGRGAGGGAAATATGCCCCAAACCAGCARAATACAGGAATTGGTCAAAACCGCAAYGTGGCATTACAGGATTTGCACCTTTCTCTAAGGACAATTCGATTAGGCTTTCCGCTGGTGGGGACATCTGGGTGACAAGAGAACCTTATGTGTCATGTGATCCTGAYAAGTGTTATCAATTTGCCCTTGGACAGGGAACAACAATAAACAACGTGCATTCAAATAACACAGCACGTGATAGGACCCCTCATCGGACTCTATTGATGAGTGAATTGGGTGTTCCTTTCCATCTGGGGACCAAGCAAGTGTGCATAGCATGGTCCAGCTCAAGTTGTCACGATGGAAAAGCATGGCTGCATGTTTGTATAACGGGGGATGATAAAAATGCAACTGCTAGTYTCATTTACAATGGGAGGCTTGTAGATAGTGTYGTTTCATGGTCCAARGATATTCTCAGGACCCAGGAGTCAGAATGCGTTTGTATCAATGGAACYTGTACAGTAGTAATGACTGATGGAAATGCTACAGGAAAAGCTGATACTAAAATATTATTCATTGAGGAGGGGAAAAYCGTTCATACTAGCAAATTGTCAGGAAGTGCTCAGCATGTCGAAGAGTGCTCTTGCTATCCTCGATACCCTGGTGTCAGATGTGTCTGCAGAGACAACTGGAAAGGATCCAACCGGCCCATCGTAGATATAAACATAAAGGATCATAGCATTGTTTCCAGTTATGTGTGTTCAGGACTTGTTGGAGACACACCCAGAAAAACCGACAGCTCCAGCAGCAGCCATTGCTTGAATCCTAACAATGAAAAAGGTGGTCATGGAGTGAAAGGCTGGGCCTTTGATGATGGAAATGACGTGTGGATGGGGAGAACAATCAACGAGACGTCACGCTTAGGGTATGAAACCTTCAAAGTCGTTGAAGGCTGGTCCAACTCTAAGTCCAAATTGCAGATAAATAGGCAAGTCATAGTTGACAGAGGTGATAGGTCCGGTTATTCTGGTATTTTCTCTGTTGAAGGCAAAAGCTGCATCAATCGGTGCTTTTATGTGGAGTTGATTAGGGGAAGAAAAGAGGAAACTGAAGTCTTGTGGACCTCAAACAGTATTGTTGTGTTTTGTGGCACCTCAGGTACATATGGAACAGGCTCATGGCCTGATGGGGCGGACCTCAATCTCATGCATATATAAGCTTTCGCAATTTTAGAAAAAACT
>A/Romania/855/2020
AGTAAAGATGAATCCAAATCAAAAGATAATAACGATTGGCTCTGTTTCTCTCACCATTTCCACAATATGCTTCTTCATGCAAATTGCCATCCTGATAACTACTGTAACATTGCATTTCAAGCAATATGAATTCAACYCCCCCCCAAACAACCAAGTGATGCTGTGTGAACCAACAATGATAGAAAGAAACATAACARAGATAGTGTATTTGACCAACACCACCATAGAGAGGGAAATATGCCCCAAACCAGCAGAATACAGAAATTGGTCAAAACCGCAATGTGGCATTACAGGATTTRCACCYTTCTCTAAGGACAAYTCGATTAGGCTTTCCGCTGGTGGGGACATCTGGGTGACAAGAGAACCTTATGTGTCATGTGATCCTGACAAGTGTTATCAATTTGCCCTTGGACAGGGAACAACAATAAACAACGTGCATTCAAATAACACRGCACGTGATAGGACCCCTCATCGGAYTCTATTGAWGAGTGRATTGGGTGTTCCTTTCCATCTGGGGACCAAGCAAGTGTRCATAGCATGGTCYAGCTCAAGTTRTCACGATGGAAAAGCATGGCTGCATGTTTGTATAACGGGGGATGATAAAAATGCAACTGCTAGTTTCATTTACAATGGGAGGCYTGTAGATAGTGTTGTTTCATGGTCCAAAGATATTCTCAGGACCCAGGAGTCAGAATGCGTTTGTATCAATGGAACTTGTACAGTAGTAATGACTGATGGAAATGCTACAGGAAAAGCTGATACTAAAATATTATYCATTGAGGAGGGGAAAATCGTTCATACTAGCAAATTGTCAGGAAGTGCTCAGCATGTCGAAGRGTGCTCTTGCTRTCCTCGATACCCTGGTGTCAGATGTGTCTGCAGAGACARCTGGAAAGGATCCAACCGGCCCATCGTAGRTATAAACATAAAGGATCATAGCATTGTTTCCAGTTATGTGTGTTCAGGACTTGTTGGAGACACACCCAGAARAACCGACARCTCCAGCAGCAGCCATTGCTTGAATCCTAACAATGAAAAAGGTGGTCATGGAGTGAAAGGCTGGGCCTTTGATGATGGAAATGACGYGTGGATGGGGAGAACAATCAACGAGACGTCACGCTTAGGGTATGAAACCTTCAAARTCGTTGAAGGCTGGTCCAACTCTAAGTCCAAATTGCAGATAAATAGGCAAGTCATAGTTGACAGAGGTGATAGGTCCGGTTATTCTGGTATTTTCTCTGTTGARGGCAAAAGCTGCATCAATCGGTGCTTTTATGTGGAGTTGATTAGGGGAAGAAAAGAGGAAACTGAAGTCTTGTGGACCTCAAACAGTATTGTTGTGTTTTGTGGCACCTCAGGTACATATGGAACAGGCTCATGGCCTGATGGGGCGGACCTCAATCTCATGCATATATAAGCTTTCGCAATTTTAGAAAAAACT
>A/Romania/12/2019
AGTAAAGATGAATCCAAATCAAAAGATAATAACGATTGGCTCTGTTTCTCTCACAATTTCCACAATATGCTTCTTCATGCAAATTGCCATCCTGATAACTACTGTAACATTGCATTTCAAGCAATATGAATTCAACTCCCCCCCAAATAACCAAGTGATGCTGTGTGAACCAACAATAATAGAAAGAAACATAACAGAGATAGTGTATTTGACCAACACCACCATAGAGAAGGAAATATGCCCCAAACCAGCAGAATACAGAAATTGGTCAAAACCGCAATGTGGCATTACAGGATTTGCACCTTTCTCTAAGGACAATTCGATTAGGCTTTCCGCTGGTGGGGACATCTGGGTGACAAGAGAACCTTATGTGTCATGCGATCTTGACAAGTGTTATCAATTTGCCCTTGGACAGGGAACAACACTAAACAATGTGCATTCAAATAACACAGTACGTGATAGGACCCCTTATCGGACTCTATTGATGAATGAGTTGGGTGTTCCTTTCCATCTGGGGACCAAGCAAGTGTGCATAGCATGGTCCAGCTCAAGTTGTCACGATGGAAAAGCATGGCTGCATGTTTGTATAACGGGGGATGATAAAAATGCAACTGCTAGCTTCATTTACAATGGGAGGCTTGTAGATAGTGTTGTTTCATGGTCCAACGATATTCTCAGGACCCAGGAGTCAGAATGCGTTTGTATCAATGGAACTTGTACAGTAGTAATGACTGATGGAAATGCTACAGGAAAGGCTGACACTAAAATACTATTCATTGAGGAGGGGAAAATCGTTCATACTAGCAAATTGTCAGGAAGTGCTCAGCATGTCGAAGAGTGCTCTTGCTATCCTCGATATCCTGGTGTCAGATGTGTCTGCAGAGACAACTGGAAAGGATCCAACCGGCCCATCATAGATATAAACCTAAAGGATCATAGCATTGTTTCCAGGTATGTGTGTTCAGGACTTGTTGGAGACACACCCAGAAAAAGCGACAGCTCCAGCAGTAGCCATTGTTTGAACCCTAACAATGAAAAAGGTGGTCATGGAGTGAAAGGCTGGGCCTTTGATGATGGAAATGACGTGTGGATGGGGAGAACAATCAACGAGACGTCACGCTTAGGGTATGAAACCTTCAAAGTCGTTGAAGGCTGGTCCAACCCTAAGTCCAAATTGCAGATAAATAGGCAAGTCATAGTTGACAGAGGTGATAGGTCCGGTTATTCTGGTATTTTCTCTGTTGAAGGCAAAAGCTGCATCAATCGGTGCTTTTATGTGGAGTTGATTAGGGGAAGAAAAGAGGAAACTGAAGTCTTGTGGACCTCAAACAGTATTGTTGTGTTTTGTGGCACCTCAGGTACATATGGAACAGGCTTATGGCCTGATGGGGCGGACCTCAATCTCATGCATATATAAGCTTTCGCAATTTTAGAAAAAACT
>A/Romania/870/2020
AGTAAAGATGAATCCAAATCAAAAGATAATAACGATTGGCTCTGTTTCTCTCACAATTTCCACAATATGCTTCTTCATGCAAATTGCCATCCTGATAACTACTGTAACATTGCATTTCAAGCAATATGAATTCAACTCCCCCCCAAATAACCAAGTGATGCTGTGTGAACCAACAATAATAGAAAGAAACATAACAGAGATAGTGTATTTGACCAACACCACCATAGAGAAGGAAATATGCCCAAAACCAGCAGAATACAGAAATTGGTCAAAACCGCAATGTGGCATTACAGGATTTGCACCTTTCTCTAAGGACAATTCGATTAGGCTTTCCGCTGGTGGGGACATCTGGGTGACAAGAGAACCTTATGTGTCATGCGATCTTGACAAGTGTTATCAATTTGCCCTTGGACAGGGAACAACACTAAACAACGTGCATTCAAATAACACAGTACGTGATAGGACCCCTTACCGGACTCTATTGATGAATGAGTTGGGTGTTCCTTTCCATCTGGGGACCAAGCAAGTGTGCATAGCATGGTCCAGCTCAAGTTGTCACGATGGAAAAGCATGGCTGCATGTTTGTATAACGGGGGATGATAAAAATGCAACTGCTAGCTTCATTTACAATGGGAGGCTTGTAGATAGTGTTGTTTCATGGTCCAACGATATTCTCAGGACCCAGGAATCAGAATGCGTTTGTATCAATGGAACTTGTACAGTAGTAATGACCGATGGAAATGCTACAGGAAAAGCTGATACTAAAATACTATTCATTGAGGAGGGGAAAATCATTCATACTAGCAAATTGTCAGGAAGTGCTCAGCATGTCGAAGAATGCTCTTGCTATCCTCGATATCCTGGTGTCAGATGTGTCTGCAGAGACAACTGGAAAGGATCCAACCGGCCCATCATAGATATAAACATAAAGGATCATAGCATTGTTTCCAGTTATGTGTGTTCAGGACTTGTTGGAGACACACCCAGAAAAAGCGACAGCTCCAGCAGTAGCCATTGTTTGAACCCTAACAATGAAAAAGGTGGTCATGGAGTGAAAGGCTGGGCCTTTGATGATGGAAATGACGTGTGGATGGGGAGAACAATCAACGAGACGTCACGCTTAGGGTATGAAACCTTCAAAGTCGTTGAAGGCTGGTCCAACCCTAAGTCCAAATTGCAGATAAATAGGCAAGTCATAGTTGACAGAGGTGATAGGTCCGGTTATTCTGGTATTTTCTCTGTTGAAGGCAAAAGCTGCATCAATCGGTGCTTTTATGTGGAGTTGATTAGGGGAAGAAAAGAGGAAACTGAAGTTTTGTGGACCTCAAACAGTATTGTTGTGTTTTGTGGAACCTCAGGTACATATGGAACAGGCTCATGGCCTGATGGGGCGGACCTCAATCTCATGCATATATAAGCTTTCGCAATTTTAGAAAAAACT
>A/Romania/1261/2020
AGTAAAGATGAATCCAAATCAAAAGATAATAACGATTGGCTCTGTTTCTCTCACAATTTCCACAATATGCTTCTTCATGCAAATTGCCATCCTGATAACTACTGTAACATTGCATTTCAAGCAATATGAATTAAACTCCCCCCCAAATAACCAAGTGATGCTGTGTGAACCAACAATAATAGAAAGAAACATAACAGAGATAGTGTATTTGACCAACACCACCATAGAGAAGGAAATATGCCCCAAACCAGCAGAATACAGAAATTGGTCAAAACCGCAATGTGGCATTACAGGATTTGCACCTTTCTCTAAGGACAATTCGATTAGGCTTTCCGCTGGTGGGGACATCTGGGTGACAAGAGAACCTTATGTGTCATGCGATCTTGACAAGTGTTATCAATTTGCCCTTGGACAGGGAACAACACTAAACAACGTGCATTCAAATAACACAGTACGTGATAGGACCCCTTACCGGACTCTATTGATGAATGAGTTGGGTGTTCCTTTCCATCTGGGGACCAAGCAAGTGTGCATAGCATGGTCCAGCTCAAGTTGTCACGATGGAAAAGCATGGCTGCATGTTTGTATAACGGGGGATGATAAAAATGCAACTGCTAGCTTCATTTACAATGGGAGGCTTGTAGATAGTGTCGTTTCATGGTCCAACGATATTCTCAGGACCCAGGAATCAGAATGCGTTTGTATCAATGGAACTTGTACAGTAGTAATGACCGATGGAAATGCTACAGGAAAAGCTGATACTAAAATACTATTCATTGAGGAGGGGAAAATCATTCATACTAGCAAATTGTCAGGAAGTGCTCAGCATGTCGAAGAATGCTCTTGCTATCCTCGATATCCTGGTGTCAGATGTGTCTGCAGAGACAACTGGAAAGGATCCAACCGGCCCATCATAGATATAAACATAAAGGATCATAGCATTGTTTCCAGTTATGTGTGTTCAGGACTTGTTGGAGACACACCCAGAAAAAGCGACAGCTCCAGCAGTAGCCATTGTTTGAACCCTAACAATGAAAAAGGTGGTCATGGAGTGAAAGGCTGGGCCTTTGATGATGGAAATGACGTGTGGATGGGGAGAACAATCAACGAGACGTCACGCTTAGGGTATGAAACCTTCAAAGTCGTTGAAGGCTGGTCCAACCCTAAGTCCAAATTGCAGATAAATAGGCAAGTCATAGTTGACAGAGGTGATAGGTCCGGTTATTCTGGTATTTTCTCTGTTGAAGGCAAAAGCTGCATCAATCGGTGCTTTTATGTGGAGTTGATTAGGGGAAGAAAAGAGGAAACTGAAGTTTTGTGGACCTCAAACAGTATTGTTGTGTTTTGTGGAACCTCAGGTACATATGGAACAGGCTCATGGCCTGATGGGGCGGACCTCAATCTCATGCATATATAAGCTTTCGCAATTTTAGAAAAAA--
>A/Romania/1265/2020
AGTAAAGATGAATCCAAATCAAAAGATAATAACGATTGGCTCTGTTTCTCTCACAATTTCCACAATATGCTTCTTCATGCAAATTGCCATCCTGATAACTACTGTAACATTGCATTTCAAGCAATATGAATTAAACTCCCCCCCAAATAACCAAGTGATGCTGTGTGAACCAACAATAATAGAAAGAAACATAACAGAGATAGTGTATTTGACCAACACCACCATAGAGAAGGAAATATGCCCCAAACCAGCAGAATACAGAAATTGGTCAAAACCGCAATGTGGCATTACAGGATTTGCACCTTTCTCTAAGGACAATTCGATTAGGCTTTCCGCTGGTGGGGACATCTGGGTGACAAGAGAACCTTATGTGTCATGCGATCTTGACAAGTGTTATCAATTTGCCCTTGGACAGGGAACAACACTAAACAACGTGCATTCAAATAACACAGTACGTGATAGGACCCCTTACCGGACTCTATTGATGAATGAGTTGGGTGTTCCTTTCCATCTGGGGACCAAGCAAGTGTGCATAGCATGGTCCAGCTCAAGTTGTCACGATGGAAAAGCATGGCTGCATGTTTGTATAACGGGGGATGATAAAAATGCAACTGCTAGCTTCATTTACAATGGGAGGCTTGTAGATAGTGTCGTTTCATGGTCCAACGATATTCTCAGGACCCAGGAATCAGAATGCGTTTGTATCAATGGAACTTGTACAGTAGTAATGACCGATGGAAATGCTACAGGAAAAGCTGATACTAAAATACTATTCATTGAGGAGGGGAAAATCATTCATACTAGCAAATTGTCAGGAAGTGCTCAGCATGTCGAAGAATGCTCTTGCTATCCTCGATATCCTGGTGTCAGATGTGTCTGCAGAGACAACTGGAAAGGATCCAACCGGCCCATCATAGATATAAACATAAAGGATCATAGCATTGTTTCCAGTTATGTGTGTTCAGGACTTGTTGGAGACACACCCAGAAAAAGCGACAGCTCCAGCAGTAGCCATTGTTTGAACCCTAACAATGAAAAAGGTGGTCATGGAGTGAAAGGCTGGGCCTTTGATGATGGAAATGACGTGTGGATGGGGAGAACAATCAACGAGACGTCACGCTTAGGGTATGAAACCTTCAAAGTCGTTGAAGGCTGGTCCAACCCTAAGTCCAAATTGCAGATAAATAGGCAAGTCATAGTTGACAGAGGTGATAGGTCCGGTTATTCTGGTATTTTCTCTGTTGAAGGCAAAAGCTGCATCAATCGGTGCTTTTATGTGGAGTTGATTAGGGGAAGAAAAGAGGAAACTGAAGTTTTGTGGACCTCAAACAGTATTGTTGTGTTTTGTGGAACCTCAGGTACATATGGAACAGGCTCATGGCCTGATGGGGCGGACCTCAATCTCATGCATATATAAGCTTTCGCAATTTTAGAAAAAA--
>A/Romania/3/2019
AGTTTAAAATGAATCCAAACCAAAAGATAATAACCATTGGCTCTATCTGTATGACAATTGGAATGGCTAACTTAATATTACAAATTGGAAACATAATCTCAATATGGGTTAGCCACTCAATTCAAATTGGAAATCAAAGCCAGATTGAAACATGCAATAAAAACGTCATCACTTATGAAAACAACACTTGGGTAAATCAGACATATGTTAACATCAGCAACACCAACTCTGCTGCTAGACAGTCAGTGGCTTCCGTGAAATTAGCGGGCAATTCCTCTCTCTGCCCTGTCAGTGGATGGGCTATATACAGTAAAGACAACAGTGTAAGAATCGGTTCCAAGGGGGATGTGTTTGTCATAAGGGAACCATTCATATCATGCTCTCCCTTGGAATGCAGAACCTTCTTCTTGACTCAAGGGGCTTTGCTAAATGACAAACACTCCAATGGAACCATTAAAGACAGAAGCCCATATCGAACCCTAATGAGCTGTCCTATTGGTGAAGTTCCCTCTCCATACAACTCAAGATTTGAGTCAGTCGCTTGGTCAGCAAGTGCTTGTCATGATGGCACCAATTGGCTAACAATTGGAATTTCTGGCCCAGACAGTGGGGCAGTGGCTGTGTTAAAATACAATGGCATAATAACAGACACTATCAAGAGTTGGAGGAACAATATATTGAGAACACAAGAGTCTGAATGTGCATGCGTAAATGGTTCTTGCTTTACCATAATGACCGATGGACCAAGTGATGGACAGGCCTCATACAAAATCTTCAGAATAGAAAAGGGAAAGATAATCAAATCAGTCGAAATGAAAGCCCCTAATTATCACTATGAGGAATGCTCCTGTTACCCTGATTCTAGTGAAATCACATGTGTGTGCAGGGATAACTGGCATGGCTCGAATCGACCGTGGGTGTCTTTCAACCAGAATCTGGAATACCAGATGGGATACATATGCAGTGGGGTTTTCGGAGATAATCCACGCCCTAATGATAAGACAGGCAGTTGCGGTCCAGTATCGTCTAATGGAGCAAATGGGGTAAAAGGATTTTCATTCAAATACGGCAATGGTGTTTGGATAGGGAGAACTAAGAGCATTAGTTCAAGAAAAGGTTTTGAGATGATTTGGGATCCGAATGGATGGACTGGGACTGACAATAAATTCTCAAAAAAGCAAGATATCGTAGGAATAAATGAGTGGTCAGGGTATAGCGGGAGTTTTGTCCAGCATCCAGAACTAACAGGGCTGAATTGTATAAGACCTTGCTTCTGGGTTGAACTGATAAGAGGACGACCCGAAGAGAACACAATCTGGACTAGCGGGAGCAGCATATCCTTTTGTGGTGTAGACAGTGACATTGTGGGTTGGTCTTGGCCAGACGGTGCTGAGTTGCCATTTACCATTGACAAGTAATTTGTTCAAAAAACT
>A/Romania/6/2019
AGTTTAAAATGAATCCAAACCAAAAGATAATAACCATTGGCTCTATCTGTATGACAATTGGAATGGCTAACTTAATATTACAAATTGGAAACATAATCTCAATATGGGTTAGCCACTCAATTCAAATTGGAAATCAAAGCCAGATTGAAACATGCAATAAAAACGTCATCACTTATGAAAACAACACTTGGGTAAATCAGACATATGTTAACATCAGCAACACCAACTCTGCTGCTAGACAGTCAGTGGCTTCCGTGAAATTAGCGGGCAATTCCTCTCTCTGCCCTGTCAGTGGATGGGCTATATACAGTAAAGACAACAGTGTAAGAATCGGTTCCAAGGGGGATGTGTTTGTCATAAGGGAACCATTCATATCATGCTCTCCCTTGGAATGCAGAACCTTCTTCTTGACTCAAGGGGCTTTGCTAAATGACAAACACTCCAATGGAACCATTAAAGACAGAAGCCCATATCGAACCCTAATGAGCTGTCCTATTGGTGAAGTTCCCTCTCCATACAACTCAAGATTTGAGTCAGTCGCTTGGTCAGCAAGTGCTTGTCATGATGGCACCAATTGGCTAACAATTGGAATTTCTGGCCCAGACAGTGGGGCAGTGGCTGTGTTAAAATACAATGGCATAATAACAGACACTATCAAGAGTTGGAGGAACAATATATTGAGAACACAAGAGTCTGAATGTGCATGTGTAAATGGTTCTTGCTTTACCATAATGACCGATGGACCAAGTGATGGACAGGCCTCATACAAAATCTTCAGAATAGAAAAGGGAAAGATAATCAAATCAGTCGAAATGAAAGCCCCTAATTATCACTATGAGGAATGCTCCTGTTACCCTGATTCTAGTGAAATCACATGTGTTTGCAGGGATAACTGGCATGGCTCGAATCGACCGTGGGTGTCTTTCAACCAGAATCTGGAATACCAGATGGGATACATATGCAGTGGGGTTTTCGGAGACAATCCACGCCCTAATGATAAGACAGGCAGTTGTAGTCCAGTATCGTCTAATGGAGCAAATGGGGTAAAAGGATTTTCATTCAAATACGGCAATGGTGTTTGGATAGGGAGAACTAAGAGCATTAGTTCAAGAAAAGGTTTTGAGATGATTTGGGATCCGAATGGATGGACTGGGACTGACAATAAATTCTCAAAAAAGCAAGATATCGTAGGAATAAATGAGTGGTCAGGGTATAGCGGGAGTTTTGTTCAGCATCCAGAACTAACAGGGCTGAATTGTATAAGACCTTGCTTCTGGGTTGAACTAATAAGAGGACGACCCGAAGAGAACACAATCTGGACTAGCGGGAGCAGCATATCCTTTTGTGGTGTAGACAGTGACATTGTGGGTTGGTCTTGGCCAGACGGTGCTGAGTTGCCATTTACCATTGACAAGTAATTTGTTCAAAAAACT
>A/Romania/7/2019
AGTTTAAAATGAATCCAAACCAAAAGATAATAACCATTGGTTCTATCTGTATGACAATTGGAATGGCTAACTTAATATTACAAATTGGAAACATAATCTCAATATGGGTTAGCCACTCAATTCAAATTGGAAATCAAAGCCAGATTGAAACATGCAATAAAAGCGTCATTACTTATGAAAACAACACTTGGGTAAATCAGACATATGTTAACATCAGCAACACCAACTCTGCTGCTAGACAGTCGGTGGCTTCCGTGAAATTAGCGGGCAATTCCTCTCTCTGCCCTGTTAGTGGATGGGCTATATACAGTAAAGACAACAGTGTAAGAATCGGTTCCAAGGGGGATGTGTTTGTCATAAGGGAACCATTCATATCATGCTCTCCCTTGGAATGCAGAACCTTCTTCTTGACTCAAGGGGCTTTGCTAAATGACAAACATTCCAATGGAACCATTAAAGACAGAAGCCCATATCGAACCCTAATGAGCTGTCCTATTGGTGAAGTTCCCTCTCCATACAACTCAAGATTTGAGTCAGTCGCTTGGTCAGCAAGTGCTTGTCATGATGGCACCAATTGGCTAACAATTGGAATTTCTGGCCCAGACAGTGGGGCAGTGGCTGTGTTAAAATACAATGGCATAATAACAGACACTATCAAGAGTTGGAGGAACAATATATTGAGAACACAAGAGTCTGAATGTGCATGTGTAAATGGTTCTTGCTTTACCATAATGACCGATGGACCAAGTGATGGACAGGCCTCATACAAAATCTTCAGAATAGAAAAGGGAAAGATAATCAAATCAGTCGAAATGAAAGCCCCTAATTATCACTATGAGGAATGCTCCTGTTACCCTGATTCTAGTGAAATCACATGTGTGTGCAGGGATAACTGGCATGGCTCGAATCGACCGTGGGTGTCTTTCAACCAGAATCTGGAATATCAGATGGGATACATATGCAGTGGGGTTTTCGGAGACAATCCACGCCCTAATGATAAGACAGGCAGTTGTGGTCCAGTATCGTCTAATGGAGCAAATGGGGTAAAAGGATTTTCATTCAAATACGGCAATGGTGTTTGGATAGGGAGAACTAAGAGCATTAGTTCAAGAAAAGGTTTTGAGATGATTTGGGATCCGAATGGATGGACTGGGACTGACAATAAATTCTCAAAAAAGCAAGATATCGTAGGAATGAATGAGTGGTCAGGGTATAGCGGGAGTTTTGTTCAGCATCCAGAATTAACAGGGCTGAATTGTATAAGACCTTGCTTCTGGGTTGAACTAATAAGAGGACGACCCGAAGAGAACACAATCTGGACTAGCGGGAGCAGCATATCCTTTTGTGGTGTAGACAGTGACATTGTGGGTTGGTCTTGGCCAGACGGTGCTGAGTTGCCATTTACCGTTGACAAGTAATTTGTTCAAAAAACT
>A/Romania/10/2019
AGTTTAAAATGAATCCAAACCAAAAGATAATAACCATTGGTTCTATCTGTATGACAATTGGAATGGCTAACTTAATATTACAAATTGGAAACATAATCTCAATATGGGTTAGCCACTCAATTCAAATTGGAAATCAAAGCCAGATTGAAACATGCAATAAAAGCGTCATTACTTATGAAAACAACACTTGGGTAAATCAGACATATGTTAACATCAGCAACACCAACTCTGCTGCTAGACAGTCAGTGGCTTCCGTGAAATTAGCGGGCAATTCCTCTCTCTGCCCTGTTAGTGGATGGGCTATATACAGTAAAGACAACAGTGTAAGAATCGGTTCCAAGGGGGATGTGTTTGTCATAAGGGAACCATTCATATCATGCTCTCCCTTGGAATGCAGAACCTTCTTCTTGACTCAAGGGGCTTTGCTAAATGACAAACATTCCAATGGGACCATTAAAGACAGAAGCCCATATCGAACCCTAATGAGCTGTCCTATTGGTGAAGTTCCCTCTCCATACAACTCAAGATTTGAGTCAGTCGCTTGGTCAGCAAGTGCTTGTCATGATGGCACCAATTGGCTAACAATTGGAATTTCTGGCCCAGACAGTGGGGCAGTGGCTGTGTTAAAATACAATGGCATAATAACAGACACTATCAAGAGTTGGAGGAACAATATATTGAGAACACAAGAGTCTGAATGTGCATGTGTAAATGGTTCTTGCTTTACCATAATGACCGATGGACCAAGTGATGGACAGGCCTCATACAAAATCTTCAGAATAGAAAAGGGAAAGATAATCAAATCAGTCGAAATGAAAGCCCCTAATTATCACTATGAGGAATGCTCCTGTTACCCTGATTCTAGTGAAATCACATGTGTGTGCAGGGATAACTGGCATGGCTCGAATCGACCGTGGGTGTCTTTCAACCAGAATCTGGAATATCAGATGGGATACATATGCAGTGGGGTTTTCGGAGACAATCCACGCCCTAATGACAAGACAGGCAGTTGTGGTCCAGTATCGTCTAATGGAGCAAATGGGGTAAAAGGATTTTCATTCAAATACGGCAATGGTGTTTGGATAGGGAGAACTAAGAGCATTAGTTCAAGAAAAGGCTTTGAGATGATTTGGGATCCGAATGGATGGACTGGGACTGACAATAAATTCTCAAAAAAGCAAGATATCGTAGGAATAAATGAGTGGTCAGGGTATAGCGGGAGTTTTGTTCAGCATCCAGAACTAACAGGGCTGAATTGTATAAGACCTTGCTTCTGGGTTGAACTAATAAGAGGACGACCCGAAGAGAACACAATCTGGACTAGCGGGAGCAGCATATCCTTTTGTGGTGTAGACAGTGACATTGTGGGTTGGTCTTGGCCAGACGGTGCTGAGTTGCCATTTACCATTGACAAGTAATTTGTTCAAAAAACT
>A/Romania/156/2020
AGTTTAAAATGAATCCAAACCAAAAGATAATAACCATTGGTTCTATCTGTATGACAATTGGAATGGCTAACTTAATATTACAAATTGGAAACATAATCTCAATATGGGTTAGCCACTCAATTCAAATTGGAAATCAAAGCCAGATTGAAACATGCAATAAAAGCGTCATTACTTATGAAAACAACACTTGGGTAAATCAGACATATGTTAACATCAGCAACACCAACTCTGCTGCTAGACAGTCAGTGGCTTCCGTGAAATTAGCGGGCAATTCCTCTCTCTGCCCTGTTAGTGGATGGGCTATATACAGTAAAGACAACAGTGTAAGAATCGGTTCCAAGGGGGATGTGTTTGTCATAAGGGAACCATTCATATCATGCTCTCCCTTGGAATGCAGAACCTTCTTCTTGACTCAAGGGGCTTTGCTAAATGACAAACATTCCAATGGAACCATTAAAGACAGAAGCCCATATCGAACCCTAATGAGCTGTCCTATTGGTGAAGTTCCCTCTCCATACAACTCAAGATTTGAGTCAGTCGCTTGGTCAGCAAGTGCTTGTCATGATGGCACCAATTGGCTAACAATTGGAATTTCTGGCCCAGACAGTGGGGCAGTGGCTGTGTTAAAATACAATGGCATAATAACAGACACTATCAAGAGTTGGAGGAACAATATATTGAGAACACAAGAGTCTGAATGTGCATGTGTAAATGGTTCTTGCTTTACCATAATGACCGATGGACCAAGTGATGGACAGGCCTCATACAAAATCTTCAGAATAGAAAAGGGAAAGATAATCAAATCAGTCGAAATGAAAGCCCCTAATTATCACTATGAGGAATGCTCCTGTTACCCTGATTCTAGTGAAATCACATGTGTGTGCAGGGATAACTGGCATGGCTCGAATCGACCGTGGGTGTCTTTCAACCAGAATCTGGAATATCAGATGGGATACATATGCAGTGGGGTTTTCGGAGACAATCCACGCCCTAATGATAAGACAGGCAGTTGTGGTCCAGTATCGTCTAATGGAGCAAATGGGGTAAAAGGATTTTCATTCAAATACGGCAATGGTGTTTGGATAGGGAGAACTAAGAGCATTAGTTCAAGAAAAGGTTTTGAGATGATTTGGGATCCGAATGGATGGACTGGGACTGACAATAAATTCTCAAAAAAGCAAGATATCGTAGGAATAAATGAGTGGTCAGGGTATAGCGGGAGTTTTGTTCAGCATCCAGAACTAACAGGGCTGAATTGTATAAGACCTTGCTTCTGGGTTGAACTAATAAGAGGACGACCCGAAGAGAACACAATCTGGACTAGCGGGAGCAGCATATCCTTTTGTGGTGTAGACAGTGACATTGTGGGTTGGTCTTGGCCAGACGGTGCTGAGTTGCCATTTACCATTGACAAGTAATTTGTTCAAAAAACT
>A/Romania/388/2020
AGTTTAAAATGAATCCAAACCAAAAGATAATAACCATTGGTTCTATCTGTATGACAATTGGAATGGCTAACTTAATATTACAAATTGGAAACATAATCTCAATATGGGTTAGCCACTCAATTCAAATTGGAAATCAAAGCCAGATTGAAACATGCAATAAAAGCGTCATTACTTATGAAAACAACACTTGGGTAAATCAGACATATGTTAACATCAGCAACACCAACTCTGCTGCTAGACAGTCAGTGGCTTCCGTGAAATTAGCGGGCAATTCCTCTCTCTGCCCTGTTAGTGGATGGGCTATATACAGTAAAGACAACAGTGTAAGAATCGGTTCCAAGGGGGATGTGTTTGTCATAAGGGAACCATTCATATCATGCTCTCCCTTGGAATGCAGAACCTTCTTCTTGACTCAAGGGGCTTTGCTAAATGACAAACATTCCAATGGAACCATTAAAGACAGAAGCCCATATCGAACCCTAATGAGCTGTCCTATTGGTGAAGTTCCCTCTCCATACAACTCAAGATTTGAGTCAGTCGCTTGGTCAGCAAGTGCTTGTCATGATGGCACCAATTGGCTAACAATTGGAATTTCTGGCCCAGACAGTGGGGCAGTGGCTGTGTTAAAATACAATGGCATAATAACAGACACTATCAAGAGTTGGAGGAACAAGATATTGAGAACACAAGAGTCTGAATGTGCATGTGTAAATGGTTCTTGCTTTACCATAATGACCGATGGACCAAGTGATGGACAGGCCTCATACAAAATCTTCAGAATAGAAAAGGGAAAGATAATCAAATCAGTCGAAATGAAAGCCCCTAATTATCACTATGAGGAATGCTCCTGTTACCCTGATTCTAGTGAGATCACATGTGTGTGCAGGGATAACTGGCATGGCTCGAATCGACCGTGGGTGTCTTTCAACCAGAATCTGGAATATCAGATGGGATACATATGCAGTGGGGTTTTCGGAGACAATCCACGCCCTAATGATAAGACAGGCAGTTGTGGTCCAGTATCGTCTAATGGAGCAAATGGGGTAAAAGGATTTTCATTCAAATACGGCAATGGTGTTTGGATAGGGAGAACTAAGAGCATTAGTTCAAGAAAAGGTTTTGAGATGATTTGGGATCCGAATGGATGGACTGGGACTGACAATAAATTCTCAAAAAGGCAAGATATCGTAGGAATAAATGAGTGGTCAGGGTATAGCGGGAGTTTTGTTCAGCATCCAGAACTAACAGGGCTGAATTGTATAAGACCTTGCTTCTGGGTTGAACTAATAAGAGGACGACCCGAAGAGAACACAATCTGGACTAGCGGGAGCAGCATATCCTTTTGTGGTGTAGACAGTGACATTGTGGGTTGGTCTTGGCCAGACGGTGCTGAGTTGCCATTTACCATTGACAAGTAATTTGTTCAAAAAACT
>A/Romania/33/2020
AGTTTAAAATGAATCCAAACCAAAAGATAATAACCATTGGCTCTATCTGTATGACAATTGGAATGGCTAACTTAATATTACAAATTGGAAACATAATCTCAATATGGGTTAGCCACTCAATTCAAACCGGAAACCAAAGCCAGATCGAAACATGCAATAAAAACGTCATTACTTATGAAAACAATACTTGGGTAAATCAGACATATGTTAACATCAGCAACAACAACTCTGCTGCTAGACAGTCAGTGGCTTCCGTGAAATTAGCGGGCAATTCCTCTCTCTGCCCTGTCAGTGGATGGGCTATATACAGTAAAGACAACAGTGTAAGAATCGGTTCCAAGGGGGATGTGTTTGTCATAAGGGAACCATTCATATCATGCTCTCCCTTGGAATGCAGAACCTTCTTCTTGACTCAAGGGGCTTTGCTAAATGACAAACATTCCAATGGAACCATCAAAGACAGAAGCCCATATCGAACCCTAATGAGCTGTCCTATTGGTGAAGTTCCCTCTCCATACAACTCAAGATTTGAGTCAGTCGCTTGGTCAGCAAGTGCTTGTCATGATGGCACCAATTGGCTAACAATTGGAATCTCTGGCCCAGACAGTGGGGCAGTGGCTGTGTTAAAATACAATGGCATAATAACAGACACTATCAAGAGTTGGAGGAACAATATATTGAGAACACAAGAGTCTGAATGTGCATGTGTAAATGGTTCTTGCTTTACCATAATGACCGATGGACCAAGTGATGGACAGGCCTCATACAAAATCTTCAGAATAGAAAAGGGAAAGATAATCAAATCAGTCGAAATGAAAGCCCCTAATTATCACTATGAGGAATGCTCCTGTTACCCTGATTCTAGTGAAATCACATGTGTGTGCAGGGATAACTGGCATGGCTCGAATCGACCGTGGGTGTCTTTCAACCAGAATCTGGAATACCAGATGGGATACATATGCAGTGGGGTTTTCGGAGACAATCCACGCCCTAATGATAAGACAGGCAGTTGTGGTCCAGTATCGTCTAATGGAGCAAATGGGGTAAAAGGATTTTCATTCAAATACGGCAATGGTGTTTGGATAGGGAGAACTAAGAGCATTAGTTCAAGAAAAGGTTTTGAGATGATTTGGGATCCGAATGGATGGACTGGGACTGACAATAAATTCTCAAAAAAGCAAGATATCGTAGGAATAAATGAGTGGTCAGGGTATAGCGGGAGTTTTGTTCAGCATCCAGAACTAACAGGGCTGAATTGTATAAGACCTTGCTTCTGGGTTGAACTAATAAGAGGACGACCCGAAGAGAACACAATCTGGACTAGTGGGAGCAGCATATCCTTTTGTGGTGTAGACAGTGACATTGTGGGTTGGTCTTGGCCAGACGGTGCTGAGTTGCCATTTACCATTGACAAGTAATTTGTTCAAAAAACT
>A/Romania/103/2020
AGTTTAAAATGAATCCAAACCAAAAGATAATAACCATTGGCTCTATCTGTATGACAATTGGAATGGCTAACTTAATATTACAAATTGGAAACATAATCTCAATATGGGTTAGCCACTCAATTCAAACCGGAAACCAAAGCCAGATCGAAACATGCAATAAAAACGTCATTACTTATGAAAACAATACTTGGGTAAATCAGACATATGTTAACATCAGCAACAACAACTCTGCTGCTAGACAGTCAGTGGCTTCCGTGAAATTAGCGGGCAATTCCTCTCTCTGCCCTGTCAGTGGATGGGCTATATACAGTAAAGACAACAGTGTAAGAATCGGTTCCAAGGGGGATGTGTTTGTCATAAGGGAACCATTCATATCATGCTCTCCCTTGGAATGCAGAACCTTCTTCTTGACTCAAGGGGCTTTGCTAAATGACAAACATTCCAATGGAACCATCAAAGACAGAAGCCCATATCGAACCCTAATGAGCTGTCCTATTGGTGAAGTTCCCTCTCCATACAACTCAAGATTTGAGTCAGTCGCTTGGTCAGCAAGTGCTTGTCATGATGGCACCAATTGGCTAACAATTGGAATCTCTGGCCCAGACAGTGGGGCAGTGGCTGTGTTAAAATACAATGGCATAATAACAGACACTATCAAGAGTTGGAGGAACAATATATTGAGAACACAAGAGTCTGAATGTGCATGTGTAAATGGTTCTTGCTTTACCATAATGACCGATGGACCAAGTGATGGACAGGCCTCATACAAAATCTTCAGAATAGAAAAGGGAAAGATAATCAAATCAGTCGAAATGAAAGCCCCTAATTATCACTATGAGGAATGCTCCTGTTACCCTGATTCTAGTGAAATCACATGTGTGTGCAGGGATAACTGGCATGGCTCGAATCGACCGTGGGTGTCTTTCAACCAGAATCTGGAATACCAGATGGGATACATATGCAGTGGGGTTTTCGGAGACAATCCACGCCCTAATGATAAGACAGGCAGTTGTGGTCCAGTATCGTCTAATGGAGCAAATGGGGTAAAAGGATTTTCATTCAAATACGGCAATGGTGTTTGGATAGGGAGAACTAAGAGCATTAGTTCAAGAAAAGGTTTTGAGATGATTTGGGATCCGAATGGATGGACTGGGACTGACAATAAATTCTCAAAAAAGCAAGATATCGTAGGAATAAATGAGTGGTCAGGGTATAGCGGGAGTTTTGTTCAGCATCCAGAACTAACAGGGCTGAATTGTATAAGACCTTGCTTCTGGGTTGAACTAATAAGAGGACGACCCGAAGAGAACACAATCTGGACTAGTGGGAGCAGCATATCCTTTTGTGGTGTAGACAGTGACATTGTGGGTTGGTCTTGGCCAGACGGTGCTGAGTTGCCATTTACCATTGACAAGTAATTTGTTCAAAAAACT
>A/Romania/205/2020
AGTTTAAAATGAATCCAAACCAAAAGATAATAACCATTGGCTCTATCTGTATGACAATTGGAATGGCTAACTTAATATTACAAATTGGAAACATAATCTCAATATGGGTTAGCCACTCAATTCAAACCGGAAACCAAAGCCAGATCGAAACATGCAATAAAAACGTCATTACTTATGAAAACAATACTTGGGTAAATCAGACATATGTTAACATCAGCAACAACAACTCTGCTGCTAGACAGTCAGTGGCTTCCGTGAAATTAGCGGGCAATTCCTCTCTCTGCCCTGTCAGTGGATGGGCTATATACAGTAAAGACAACAGTGTAAGAATCGGTTCCAAGGGGGATGTGTTTGTCATAAGGGAACCATTCATATCATGCTCTCCCTTGGAATGCAGAACCTTCTTCTTGACTCAAGGGGCTTTGCTAAATGACAAACATTCCAATGGAACCATCAAAGACAGAAGCCCATATCGAACCCTAATGAGCTGTCCTATTGGTGAAGTTCCCTCTCCATACAACTCAAGATTTGAGTCAGTCGCTTGGTCAGCAAGTGCTTGTCATGATGGCACCAATTGGCTAACAATTGGAATCTCTGGCCCAGACAGTGGGGCAGTGGCTGTGTTAAAATACAATGGCATAATAACAGACACTATCAAGAGTTGGAGGAACAATATATTGAGAACACAAGAGTCTGAATGTGCATGTGTAAATGGTTCTTGCTTTACCATAATGACCGATGGACCAAGTGATGGACAGGCCTCATACAAAATCTTCAGAATAGAAAAGGGAAAGATAATCAAATCAGTCGAAATGAAAGCCCCTAATTATCACTATGAGGAATGCTCCTGTTACCCTGATTCTAGTGAAATCACATGTGTGTGCAGGGATAACTGGCATGGCTCGAATCGACCGTGGGTGTCTTTCAACCAGAATCTGGAATACCAGATGGGATACATATGCAGTGGGGTTTTCGGAGACAATCCACGCCCTAATGATAAGACAGGCAGTTGTGGTCCAGTATCGTCTAATGGAGCAAATGGGGTAAAAGGATTTTCATTCAAATACGGCAATGGTGTTTGGATAGGGAGAACTAAGAGCATTAGTTCAAGAAAAGGTTTTGAGATGATTTGGGATCCGAATGGATGGACTGGGACTGACAATAAATTCTCAAAAAAGCAAGATATCGTAGGAATAAATGAGTGGTCAGGGTATAGCGGGAGTTTTGTTCAGCATCCAGAACTAACAGGGCTGAATTGTATAAGACCTTGCTTCTGGGTTGAACTAATAAGAGGACGACCCGAAGAGAACACAATCTGGACTAGTGGGAGCAGCATATCCTTTTGTGGTGTAGACAGTGACATTGTGGGTTGGTCTTGGCCAGACGGTGCTGAGTTGCCATTTACCATTGACAAGTAATTTGTTCAAAAAACT
>A/Romania/344/2020
AGTTTAAAATGAATCCAAACCAAAAGATAATAACCATTGGCTCTATCTGTATGACAATTGGAATGGCTAACTTAATATTACAAATTGGAAACATAATCTCAATATGGGTTAGCCACTCAATTCAAACCGGAAACCAAAGCCAGATCGAAACATGCAATAAAAACGTCATTACTTATGAAAACAATACTTGGGTAAATCAGACATATGTTAACATCAGCAACAACAACTCTGCTGCTAGACAGTCAGTGGCTTCCGTGAAATTAGCGGGCAATTCCTCTCTCTGCCCTGTCAGTGGATGGGCTATATACAGTAAAGACAACAGTGTAAGAATCGGTTCCAAGGGGGATGTGTTTGTCATAAGGGAACCATTCATATCATGCTCTCACTTGGAATGCAGAACCTTCTTCTTGACTCAAGGGGCTTTGCTAAATGACAAACATTCCAATGGAACCATCAAAGACAGAAGCCCATATCGAACCCTAATGAGCTGTCCTATTGGTGAAGTTCCCTCTCCATACAACTCAAGATTTGAGTCAGTCGCTTGGTCAGCAAGTGCTTGTCATGATGGCACCAATTGGCTAACAATTGGAATCTCTGGCCCAGACAGTGGGGCAGTGGCTGTGTTAAAATACAATGGCATAATAACAGACACTATCAAGAGTTGGAGGAACAATATATTGAGAACACAAGAGTCTGAATGTGCATGTGTAAATGGTTCTTGCTTTACCATAATGACCGATGGACCAAGTGATGGACAGGCCTCATACAAAATCTTCAGAATAGAAAAGGGAAAGATAATCAAATCAGTCGAAATGAAAGCCCCTAATTATCACTATGAGGAATGCTCCTGTTACCCTGATTCTAGTGAAATCACATGTGTGTGCAGGGATAACTGGCATGGCTCGAATCGACCGTGGGTGTCTTTCAACCAGAATCTGGAATACCAGATGGGATACATATGCAGTGGGGTTTTCGGAGACAATCCACGCCCTAATGATAAGACAGGCAGTTGTGGTCCAGTATCGTCTAATGGAGCAAATGGGGTAAAAGGATTTTCATTCAAATACGGCAATGGTGTTTGGATAGGGAGAACTAAGAGCATTAGTTCAAGAAAAGGTTTTGAGATGATTTGGGATCCGAATGGATGGACTGGGACTGACAATAAATTCTCAAAAAAGCAAGATATCGTAGGAATAAATGAGTGGTCAGGGTATAGCGGGAGTTTTGTTCAGCATCCAGAACTAACAGGGCTGAATTGTATAAGACCTTGCTTCTGGGTTGAACTAATAAGAGGACGACCCGAAGAGAACACAATCTGGACTAGTGGGAGCAGCATATCCTTTTGTGGTGTAGACAGTGACATTGTGGGTTGGTCTTGGCCAGACGGTGCTGAGTTGCCATTTACCATTGACAAGTAATTTGTTCAAAAAACT
>A/Romania/436/2020
AGTTTAAAATGAATCCAAACCAAAAGATAATAACCATTGGCTCTATCTGTATGACAATTGGAATGGCTAACTTAATATTACAAATTGGAAACATAATCTCAATATGGGTTAGCCACTCAATTCAAACCGGAAACCAAAGCCAGATCGAAACATGCAATAAAAACGTCATTACTTATGAAAACAATACTTGGGTAAATCAGACATATGTTAACATCAGCAACAACAACTCTGCTGCTAGACAGTCAGTGGCTTCCGTGAAATTAGCGGGCAATTCCTCTCTCTGCCCTGTCAGTGGATGGGCTATATACAGTAAAGACAACAGTGTAAGAATCGGTTCCAAGGGGGATGTGTTTGTCATAAGGGAACCATTCATATCATGCTCTCACTTGGAATGCAGAACCTTCTTCTTGACTCAAGGGGCTTTGCTAAATGACAAACATTCCAATGGAACCATCAAAGACAGAAGCCCATATCGAACCCTAATGAGCTGTCCTATTGGTGAAGTTCCCTCTCCATACAACTCAAGATTTGAGTCAGTCGCTTGGTCAGCAAGTGCTTGTCATGATGGCACCAATTGGCTAACAATTGGAATCTCTGGCCCAGACAGTGGGGCAGTGGCTGTGTTAAAATACAATGGCATAATAACAGACACTATCAAGAGTTGGAGGAACAATATATTGAGAACACAAGAGTCTGAATGTGCATGTGTAAATGGTTCTTGCTTTACCATAATGACCGATGGACCAAGTGATGGACAGGCCTCATACAAAATCTTCAGAATAGAAAAGGGAAAGATAATCAAATCAGTCGAAATGAAAGCCCCTAATTATCACTATGAGGAATGCTCCTGTTACCCTGATTCTAGTGAAATCACATGTGTGTGCAGGGATAACTGGCATGGCTCGAATCGACCGTGGGTGTCTTTCAACCAGAATCTGGAATACCAGATGGGATACATATGCAGTGGGGTTTTCGGAGACAATCCACGCCCTAATGATAAGACAGGCAGTTGTGGTCCAGTATCGTCTAATGGAGCAAATGGGGTAAAAGGATTTTCATTCAAATACGGCAATGGTGTTTGGATAGGGAGAACTAAGAGCATTAGTTCAAGAAAAGGTTTTGAGATGATTTGGGATCCGAATGGATGGACTGGGACTGACAATAAATTCTCAAAAAAGCAAGATATCGTAGGAATAAATGAGTGGTCAGGGTATAGCGGGAGTTTTGTTCAGCATCCAGAACTAACAGGGCTGAATTGTATAAGACCTTGCTTCTGGGTTGAACTAATAAGAGGACGACCCGAAGAGAACACAATCTGGACTAGTGGGAGCAGCATATCCTTTTGTGGTGTAGACAGTGACATTGTGGGTTGGTCTTGGCCAGACGGTGCTGAGTTGCCATTTACCATTGACAAGTAATTTGTTCAAAAAACT
>A/Romania/956/2020
AGTTTAAAATGAATCCAAACCAAAAGATAATAACCATTGGCTCTATCTGTATGACAATTGGAATGGCTAACTTAATATTACAAATTGGAAACATAATCTCAATATGGGTTAGCCACTCAATTCAAACCGGAAACCAAAGCCAGATCGAAACATGCAATAAAAACGTCATTACTTATGAAAACAATACTTGGGTAAATCAGACATATGTTAACATCAGCAACAACAACTCTGCTGCTAGACAGTCAGTGGCTTCCGTGAAATTAGCGGGCAATTCCTCTCTCTGCCCTGTCAGTGGATGGGCTATATACAGTAAAGACAACAGTGTAAGAATCGGTTCCAAGGGGGATGTGTTTGTCATAAGGGAACCATTCATATCATGCTCTCACTTGGAATGCAGAACCTTCTTCTTGACTCAAGGGGCTTTGCTAAATGACAAACATTCCAATGGAACCATCAAAGACAGAAGCCCATATCGAACCCTAATGAGCTGTCCTATTGGTGAAGTTCCCTCTCCATACAACTCAAGATTTGAGTCAGTCGCTTGGTCAGCAAGTGCTTGTCATGATGGCACCAATTGGCTAACAATTGGAATCTCTGGCCCAGACAGTGGGGCAGTGGCTGTGTTAAAATACAATGGCATAATAACAGACACTATCAAGAGTTGGAGGAACAATATATTGAGAACACAAGAGTCTGAATGTGCATGTGTAAATGGTTCTTGCTTTACCATAATGACCGATGGACCAAGTGATGGACAGGCCTCATACAAAATCTTCAGAATAGAAAAGGGAAAGATAATCAAATCAGTCGAAATGAAAGCCCCTAATTATCACTATGAGGAATGCTCCTGTTACCCTGATTCTAGTGAAATCACATGTGTGTGCAGGGATAACTGGCATGGCTCGAATCGACCGTGGGTGTCTTTCAACCAGAATCTGGAATACCAGATGGGATACATATGCAGTGGGGTTTTCGGAGACAATCCACGCCCTAATGATAAGACAGGCAGTTGTGGTCCAGTATCGTCTAATGGAGCAAATGGGGTAAAAGGATTTTCATTCAAATACGGCAATGGTGTTTGGATAGGGAGAACTAAGAGCATTAGTTCAAGAAAAGGTTTTGAGATGATTTGGGATCCGAATGGATGGACTGGGACTGACAATAAATTCTCAAAAAAGCAAGATATCGTAGGAATAAATGAGTGGTCAGGGTATAGCGGGAGTTTTGTTCAGCATCCAGAACTAACAGGGCTGAATTGTATAAGACCTTGCTTCTGGGTTGAACTAATAAGAGGACGACCCGAAGAGAACACAATCTGGACTAGTGGGAGCAGCATATCCTTTTGTGGTGTAGACAGTGACATTGTGGGTTGGTCTTGGCCAGACGGTGCTGAGTTGCCATTTACCATTGACAAGTAATTTGTTCAAAAAACT
>A/Romania/297/2020
AGTTTAAAATGAATCCAAACCAAAAGATAATAACCATTGGCTCTATCTGTATGACAATTGGAATGGCTAACTTAATATTACAAATTGGAAACATAATCTCAATATGGGTTAGCCACTCAATTCAAACCGGAAACCAAAGCCAGATCGAAACATGCAATAAAAACGTCATTACTTATGAAAACAATACTTGGGTAAATCAGACATATGTTAACATCAGCAACAACAACTCTGCTGCTAGACAGTCAGTGGCTTCCGTGAAATTAGCGGGCAATTCCTCTCTCTGCCCTGTCAGTGGATGGGCTATATACAGTAAAGACAACAGTGTAAGAATCGGTTCCAAGGGGGATGTGTTTGTCATAAGGGAACCATTCATATCATGCTCTCACTTGGAATGCAGAACCTTCTTCTTGACTCAAGGGGCTTTGCTAAATGACAAACATTCCAATGGAACCATCAAAGACAGAAGCCCATATCGAACCCTAATGAGCTGTCCTATTGGTGAAGTTCCCTCTCCATACAACTCAAGATTTGAGTCAGTCGCTTGGTCAGCAAGTGCTTGTCATGATGGCACCAATTGGCTAACAATTGGAATCTCTGGCCCAGACAGTGGGGCAGTGGCTGTGTTAAAATACAATGGCATAATAACAGACACTATCAAGAGTTGGAGGAACAATATATTGAGAACACAAGAGTCTGAATGTGCATGTGTAAATGGTTCTTGCTTTACCATAATGACCGATGGACCAAGTGATGGACAGGCCTCATACAAAATCTTCAGAATAGAAAAGGGAAAGATAATCAAATCAGTCGAAATGAAAGCCCCTAATTATCACTATGAGGAATGCTCCTGTTACCCTGATTCTAGTGAAATCACATGTGTGTGCAGGGATAACTGGCATGGCTCGAATCGACCGTGGGTGTCTTTCAACCAGAATCTGGAATACCAGATGGGATACATATGCAGTGGGGTTTTCGGAGACAATCCACGCCCTAATGATAAGACAGGCAGTTGTGGTCCAGTATCGTCTAATGGAGCAAATGGGGTAAAAGGATTTTCATTCAAATACGGCAATGGTGTTTGGATAGGGAGAACTAAGAGCATTAGTTCAAGAAAAGGTTTTGAGATGATTTGGGATTCGAATGGATGGACTGGGACTGACAATAAATTCTCAAAAAAGCAAGATATCGTAGGAATAAATGAGTGGTCAGGGTATAGCGGGAGTTTTGTTCAGCATCCAGAACTAACAGGGCTGAATTGTATAAGACCTTGCTTCTGGGTTGAACTAATAAGAGGACGACCCGAAGAGAACACAATCTGGACTAGTGGGAGCAGCATATCCTTTTGTGGTGTAGACAGTGACATTGTGGGTTGGTCTTGGCCAGACGGTGCTGAGTTGCCATTTACCATTGACAAGTAATTTGTTCAAAAAACT
>A/Romania/975/2020
AGTTTAAAATGAATCCAAACCAAAAGATAATAACCATTGGCTCTATCTGTATGACAATTGGAATGGCTAACTTAATATTACAAATTGGAAACATAATCTCAATATGGGTTAGCCACTCAATTCAAACCGGAAACCAAAGCCAGATCGAAACATGCAATAAAAACGTCATTACTTATGAAAACAATACCTGGGTAAATCAGACATATGTTAACATCAGCAACAACAACTCTGCTGCTAGACAGTCAGTGGCTTCCGTGAAATTAGCGGGCAATTCCTCTCTCTGCCCTGTCAGTGGATGGGCTATATACAGTAAAGACAACAGTGTAAGAATCGGTTCCAAGGGGGATGTGTTTGTCATAAGGGAACCATTCATATCATGCTCTCACTTGGAATGCAGAACCTTCTTCTTGACTCAAGGGGCTTTGCTAAATGACAAACATTCCAATGGAACCATCAAAGACAGAAGCCCATATCGAACCCTAATGAGCTGTCCTATTGGTGAAGTTCCCTCTCCATACAACTCAAGATTTGAGTCAGTCGCTTGGTCAGCAAGTGCTTGTCATGATGGCACCAATTGGCTAACAATTGGAATCTCTGGCCCAGACAGTGGGGCAGTGGCTGTGTTAAAATACAATGGCATAATAACAGACACTATCAAGAGTTGGAGGAACAATATATTGAGAACACAAGAGTCTGAATGTGCATGTGTAAATGGTTCTTGCTTTACCATAATGACCGATGGACCAAGTGATGGACAGGCCTCATACAAAATCTTCAGAATAGAAAAGGGAAAGATAATCAAATCAGTCGAAATGAAAGCCCCTAATTATCACTATGAGGAATGCTCCTGTTACCCTGATTCTAGTGAAATCACATGTGTGTGCAGGGATAACTGGCATGGCTCGAATCGACCGTGGGTGTCTTTCAACCAGAATCTGGAATACCAGATGGGATACATATGCAGTGGGGTTTTCGGAGACAATCCACGCCCTAATGATAAGACAGGCAGTTGTGGTCCAGTATCGTCTAATGGAGCAAATGGGGTAAAAGGATTTTCATTCAAATACGGCAATGGTGTTTGGATAGGGAGAACTAAGAGCATTAGTTCAAGAAAAGGTTTTGAGATGATTTGGGATCCGAATGGATGGACTGGGACTGACAATAAATTCTCAAAAAAGCAAGATATCGTAGGAATAAATGAGTGGTCAGGGTATAGCGGGAGTTTTGTTCAGCATCCAGAACTAACAGGGCTGAATTGTATAAGACCTTGCTTCTGGGTTGAACTAATAAGAGGACGACCCGAAGAGAACACAATCTGGACTAGTGGGAGCAGCATATCCTTTTGTGGTGTAGACAGTGACATTGTGGGTTGGTCTTGGCCAGACGGTGCTGAGTTGCCATTTACCATTGACAAGTAATTTGTTCAAAAAACT
>A/Romania/804/2020
AGTTTAAAATGAATCCAAACCAAAAGATAATAACCATTGGCTCTATCTGTATGACAATTGGAATGGCTAACTTAATATTACAAATTGGAAACATAATCTCAATATGGGTTAGCCACTCAATTCAAACCGGAAACCAAAGCCAGATCGAAACATGCAATAAAAACGTCATTACTTATGAAAACAATACTTGGGTAAATCAGACATATGTTAACATCAGCAACAACAACTCTGCTGCTAGACAGTCAGTGGCTTCCGTGAAATTAGCGGGCAATYCCTCTCTCTGCCCTGTCAGTGGATGGGCTATATACAGTAAAGACAACAGTGTAAGAATCGGYTCCAAGGGGGATGTGTTTGTCATAAGGGAACCATTCATATCATGCTCTCACTTGGAATGCAGAACCTTCTTCTTGACTCAAGGGGCTTTGCTAAATGACAAACATTCCAATGGAACCATCAAAGACAGAAGCCCATATCGAACCCTAATGAGCTGTCCTATTGGTGAAGTTCCCTCTCCATACAACTCAAGATTTGAGTCAGTCGCTTGGTCAGCAAGTGCTTGTCATGATGGCACCAATTGGCTAACAATTGGAATCTCTGGCCCAGACAGTGGGGCAGTGGCTGTGTTAAAATACAATGGCATAATAACAGACACTATCAAGAGTTGGAGGAACAATATATTGAGAACACAAGAGTCTGAATGTGCATGTGTAAATGGTTCTTGTTTTACCATAATGACCGATGGACCAAGTGATGGACAGGCCTCATACAAAATCTTCAGAATAGAAAAGGGAAAGATAATCAAATCAGTCGAAATGAAAGCCCCTAATTATCACTATGAGGAATGCTCCTGTTACCCTGATTCTAGTGAAATCACATGTGTGTGCAGGGATAACTGGCATGGCTCGAATCGACCGTGGGTGTCTTTCAACCAGAATCTGGAATACCAGATGGGATACATATGCAGTGGGGTTTTCGGAGACAATCCACGCCCTAATGATAAGACAGGCAGTTGTGGTCCAGTATCGTCTAATGGAGCAAATGGGGTAAAAGGATTTTCATTCAAATACGGCAATGGTGTTTGGATAGGGAGAACTAAGAGCATTAGTTCAAGAAAAGGTTTTGAGATGATTTGGGATTCGAATGGATGGACTGGGACTGACAATAAATTCTCAAAAAAGCAAGATATCGTAGGAATAAATGAGTGGTCAGGGTATAGCGGGAGTTTTGTTCAGCATCCAGAACTAACAGGGCTGAATTGTATAAGACCTTGCTTCTGGGTTGAACTAATAAGAGGACGACCCGAAGAGAACACAATCTGGACTAGTGGGAGCAGCATATCCTTTTGTGGTGTAGACAGTGACATTGTGGGTTGGTCTTGGCCAGACGGTGCTGAGTTGCCATTTACCATTGACAAGTAATTTGTTCAAAAAACT
>A/Romania/773/2020
AGTTTAAAATGAATCCAAACCAAAAGATAATAACCATTGGCTCTATCTGTATGACAATTGGAATGGCTAACTTAATATTACAAATTGGAAACATAATCTCAATATGGGTTAGCCACTCAATTCAAACCGGAAACCAAAGCCAGATCGAAACATGCAATAAAAACGTCATTACTTATGAAAACAATACTTGGGTAAATCAGACATATGTTAACATCAGCAACAACAACTCTGCTGCTAGACAGTCAGTGGCTTCCGTGAAATTAGCGGGCAATTCCTCTCTCTGCCCTGTCAGTGGATGGGCTATATACAGTAAAGACAACAGTGTAAGAATCGGTTCCAAGGGGGATGTGTTTGTCATAAGGGAACCATTCATATCATGCTCTCCCTTGGAATGCAGAACCTTCTTCTTGACTCAAGGGGCTTTGCTAAATGACAAACATTCCAATGGAACCATCAAAGACAGAAGCCCATATCGAACCCTAATGAGCTGTCCTATTGGTGAAGTTCCCTCTCCATACAACTCAAGATTTGAGTCAGTCGCTTGGTCAGCAAGTGCTTGTCATGATGGCACCAATTGGCTAACAATTGGAATCTCTGGCCCAGACAGTGGGGCAGTGGCTGTGTTAAAATACAATGGCATAATAACAGACACTATCAAGAGTTGGAGGAACAATATATTGAGAACACAAGAGTCTGAATGTGCATGTGTAAATGGTTCTTGCTTTACCATAATGACCGATGGACCAAGTGATGGACAGGCCTCATACAAAATCTTCAGAATAGAAAAGGGAAAGATAATCAAATCAGTCGAAATGAAAGCCCCTAATTATCACTATGAGGAATGCTCCTGTTACCCTGATTCTAGTGAAATCACATGTGTGTGCAGGGATAACTGGCATGGCTCGAATCGACCGTGGGTGTCTTTCAACCAGAATCTGGAATACCAGATGGGATACATATGCAGTGGGGTTTTCGGAGACAATCCACGCCCTAATGATAAGACAGGCAGTTGTGGTCCAGTATCGTCTAATGGAGCAAATGGGGTAAAAGGATTTTCATTCAAATACGGCAATGGTGTTTGGATAGGGAGAACTAAGAGCATTAGTTCAAGAAAAGGTTTTGAGATGATTTGGGATCCGAATGGATGGACTGGGACTGATAATAAATTCTCAAAAAAGCAAGATATCGTAGGAATAAATGAGTGGTCAGGGTATAGCGGGAGTTTTGTTCAGCATCCAGAACTAACAGGGCTGAATTGTATAAGACCTTGCTTCTGGGTTGAACTAATAAGAGGACGACCCGAAGAGAATACAATCTGGACTAGTGGGAGCAGCATATCCTTTTGTGGTGTAGACAGTGACATTGTGGGTTGGTCTTGGCCAGACGGTGCTGAGTTGCCATTTACCATTGACAAGTAATTTGTTCAAAAAACT
>A/Romania/1200/2020
AGTTTAAAATGAATCCAAACCAAAAGATAATAACCATTGGCTCTATCTGTATGACAATTGGAATGGCTAACTTAATATTACAAATTGGAAACATAATCTCAATATGGGTTAGCCACTCAATTCAAACCGGAAACCAAAGCCAGATCGAAACATGCAATAAAAACGTCATTACTTATGAAAACAATACTTGGGTAAATCAGACATATGTTAACATCAGCAACAACAACTCTGCTGCTAGACAGTCAGTGGCTTCCGTGAAATTAGCGGGCAATTCCTCTCTCTGCCCTGTCAGTGGATGGGCTATATACAGTAAAGACAACAGTGTAAGAATCGGTTCCAAGGGGGATGTGTTTGTCATAAGGGAACCATTCATATCATGCTCTCACTTGGAATGCAGAACCTTCTTCTTGACTCAAGGGGCTTTGCTAAATGACAAACATTCCAATGGAACCATCAAAGACAGAAGCCCATATCGAACCCTAATGAGCTGTCCTATTGGTGAAGTTCCCTCTCCATACAACTCAAGATTTGAGTCAGTCGCTTGGTCAGCAAGTGCTTGTCATGATGGCACCAATTGGCTAACAATTGGAATCTCTGGCCCAGACAGTGGGGCAGTGGCTGTGTTAAAATACAATGGCATAATAACAGACACTATCAAGAGTTGGAGGAACAATATATTGAGAACACAAGAGTCTGAATGTGCATGTGTAAATGGTTCTTGCTTTACCATAATGACCGATGGACCAAGTGATGGACAGGCCTCATACAAAATCTTCAGAATAGAAAAGGGAAAGATAATCAAATCAGTCGAAATGAAAGCCCCTAATTATCACTATGAGGAATGCTCCTGTTACCCTGATTCTAGTGAAATCACATGTGTGTGCAGGGATAACTGGCATGGCTCGAATCGACCGTGGGTGTCTTTCAACCAGAATCTGGAATACCAGATGGGATACATATGCAGTGGGGTTTTCGGAGACAATCCACGCCCTAATGATAAGACAGGCAGTTGTGGTCCAGTATCGTCTAATGGAGCAAATGGGGTAAAAGGATTTTCATTCAAATACGGCAATGGTGTTTGGATAGGGAGAACTAAGAGCATTAGTTCAAGAAAAGGTTTTGAGATGATTTGGGATCCGAATGGATGGACTGGGACTGACAATAAATTCTCAAAAAAGCAAGATATCGTAGGAATAAATGAGTGGTCAGGGTATAGCGGGAGTTTTGTTCAGCATCCAGAACTAACAGGGCTGAATTGTATAAGACCTTGCTTCTGGGTTGAACTAATAAGAGGACGACCCGAAGAGAACACAATCTGGACTAGTGGGAGCAGCATATCCTTTTGTGGTGTAGACAGTGACATTGTGGGTTGGTCTTGGCCAGACGGTGCTGAGTTGCCATTTACCATTGACAAGTAATTTGTTCAAAAAA--
>A/Romania/814/2020
AGTTTAAAATGAATCCAAACCAAAAGATAATAACCATTGGCTCTATCTGTATGATAATTGGAATGGCTAACTTAATATTACAAATTGGAAACATAATCTCAATATGGGTTAGCCACTCAATTCAAACCGGAAACCAAAGCCAGATCGAAACATGCAATAAAAACGTCATTACTTATGAAAACAATACTTGGGTAAATCAGACATATGTTAACATCAGCAACAACAACTCTGCTGCTAGACAGTCAGTGGCTTCCGTGAAATTAGCGGGCAATTCCTCTCTCTGCCCTGTCAGTGGATGGGCTATATACAGTAAAGACAACAGTGTAAGAATCGGTTCTAAGGGGGATGTGTTTGTCATAAGGGAACCATTCATATCATGCTCTCCCTTGGAATGCAGAACCTTCTTCTTGACTCAAGGGGCTTTGCTAAATGACAAACATTCCAATGGAACCATCAAAGACAGAAGCCCATATCGAACCCTAATGAGCTGTCCTATTGGTGAAGTTCCCTCTCCATACAACTCAAGATTTGAGTCAGTCGCTTGGTCAGCAAGTGCTTGTCATGATGGCACCAATTGGCTAACAATTGGAATTTCTGGCCCAGACAGTGGGGCAGTGGCTGTGTTAAAATACAATGGCATAATAACAGACACTATCAAGAGTTGGAGGAACAATATATTGAGAACACAAGAATCTGAATGTGCATGTGTAAATGGTTCTTGCTTTACCATAATGACCGATGGACCAAGTGATGGACAGGCCTCATACAAAATCTTCAGAATAGAAAAGGGAAAGATAATCAAATCAGTCGAAATGAAAGCCCCTAATTATCACTATGAGGAATGCTCCTGTTACCCTGATTCTAGTGAAATCACATGTGTGTGCAGGGATAACTGGCATGGCTCGAATCGACCGTGGGTGTCTTTCAACCAGAATCTGGAATACCAGATGGGATACATATGCAGTGGGGTTTTCGGAGACAATCCACGCCCTAATGATAAGACAGGCAGTTGTGGTCCAGTATCGTCTAATGGAGCAAATGGGGTAAAAGGATTTTCATTCAAATACGGCAATGGTGTTTGGATAGGGAGAACTAAGAGCATTAGTTCAAGAAAAGGTTTTGAGATGATTTGGGATCCGAATGGATGGACTGGGACTGACAATAAATTCTCAAAAAAGCAAGATATCGTAGGAATAAATGAGTGGTCAGGGTATAGCGGGAGTTTTGTTCAGCATCCAGAACTAACAGGGCTGAATTGTATAAGACCTTGCTTCTGGGTTGAACTAATAAGAGGACGACCCGAAGAGAACACAATCTGGACTAGTGGGAGCAGCATATCCTTTTGTGGTGTAGACAGTGACCTTGTGGGTTGGTCTTGGCCAGACGGTGCTGAGTTGCCATTTACCATTGACAAGTAATTTGTTCAAAAAACT
>B/Romania/4/2019
-----------------------------------------GAGCATCTTCTCAAAACTGAAGCAAATAGGCCAAAAATGAACAATGCTACCTTCAACTATACAAACGTTAACCCTATTTCTCACATCAGGGGGAGTATTATTATCACTATATGTGTCAGCTTCATTATCATACTTACTATATTCGGATATATTGCTAAAATTCTCACCAACAGAAATAACTGCACCAACAATGCCATTGGATTGTGCAAACGCATCAAATGTTCAGGCTGTGAACCATTCTGCAACAAAAGGGGTGACACTTCTTCTCCCAGAACCGGAGTGGACATACCCGCGTTTATCTTGCCCGGGCTCAACCTTTCAGAAAGCACTCCTAATTAGCCCTCATAGATTCGGAGAAACCAAAGGAAACTCAGCTCCCTTGATAATAAGGGAACCTTTTGTTGCTTGTGGACCAAATGAATGCAAACACTTTGCTTTAACCCATTATGCTGCTCAACCAGGGGGATACTACAATGGAACAAGAGGAGACAGAAACAAGCTGAGGCATCTAATTTCAGTCAAATTGGGCAAAATCCCAACAGTAGAGAACTCCATTTTCCACATGGCAGCATGGAGCGGGTCCGCGTGCCATGATGGTAAGGAATGGACATATATCGGAGTTGATGGCCCTGACAATAATGCATTGCTCAAAGTAAAATATGGAGAAGCATATACTGACACATACCATTCCTATGCAAACAACATCCTAAGAACACAAGAAAGTGCCTGCAATTGCATCGGGGGAAATTGTTATCTAATGATAACTGATGGCTCAGCTTCAGGTGTTAGTGAATGCAGATTTCTTAAGATTCGAGAGGGCCGAATAATAAAAGAAATATTTCCAACAGGAAGAGTAAAACACACTGAGGAATGCACATGCGGATTTGCCAGCAATAAAACCATAGAATGTGCCTGTAGAGACAACAGGTACACAGCAAAAAGACCTTTTGTCAAATTAAACGTGGAGACTGATACAGCAGAAATAAGGTTGATGTGCACAGATACTTATTTGGACACCCCCAGACCAAATGATGGAAGCATAACAGGCCCTTGTGAATCTGATGGGGACAAAGGGAGTGGAGGCGTCAAGGGAGGATTTGTTCATCAAAGAATGAAATCCAAGATTGGAAGGTGGTACTCTCGAACGATGTCTAAAACTGAAAGGATGGGGATGGGACTGTATGTCAAGTATGGTGGAGACCCATGGGCTGACAGTGATGCCCTAACTTTTAGTGGAGTAATGGTTTCAATGAAAGAACCTGGTTGGTATTCCTTTGGCTTCGAAATAAAAGATAAGAAATGCGATGTCCCCTGTATTGGGATAGAGATGGTACATGATGGTGGAAAAGAGACTTGGCACTCCGCAGCAACAGCCATTTACTGTTTAATGGGCTCAGGACAGCTGCTGTGGGACACTGTCACAGGTGTTGACATGGCTCTGTAATGGAGGAGTGGTTAAGTCTGTTCTAAACCCTTTGTTCCTATTTTGTTTGAACAATTGTCCTTACTAAACTTAATTGTTTCTGAAAAATGCTCTTGTTACTACTAATA
>B/Romania/20/2020
-----------------------------------------GAGCATCTTCTCAAAACTGAAGCAAATAGGCCAAAAATGAACAATGCTACCTTCAACTATACAAACGTTAACCCTATTTCTCACATCAGGGGGAGTATTATTATCACTATATGTGTCAGCTTCATTATCATACTTACTATATTCGGATATATTGCTAAAATTCTCACCAACAGAAATAACTGCACCAACAATGCCATTGGATTGTGCAAACGCATCAAATGTTCAGGCTGTGAACCATTCTGCAACAAAAGGGGTGACACTTCTTCTCCCAGAACCGGAGTGGACATACCCGCGTTTATCTTGCCCGGGCTCAACCTTTCAGAAAGCACTCCTAATTAGCCCTCATAGATTCGGAGAAACCAAAGGAAACTCAGCTCCCTTGATAATAAGGGAACCTTTTGTTGCTTGTGGACCAAATGAATGCAAACACTTTGCTTTAACCCATTATGCTGCTCAACCAGGGGGATACTACAATGGAACAAGAGGAGACAGAAACAAGCTGAGGCATCTAATTTCAGTCAAATTGGGCAAAATCCCAACAGTAGAGAACTCCATTTTCCACATGGCAGCATGGAGCGGGTCCGCGTGCCATGATGGTAAGGAATGGACATATATCGGAGTTGATGGCCCTGACAATAATGCATTGCTCAAAGTAAAATATGGAGAAGCATATACTGACACATACCATTCCTATGCAAACAACATCCTAAGAACACAAGAAAGTGCCTGCAATTGCATCGGGGGAAATTGTTATCTAATGATAACTGATGGCTCAGCTTCAGGTGTTAGTGAATGCAGATTTCTTAAGATTCGAGAGGGCCGAATAATAAAAGAAATATTTCCAACAGGAAGAGTAAAACACACTGAGGAATGCACATGCGGATTTGCCAGCAATAAAACCATAGAATGTGCCTGTAGAGACAACAGGTACACAGCAAAAAGACCTTTTGTCAAATTAAACGTGGAGACTGATACAGCAGAAATAAGGTTGATGTGCACAGATACTTATTTGGACACCCCCAGACCAAATGATGGAAGCATAACAGGCCCTTGTGAATCTGATGGGGACAAAGGGAGTGGAGGCGTCAAGGGAGGATTTGTTCACCAAAGAATGAAATCCAAGATTGGAAGGTGGTACTCTCGAACGATGTCTAAAACTGAAAGGATGGGGATGGGACTGTATGTCAAGTATGGTGGAGACCCATGGGCTGACAGTGATGCCCTAACTTTTAGTGGAGTAATGGTTTCAATGAAAGAACCTGGTTGGTATTCCTTTGGCTTCGAAATAAAAGATAAGAAATGCGATGTCCCCTGTATTGGGATAGAGATGGTACATGATGGTGGAAAAGAGACTTGGCACTCCGCAGCAACAGCCATTTACTGTTTAATGGGCTCAGGACAGCTGCTGTGGGACACTGTCACAGGTGTTGACATGGCTCTGTAATGGAGGAGTGGTTAAGTCTGTTCTAAACCCTTTGTTCCTATTTTGTTTGAACAATTGTCCTTACTAAACTTAATTGTTTCTGAAAAATGCTCTTGTTACTACTAATA
>B/Romania/13/2019
-----------------------------------------GAGCATCTTCTCAAAACTGAAGCAAATAGGCCAAAAATGAACAATGCTACCTTCAACTATACAAACGTTAACCCTATTTCTCACATCAGGGGGAGTATTATTATCACTATATGTGTCAGCTTCATTATCATACTTACTATATTCGGATATATTGCTAAAATTCTCACCAACAGAAATAACTGCACCAACAATGCCATTGGATTGTGCAAACGCATCAAATGTTCAGGCTGTGAACCATTCTGCAACAAAAGGGGTGACACTTCTTCTCCCAGAACCGGAGTGGACATACCCGCGTTTATCTTGCCCGGGCTCAACCTTTCAGAAAGCACTCCTAATTAGCCCTCATAGATTCGGAGAAACCAAAGGAAACTCAGCTCCCTTGATAATAAGGGAACCTTTTGTTGCTTGTGGACCAAATGAATGCAAACACTTTGCTTTAACCCATTATGCTGCTCAACCAGGGGGATACTACAATGGAACAAGAGGAGACAGAAACAAGCTGAGGCATCTAATTTCAGTCAAATTGGGCAAAATCCCAACAGTAGAGAACTCCATTTTCCACATGGCAGCATGGAGCGGGTCCGCGTGCCATGATGGTAAGGAATGGACATATATCGGAGTTGATGGCCCTGACAATAATGCATTGCTCAAAGTGAAATATGGAGAAGCATATACTGACACATACCATTCCTATGCAAACAACATCCTAAGAACACAAGAAAGTGCCTGCAATTGCATCGGGGGAAATTGTTATCTAATGATAACTGATGGCTCAGCTTCAGGTGTTAGTGAATGCAGATTTCTTAAGATTCGAGAGGGCCGAATAATAAAAGAAATATTTCCAACAGGAAGAGTAAAACACACTGAGGAATGCACATGCGGATTTGCCAGCAATAAAACCATAGAATGTGCCTGTAGAGACAACAGGTACACAGCAAAAAGACCTTTTGTCAAATTAAACGTGGAGACTGATACAGCAGAAATAAGGTTGATGTGCACAGATACTTATTTGGACACCCCCAGACCAAATGATGGAAGCATAACAGGCCCTTGTGAATCTGATGGGGACAAAGGGAGTGGAGGCGTCAAGGGAGGATTTGTTCATCAAAGAATGAAATCCAAGATTGGAAGGTGGTACTCTCGAACGATGTCTAAAACTGAAAGGATGGGGATGGGACTGTATGTCAAGTATGGTGGAGACCCATGGGCTGACAGTGATGCCCTAACTTTTAGTGGAGTAATGGTTTCAATGAAAGAACCTGGTTGGTATTCCTTTGGCTTCGAAATAAAAGATAAGAAATGCGATGTCCCCTGTATTGGGATAGAGATGGTACATGATGGTGGAAAAGAGACTTGGCACTCCGCAGCAACAGCCATTTACTGCTTAATGGGCTCAGGACAGCTGCTGTGGGACACTGTCACAGGTGTTGACATGGCTCTGTAATGGAGGAGTGGTTAAGTCTGTTCTAAACCCTTTGTTCCTATTTTGTTTGAACAATTGTCCTTACTAAACTTAATTGTTTCTGAAAAATGCTCTTGTTACTACTAATA
>B/Romania/14/2019
-----------------------------------------GAGCATCTTCTCAAAACTGAAGCAAATAGGCCAAAAATGAACAATGCTACCTTCAACTATACAAACGTTAACCCTATTTCTCACATCAGGGGGAGTATTATTATCACTATATGTGTCAGCTTCATTATCATACTTACTATATTCGGATATATTGCTAAAATTCTCACCAACAGAAATAACTGCACCAACAATGCCATTGGATTGTGCAAACGCATCAAATGTTCAGGCTGTGAACCATTCTGCAACAAAAGGGGTGACACTTCTTCTCCCAGAACCGGAGTGGACATACCCGCGTTTATCTTGCCCGGGCTCAACCTTTCAGAAAGCACTCCTAATTAGCCCTCATAGATTCGGAGAAACCAAAGGAAACTCAGCTCCCTTGATAATAAGGGAACCTTTTGTTGCTTGTGGACCAAATGAATGCAAACACTTTGCTTTAACCCATTATGCTGCTCAACCAGGGGGATACTACAATGGAACAAGAGGAGACAGAAACAAGCTGAGGCATCTAATTTCAGTCAAATTGGGCAAAATCCCAACAGTAGAGAACTCCATTTTCCACATGGCAGCATGGAGCGGGTCCGCGTGCCATGATGGTAAGGAATGGACATATATCGGAGTTGATGGCCCTGACAATAATGCATTGCTCAAAGTAAAATATGGAGAAGCATATACTGACACATACCATTCCTATGCAAACAACATCCTAAGAACACAAGAAAGTGCCTGCAATTGCATCGGGGGAAATTGTTATCTAATGATAACTGATGGCTCAGCTTCAGGTGTTAGTGAATGCAGATTTCTTAAGATTCGAGAGGGCCGAATAATAAAAGAAATATTTCCAACAGGAAGAGTAAAACACACTGAGGAATGCACATGCGGATTTGCCAGCAATAAAACCATAGAATGTGCCTGTAGAGACAACAGGTACACAGCAAAAAGACCTTTTGTCAAATTAAACGTGGAGACTGATACAGCAGAAATAAGGTTGATGTGCACAGATACTTATTTGGACACCCCCAGACCAAATGATGGAAGCATAACAGGCCCTTGTGAATCTGATGGGGACAAAGGGAGTGGAGGCGTCAAGGGAGGATTTGTTCATCAAAGAATGAAATCCAAGATTGGAAGGTGGTACTCTCGAACGATGTCTAAAACTGAAAGGATGGGGATGGGACTGTATGTCAAGTATGGTGGAGACCCATGGGCTGACAGTGATGCCCTAACTTTTAGTGGAGTAATGGTTTCAATGAAAGAACCTGGTTGGTATTCCTTTGGCTTCGAAATAAAAGATAAGAAATGCGATGTCCCCTGTATTGGGATAGAGATGGTACATGATGGTGGAAAAGAGACTTGGCACTCCGCAGCAACAGCCATTTACTGTTTAATGGGCTCAGGACAGCTGCTGTGGGACACTGTCACAGGTGTTGACATGGCTCTGTAATGGAGGAGTGGTTAAGTCTGTTCTAAACCCTTTGTTCCTATTTTGTTTGAACAATTGTCCTTACTAAACTTAATTGTTTCTGAAAAATGCTCTTGTT----------
>B/Romania/22/2020
-------------------------------------------GCATCTTCTCAAAACTGAAGCAAATAGGCCAAAAATGAACAATGCTACCTTCAACTATACAAACGTTAACCCTATTTCTCACATCAGGGGGAGTATTATTATCACTATATGTGTCAGCTTCATTATCATACTTACTATATTCGGATATATTGCTAAAATTCTCACCAACAGAAATAACTGCACCAACAATGCCATTGGATTGTGCAAACGCATCAAATGTTCAGGCTGTGAACCATTCTGCAACAAAAGGGGTGACACTTCTTCTCCCAGAACCGGAGTGGACATACCCGCGTTTATCTTGCCCGGGCTCAACCTTTCAGAAAGCACTCCTAATTAGCCCTCATAGATTCGGAGAAACCAAAGGAAACTCAGCTCCCTTGATAATAAGGGAACCTTTTGTTGCTTGTGGACCAAATGAATGCAAACACTTTGCTTTAACCCATTATGCTGCTCAACCAGGGGGATACTACAATGGAACAAGAGGAGACAGAAACAAGCTGAGGCATCTAATTTCAGTCAAATTGGGCAAAATCCCAACAGTAGAGAACTCCATTTTCCACATGGCAGCATGGAGCGGGTCCGCGTGCCATGATGGTAAGGAATGGACATATATCGGAGTTGATGGCCCTGACAATAATGCATTGCTCAAAGTAAAATATGGAGAAGCATATACTGACACATACCATTCCTATGCAAACAACATCCTAAGAACACAAGAAAGTGCCTGCAATTGCATCGGGGGAAATTGTTATCTAATGATAACTGATGGCTCAGCTTCAGGTGTTAGTGAATGCAGATTTCTTAAGATTCGAGAGGGCCGAATAATAAAAGAAATATTTCCAACAGGAAGAGTAAAACACACTGAGGAATGCACATGCGGATTTGCCAGCAATAAAACCATAGAATGTGCCTGTAGAGACAACAGGTACACAGCAAAAAGACCTTTTGTCAAATTAAACGTGGAGACTGATACAGCAGAAATAAGGTTGATGTGCACAGATACTTATTTGGACACCCCCAGACCAAATGATGGAAGCATAACAGGCCCTTGTGAATCTGATGGGGACAAAGGGAATGGAGGCGTCAAGGGAGGATTTGTTCATCAAAGAATGAAATCCAAGATTGGAAGGTGGTACTCTCGAACGATGTCTAAAACTGAAAGGATGGGGATGGGACTGTATGTCAAGTATGGTGGAGACCCATGGGCTGACAGTGATGCCCTAACTTTTAGTGGAGTAATGGTTTCAATGAAAGAACCTGGTTGGTATTCCTTTGGCTTCGAAATAAAAGATAAGAAATGCGATGTCCCCTGTATTGGGATAGAGATGGTACATGATGGTGGAAAAGAGACTTGGCACTCCGCAGCAACAGCCATTTACTGTTTAATGGGCTCAGGACAGCTGCTGTGGGACACTGTCACAGGTGTTGACATGGCTCTGTAATGGAGGAGTGGTTAAGTCTGTTCTAAACCCTTTGTTCCTATTTTGTTTGAACAATTGTCCTTACTAAACTTAATTGTTTCTGAAAAATGCTCTTGTTACTACTAATA
>B/Romania/11/2019
CTGATGTGAGAAATAGGGTTAACGTTTGTATAGTTGAAG-GTAGCATCTTCTCAAAACTGAAGCAAATAGGCCAAAAATGAACAATGCTACCTTCAACTATACAAACGTTAACCCTATTTCTCACATCAGGGGGAGTATTATTATCACTATATGTGTCAGCTTCATTATCATACTTACTATATTCGGATATATTGCTAAAATTCTCACCAACAGAAATAACTGCACCAACAATGCCATTGGATTGTGCAAACGCATCAAATGTTCAGGCTGTGAACCATTCTGCAACAAAAGGGGTGACACTTCTTCTCCCAGAACCGGAGTGGACATACCCGCGTTTATCTTGCCCGGGCTCAACCTTTCAGAAAGCACTCCTAATTAGCCCTCATAGATTCGGAGAAACCAAAGGAAACTCAGCTCCCTTGATAATAAGGGAACCTTTTGTTGCTTGTGGACCAAATGAATGTAAACACTTTGCTTTAACCCATTATGCTGCTCAACCAGGGGGATACTACAATGGAACAAGAGGAGACAGAAACAAGCTGAGGCATCTAATTTCAGTCAAATTGGGCAAAATCCCAACAGTAGAGAACTCCATTTTCCACATGGCAGCATGGAGCGGGTCCGCGTGCCATGATGGTAAGGAATGGACATATATCGGAGTTGATGGCCCTGACAATAATGCATTGCTCAAAGTAAAATATGGAGAAGCATATACTGACACATACCATTCCTATGCAAACAACATCCTAAGAACACAAGAAAGTGCCTGCAATTGCATCGGGGGAAATTGTTATCTAATGATAACTGATGGCTCAGCTTCAGGTGTTAGTGAATGCAGATTTCTTAAGATTCGAGAGGGCCGAATAATAAAAGAAATATTTCCAACAGGAAGAGTAAAACACACTGAGGAATGCACATGCGGATTTGCCAGCAATAAAACCATAGAATGTGCCTGTAGAGACAACAGGTACACAGCAAAAAGACCTTTTGTCAAATTAAACGTGGAGACTGATACAGCAGAAATAAGGTTGATGTGCACAGATACTTATTTGGACACCCCCAGACCAAATGATGGAAGCATAACAGGCCCTTGTGAATCTGATGGGGACAAAGGGAGTGGAGGCGTCAAGGGAGGATTTGTTCATCAAAGAATGAAATCCAAGATTGGAAGGTGGTACTCTCGAACGATGTCTAAAACTGAAAGGATGGGGATGGGACTGTATGTCAAGTATGGTGGAGACCCATGGGCTGACAGTGATGCCCTAACTTTTAGTGGAGTAATGGTTTCAATGAAAGAACCTGGTTGGTATTCCTTTGGCTTCGAAATAAAAGATAAGAAATGCGATGTCCCCTGTATTGGGATAGAGATGGTACATGATGGTGGAAAAGAGACTTGGCACTCCGCAGCAACAGCCATTTACTGTTTAATGGGCTCAGGACAGCTGCTGTGGGACACTGTCACAGGTGTTGACATGGCTCTGTAATGGAGGAGTGGTTAAGTCTGTTCTAAACCCTTTGTTCCTATTTTGTTTGAACAATTGTCCTTACTAAACTTAATTGTTTCTGAAAAATGCTCTTGTTACTACTAATA
>B/Romania/6/2019
--------------------------------------------CATCTTCTCAAAACTGAAGCAAATAGGCCAAAAATGAACAATGCTACCTTCAACTATACAAACGTTAACCCTATTTCTCACATCAGGGGGAGTATTATTATCACTATATGTGTCAGCTTCATTATCATACTTACTATATTCGGATATATTGCTAAAATTCTCACCAACAGAAATAACTGCACCAACAATGCCATTGGATTGTGCAAACGCATCAAATGTTCAGGCTGTGAACCATTCTGCAACAAAAGGGGTGACACTTCTTCTCCCAGAACCGGAGTGGACATACCCGCGTTTATCTTGCCCGGGCTCAACCTTTCAGAAAGCACTCCTAATTAGCCCTCATAGATTCGGAGAAACCAAAGGAAACTCAGCTCCCTTGATAATAAGGGAACCTTTTGTTGCTTGTGGACCAAATGAATGCAAACACTTTGCTTTAACCCATTATGCTGCTCAACCAGGGGGATACTACAATGGAACAAGAGGAGACAGAAACAAGCTGAGGCATCTAATTTCAGTCAAATTGGGCAAAATCCCAACAGTAGAGAACTCCATTTTCCACATGGCAGCATGGAGCGGGTCCGCGTGCCATGATGGTAAGGAATGGACATATATCGGAGTTGATGGCCCTGACAATAATGCATTGCTCAAAGTAAAATATGGAGAAGCATATACTGACACATACCATTCCTATGCAAACAACATCCTAAGAACACAAGAAAGTGCCTGCAATTGCATCGGGGGAAATTGTTATCTAATGATAACTGATGGCTCAGCTTCAGGTGTTAGTGAATGCAGATTTCTTAAGATTCGAGAGGGCCGAATAATAAAAGAAATATTTCCAACAGGAAGAGTAAAACACACTGAGGAATGCACATGCGGATTTGCCAGCAATAAAACCATAGAATGTGCCTGTAGAGACAACAGGTACACAGCAAAAAGACCTTTTGTCAAATTAAACGTGGAGACTGATACAGCAGAAATAAGGTTGATGTGCACAGATACTTATTTGGACACCCCCAGACCAAATGATGGAAGCATAACAGGCCCTTGTGAATCTGATGGGGACAAAGGGAGTGGAGGCGTCAAGGGAGGATTTGTTCATCAAAGAATGAAATCCAAGATTGGAAGGTGGTACTCTCGAACGATGTCTAAAACTGAAAGGATGGGGATGGGACTGTATGTCAAGTATGGTGGAGACCCATGGGCTGACAGTGATGCCCTAACTTTTAGTGGAGTAATGGTTTCAATGAAAGAACCTGGTTGGTATTCCTTTGGCTTCGAAATAAAAGATAAGAAATGCGATGTCCCCTGTATTGGGATAGAGATGGTACATGATGGTGGAAAAGAGACTTGGAACTCCGCAGCAACAGCCATTTACTGTTTAATGGGCTCAGGACAGCTGCTGTGGGACACTGTCACAGGTGTTGACATGGCTCTGTAATGGAGGAGTGGTTAAGTCTGTTCTAAACCCTTTGTTCCTATTTTGTTTGAACAATTGTCCTTACTAAACTTAATTGTTTCTGAAAAATGCTCTTGTTACTACTAATA
>B/Romania/132/2020
---------------------------------------------ATCTTCTCAAAACTGAAGCAAATAGGCCAAAAATGAACAATGCTACCTTCAACTATACAAACGTTAACCCTATTTCTCACATCAGGGGGAGTATTATTATCACTATATGTGTCAGCTTCATTATCATACTTACTATATTCGGATATATTGCTAAAATTCTCACCAACAGAAATAACTGCACCAACAATGCCATTGGATTGTGCAAACGCATCAAATGTTCAGGCTGTGAACCATTCTGCAACAAAAGGGGTGACACTTCTTCTCCCAGAACCGGAGTGGACATACCCGCGTTTATCTTGCCCGGGCTCAACCTTTCAGAAAGCACTCCTAATTAGCCCTCATAGATTCGGAGAAACCAAAGGAAACTCAGCTCCCTTGATAATAAGGGAACCTTTTGTTGCTTGTGGACCAAATGAATGCAAACACTTTGCTTTAACCCATTATGCTGCTCAACCAGGGGGATACTACAATGGAACAAGAGGAGACAGAAACAAGCTGAGGCATCTAATTTCAGTCAAATTGGGCAAAATCCCAACAGTAGAGAACTCCATTTTCCACATGGCAGCATGGAGCGGGTCCGCGTGCCATGATGGTAAGGAATGGACATATATTGGAGTTGATGGCCCTGACAATAATGCATTGCTCAAAGTAAAATATGGAGAAGCATATACTGACACATACCATTCCTATGCAAACAACATCCTAAGAACACAAGAAAGTGCCTGCAATTGCATCGGGGGAAATTGTTATCTAATGATAACTGATGGCTCAGCTTCAGGTGTTAGTGAATGCAGATTTCTTAAGATTCGAGAGGGCCGAATAATAAAAGAAATATTTCCAACAGGAAGAGTAAAACACACTGAGGAATGCACATGCGGATTTGCCAGCAATAAAACCATAGAATGTGCCTGTAGAGACAACAGGTACACAGCAAAAAGACCTTTTGTCAAATTAAACGTGGAGACTGATACAGCAGAAATAAGGTTGATGTGCACAGATACTTATTTGGACACCCCCAGACCAAATGATGGAAGCATAACAGGCCCTTGTGAATCTGATGGGGACAAAGGGAGTGGAGGCATCAAGGGAGGATTTGTTCATCAAAGAATGAAATCCAAGATTGGAAGGTGGTACTCTCGAACGATGTCTAAAACTGAAAGGATGGGGATGGGACTGTATGTCAAGTATGGTGGAGACCCATGGGCTGACAGTGATGCCCTAACTTTTAGTGGAGTAATGGTTTCAATGAAAGAACCTGGTTGGTATTCCTTTGGCTTCGAAATAAAAGATAAGAAATGCGATGTCCCCTGTATTGGGATAGAGATGGTACATGATGGTGGAAAAGAGACTTGGCACTCCGCAGCAACAGCCATTTACTGTTTAATGGGCTCAGGACAGCTGCTGTGGGACACTGTCACAGGTGTTGACATGGCTCTGTAATGGAGGAGTGGTTAAGTCTGTTCTAAACCCTTTGTTCCTATTTTGTTTGAACAATTGTCCTTACTAAACTTAATTGTTTCTGAAAAAT-------------------
>B/Romania/194/2020
---------------------------------------------ATCTTCTCAAAACTGAAGCAAATAGGCCAAAAATGAACAATGCTACCTTCAACTATACAAACGTTAACCCTATTTCTCACATCAGGGGGAGTATTATTATCACTATATGTGTCAGCTTCATTATCATACTTACTATATTCGGATATATTGCTAAAATTCTCACCAACAGAAATAACTGCACCAACAATGCCATTGGATTGTGCAAACGCATCAAATGTTCAGGCTGTGAACCATTCTGCAACAAAAGGGGTGACACTTCTTCTCCCAGAACCGGAGTGGACATACCCGCGTTTATCTTGCCCGGGCTCAACCTTTCAGAAAGCACTCCTAATTAGCCCTCATAGATTCGGAGAAACCAAAGGAAACTCAGCTCCCTTGATAATAAGGGAACCTTTTGTTGCTTGTGGACCAAATGAATGCAAACACTTTGCTTTAACCCATTATGCTGCTCAACCAGGGGGATACTACAATGGAACAAGAGGAGACAGAAACAAGCTGAGGCATCTAATTTCAGTCAAATTGGGCAAAATCCCAACAGTAGAGAACTCCATTTTCCACATGGCAGCATGGAGCGGGTCCGCGTGCCATGATGGTAAGGAATGGACATATATTGGAGTTGATGGCCCTGACAATAATGCATTGCTCAAAGTAAAATATGGAGAAGCATATACTGACACATACCATTCCTATGCAAACAACATCCTAAGAACACAAGAAAGTACCTGCAATTGCATCGGGGGAAATTGTTATCTAATGATAACTGATGGCTCAGCTTCAGGTGTTAGTGAATGCAGATTTCTTAAGATTCGAGAGGGCCGAATAATAAAAGAAATATTTCCAACAGGAAGAGTAAAACACACTGAGGAATGCACATGCGGATTTGCCAGCAATAAAACCATAGAATGTGCCTGTAGAGACAACAGGTACACAGCAAAAAGACCTTTTGTCAAATTAAACGTGGAGACTGATACAGCAGAAATAAGGTTGATGTGCACAGATACTTATTTGGACACCCCCAGACCAAATGATGGAAGCATAACAGGCCCTTGTGAATCTGATGGGGACAAAGGGAGTGGAGGCATCAAGGGAGGATTTGTTCATCAAAGAATGAAATCCAAGATTGGAAGGTGGTACTCTCGAACGATGTCTAAAACTGAAAGGATGGGGATGGGACTGTATGTCAAGTATGGTGGAGACCCATGGGCTGACAGTGATGCCCTAACTTTTAGTGGAGTAATGGTTTCAATGAAAGAACCTGGTTGGTATTCCTTTGGCTTCGAAATAAAAGATAAGAAATGCGATGTCCCCTGTATTGGGATAGAGATGGTACATGATGGTGGAAAAGAGACTTGGCACTCCGCAGCAACAGCCATTTACTGTTTAATGGGCTCAGGACAGCTGCTGTGGGACACTGTCACAGGTGTTGACATGGCTCTGTAATGGAGGAGTGGTTAAGTCTGTTCTAAACCCTTTGTTCCTATTTTGTTTGAACAATTGTCCTTACTAAACTTAATTGTTTCTGAAAAAT-------------------
>B/Romania/805/2020
---------------------------------------------ATCTTCTCAAAACTGAAGCAAATAGGCCAAAAATGAACAATGCTACCTTCAACTATACAAACGTTAACCCTATTTCTCACATCAGGGGGAGTATTATTATCACTATATGTGTCAGCTTCATTATCATACTTACTATATTCGGATATATTGCTAAAATTCTCACCAACAGAAATAACTGCACCAACAATGCCATTGGATTGTGCAAACGCATCAAATGTTCAGGCTGTGAACCATTCTGCAACAAAAGGGGTGACACTTCTTCTCCCAGAACCGGAGTGGACATACCCGCGTTTATCTTGCCCGGGCTCAACCTTTCAGAAAGCACTCCTAATTAGCCCTCATAGATTCGGAGAAACCAAAGGAAACTCAGCTCCCTTGATAATAAGGGAACCTTTTGTTGCTTGTGGACCAAATGAATGCAAACACTTTGCTTTAACCCATTATGCTGCTCAACCAGGGGGATACTACAATGGAACAAGAGGAGACAGAAACAAGCTGAGGCATCTAATTTCAGTCAAATTGGGCAAAATCCCAACAGTAGAGAACTCCATTTTCCACATGGCAGCATGGAGCGGGTCCGCGTGCCATGATGGTAAGGAATGGACATATATTGGAGTTGATGGCCCTGACAATAATGCATTGCTCAAAGTAAAATATGGAGAAGCATATACTGACACATACCATTCCTATGCAAACAACATCCTAAGAACACAAGAAAGTACCTGCAATTGCATCGGGGGAAATTGTTATCTAATGATAACTGATGGCTCAGCTTCAGGTGTTAGTGAATGCAGATTTCTTAAGATTCGAGAGGGCCGAATAATAAAAGAAATATTTCCAACAGGAAGAGTAAAACACACTGAGGAATGCACATGCGGATTTGCCAGCAATAAAACCATAGAATGTGCCTGTAGAGACAACAGGTACACAGCAAAAAGACCTTTTGTCAAATTAAACGTGGAGACTGATACAGCAGAAATAAGGTTGATGTGCACAGATACTTATTTGGACACCCCCAGACCAAATGATGGAAGCATAACAGGCCCTTGTGAATCTGATGGGGACAAAGGGAGTGGAGGCATCAAGGGAGGATTTGTTCATCAAAGAATGAAATCCAAGATTGGAAGGTGGTACTCTCGAACGATGTCTAAAACTGAAAGGATGGGGATGGGACTGTATGTCAAGTATGGTGGAGACCCATGGGCTGACAGTGATGCCCTAACTTTTAGTGGAGTAATGGTTTCAATGAAAGAACCTGGTTGGTATTCCTTTGGCTTCGAAATAAAAGATAAGAAATGCGATGTCCCCTGTATTGGGATAGAGATGGTACATGATGGTGGAAAAGAGACTTGGCACTCCGCAGCAACAGCCATTTACTGTTTAATGGGCTCAGGACAGCTGCTGTGGGACACTGTCACAGGTGTTGACATGGCTCTGTAATGGAGGAGTGGTTAAGTCTGTTCTAAACCCTTTGTTCCTATTTTGTTTGAACAATTGTCCTTACTAAACTTAATTGTTTCTGAAAAAT-------------------
>B/Romania/196/2020
---------------------------------------------ATCTTCTCAAAACTGAAGCAAATAGGCCAAAAATGAACAATGCTACCTTCAACTATACAAACGTTAACCCTATTTCTCACATCAGGGGGAGTATTATTATCACTATATGTGTCAGCTTCATTATCATACTTACTATATTTGGATATATTGCTAAAATTCTCACCAACAGAAATAACTGCACCAACAATGCCATTGGATTGTGCAAACGCATCAAATGTTCAGGCTGTGAACCATTCTGCAACAAAAGGGGTGACACTTCTTCTCCCAGAATCGGAGTGGACATACCCGCGTTTATCTTGCCCGGGCTCAACCTTTCAGAAAGCACTCCTAATTAGCCCTCATAGATTCGGAGAAACCAAAGGAAACTCAGCTCCCTTGATAATAAGGGAACCTTTTGTTGCTTGTGGACCAAATGAATGCAAACACTTTGCTTTAACCCATTATGCTGCTCAACCAGGGGGATACTACAATGGAACAAGAGGAGACAGAAACAAGCTGAGGCATCTAATTTCAGTCAAATTGGGCAAAATCCCAACAGTAGAGAACTCCATTTTCCACATGGCAGCATGGAGCGGGTCCGCGTGCCATGATGGTAAGGAATGGACATATATTGGAGTTGATGGCCCTGACAATAATGCATTGCTCAAAGTAAAATATGGAGAAGCATATACTGACACATACCATTCCTATGCAAACAACATCCTAAGAACACAAGAAAGTACCTGCAATTGCATCGGGGGAAATTGTTATCTAATGATAACTGATGGCTCAGCTTCAGGTGTTAGTGAATGCAGATTTCTTAAGATTCGAGAGGGCCGAATAATAAAAGAAATATTTCCAACAGGAAGAGTAAAACACACTGAGGAATGCACATGCGGATTTGCCAGCAATAAAACCATAGAATGTGCCTGTAGAGACAACAGGTACACAGCAAAAAGACCTTTTGTCAAATTAAACGTGGAGACTGATACAGCAGAAATAAGGTTGATGTGCACAGATACTTATTTGGACACCCCCAGACCAAATGATGGAAGCATAACAGGCCCTTGTGAATCTGATGGGGACAAAGGGAGTGGAGGCATCAAGGGAGGATTTGTTCATCAAAGAATGAAATCCAAGATTGGAAGGTGGTACTCTCGAACGATGTCTAAAACTGAAAGGATGGGGATGGGACTGTATGTCAAGTATGGTGGAGACCCATGGGCTGACAGTGATGCCCTAACTTTTAGTGGAGTAATGGTTTCAATGAAAGAACCTGGTTGGTATTCCTTTGGCTTCGAAATAAAAGATAAGAAATGCGATGTCCCCTGTATTGGGATAGAGATGGTACATGATGGTGGAAAAGAGACTTGGCACTCCGCAGCAACAGCCATTTACTGTTTAATGGGCTCAGGACAGCTGCTGTGGGACACTGTCACAGGTGTTGACATGGCTCTGTAATGGAGGAGTGGTTAAGTCTGTTCTAAACCCTTTGTTCCTATTTTGTTTGAACAATTGTCCTTACTAAACTTAATTGTTTCTGAAAAAT-------------------
>B/Romania/445/2020
---------------------------------------------ATCTTCTCAAAACTGAAGCAAATAGGCCAAAAATGAACAATGCTACCTTCAACTATACAAACGTTAACCCTATTTCTCACATCAGGGGGAGTATTATTATCACTATATGTGTCAGCTTCATTATCATACTTACTATATTCGGATATATTGCTAAAATTCTCACCAACAGAAATAACTGCACCAACAATGCCATTGGATTGTGCAAACGCATCAAATGTTCAGGCTGTGAACCATTCTGCAACAAAAGGGGTGACACTTCTTCTCCCAGAACCGGAGTGGACATACCCGCGTTTATCTTGCCCGGGCTCAACCTTTCAGAAAGCACTCCTAATTAGCCCTCATAGATTCGGAGAAACCAAAGGAAACTCAGCTCCCTTGATAATAAGGGAACCTTTTGTTGCTTGTGGACCAAATGAATGCAAACACTTTGCTTTAACCCATTATGCTGCTCAACCAGGGGGATACTACAATGGAACAAGAGGAGACAGAAACAAGCTGAGGCATCTAATTTCAGTCAAATTGGGCAAAATCCCAACAGTAGAGAACTCCATTTTCCACATGGCAGCATGGAGCGGGTCCGCGTGCCATGATGGTAAGGAATGGACATATATCGGAGTTGATGGCCCTGACAATAATGCATTGCTCAAAGTAAAATATGGAGAAGCATATACTGACACATACCATTCCTATGCAAACAACATCCTAAGAACACAAGAAAGTGCCTGCAATTGCATCGGGGGAAATTGTTATCTAATGATAACTGATGGCTCAGCTTCAGGTGTTAGTGAATGCAGATTTCTTAAGATTCGAGAGGGCCGAATAATAAAAGAAATATTTCCAACAGGAAGAATAAAACACACTGAGGAATGCACATGCGGATTTGCCAGCAATAAAACCATAGAATGTGCCTGTAGAGACAACAGGTACACAGCAAAAAGACCTTTTGTCAAATTAAACGTGGAGACTGATACAGCAGAAATAAGGTTGATGTGCACAGATACTTATTTGGACACCCCCAGACCAAATGATGGAAGCATAACAGGCCCTTGTGAATCTGATGGGGACAAAGGGAGTGGAGGCGTCAAGGGAGGATTTGTTCATCAAAGAATGAAATCCAAGATTGGAAGGTGGTACTCTCGAACGATGTCTAAAACTGAAAGGATGGGGATGGGACTGTATGTCAAGTATGGTGGAGACCCATGGGCTGACAGTGATGCCCTAACTTTTAGTGGAGTAATGGTTTCAATGAAAGAACCTGGTTGGTATTCCTTTGGCTTCGAAATAAAAGATAAGAAATGCGATGTCCCCTGTATTGGGATAGAGATGGTACATGATGGTGGAAAAGAGACTTGGCACTCCGCAGCAACAGCCATTTACTGTTTAATGGGCTCAGGACAGCTGCTGTGGGACACTGTCACAGGTGTTGACATGGCTCTGTAATGGAGGAGTGGTTAAGTCTGTTCTAAACCCTTTGTTCCTATTTTGTTTGAACAATTGTCCTTACTAAACTTAATTGTTTCTGAAAAAT-------------------
>B/Romania/476/2020
---------------------------------------------ATCTTCTCAAAACTGAAGCAAATAGGCCAAAAATGAACAATGCTACCTTCAACTATACAAACGTTAACCCTATTTCTCACATCAGGGGGAGTATTATTATCACTATATGTGTCAGCTTCATTATCATACTTACTATATTCGGATATATTGCTAAAATTCTCACCAACAGAAATAACTGCACCAACAATGCCATTGGATTGTGCAAACGCATCAAATGTTCAGGCTGTGAACCATTCTGCAACAAAAGGGGTGACACTTCTTCTCCCAGAACCGGAGTGGACATACCCGCGTTTATCTTGCCCGGGCTCAACCTTTCAGAAAGCACTCCTAATTAGCCCTCATAGATTCGGAGAAACCAAAGGAAACTCAGCTCCCTTGATAATAAGGGAACCTTTTGTTGCTTGTGGACCAAATGAATGCAAACACTTTGCTTTAACCCATTATGCTGCTCAACCAGGGGGATACTACAATGGAACAAGAGGAGACAGAAACAAGCTGAGGCATCTAATTTCAGTCAAATTGGGCAAAATCCCAACAGTAGAGAACTCCATTTTCCACATGGCAGCATGGAGCGGGTCCGCGTGCCATGATGGAAAGGAATGGACATATATCGGAGTTGATGGCCCTGACAATAATGCATTGCTCAAAGTAAAATATGGAGAAGCATATACTGACACATACCATTCCTATGCAAACAACATCCTAAGAACACAAGAAAGTGCCTGCAATTGCATCGGGGGAAATTGTTATCTAATGATAACTGATGGCTCAGCTTCAGGTGTTAGTGAATGCAGATTTCTTAAGATTCGAGAGGGCCGAATAATAAAAGAAATATTTCCAACAGGAAGAATAAAACACACTGAGGAATGCACATGCGGATTTGCCAGCAATAAAACCATAGAATGTGCCTGTAGAGACAACAGGTACACAGCAAAAAGACCTTTTGTCAAATTAAACGTGGAGACTGATACAGCAGAAATAAGGTTGATGTGCACAGATACTTATTTGGACACCCCCAGACCAAATGATGGAAGCATAACAGGCCCTTGTGAATCTGATGGGGACAAAGGGAGTGGAGGCGTCAAGGGAGGATTTGTTCATCAAAGAATGAAATCCAAGATTGGAAGGTGGTACTCTCGAACGATGTCTAAAACTGAAAGGATGGGGATGGGACTGTATGTCAAGTATGGTGGAGACCCATGGGCTGACAGTGATGCCCTAACTTTTAGTGGAGTAATGGTTTCAATGAAAGAACCTGGTTGGTATTCCTTTGGCTTCGAAATAAAAGATAAGAAATGCGATGTCCCCTGTATTGGGATAGAGATGGTACATGATGGTGGAAAAGAGACTTGGCACTCCGCAGCAACAGCCATTTACTGTTTAATGGGCTCAGGACAGCTGCTGTGGGACACTGTCACAGGTGTTGACATGGCTCTGTAATGGAGGAGTGGTTAAGTCTGTTCTAAACCCTTTGTTCCTATTTTGTTTGAACAATTGTCCTTACTAAACTTAATTGTTTCTGAAAAAT-------------------
>B/Romania/475/2020
---------------------------------------------ATCTTCTCAAAACTGAAGCAAATAGGCCAAAAATGAACAATGCTACCTTCAACTATACAAACGTTAACCCTATTTCTCACATCAGGGGGAGTATTATTATCACTATATGTGTCAGCTTCATTATCATACTTACTATATTCGGATATATTGCTAAAATTCTCACCAACAGAAATAACTGCACCAACAATGCCATTGGATTGTGCAAACGCATCAAATGTTCAGGCTGTGAACCATTCTGCAACAAAAGGGGTGACACTTCTTCTCCCAGAACCGGAGTGGACATACCCGCGTTTATCTTGCCCGGGCTCAACCTTTCAGAAAGCACTCCTAATTAGCCCTCATAGATTCGGAGAAACCAAAGGAAACTCAGCTCCCTTGATAATAAGGGAACCTTTTGTTGCTTGTGGACCAAATGAATGCAAACACTTTGCTTTAACCCATTATGCTGCTCAACCAGGGGGATACTACAATGGAACAAGAGGAGACAGAAACAAGCTGAGGCATCTAATTTCAGTCAAATTGGGCAAAATCCCAACAGTAGAGAACTCCATTTTCCACATGGCAGCATGGAGCGGGTCCGCGTGCCATGATGGTAAGGAATGGACATATATCGGAGTTGATGGCCCTGACAATAATGCATTGCTCAAAGTAAAATATGGAGAAGCATATACTGACACATACCATTCCTATGCAAACAACATCCTAAGAACACAAGAAAGTGCCTGCAATTGCATCGGGGGAAATTGTTATCTAATGATAACTGATGGCTCAGCTTCAGGTGTTAGTGAATGCAGATTTCTTAAGATTCGAGAGGGCCGAATAATAAAAGAAATATTTCCAACAGGAAGAGTAAAACACACTGAGGAATGCACATGCGGATTTGCCAGCAATAAAACCATAGAATGTGCCTGTAGAGACAACAGGTACACAGCAAAAAGACCTTTTGTCAAATTAAACGTGGAGACTGATACAGCAGAAATAAGGTTGATGTGCACAGATACTTATTTGGACACCCCCAGACCAAATGATGGAAGCATAACAGGCCCTTGTGAATCTGATGGGGACAAAGGGAGTGGAGGCGTCAAGGGAGGATTTGTTCACCAAAGAATGAAATCCAAGATTGGAAGGTGGTACTCTCGAACGATGTCTAAAACTGAAAGGATGGGGATGGGACTGTATGTCAAGTATGGTGGAGACCCATGGGCTGACAGTGATGCCCTAACTTTTAGTGGAGTAATGGTTTCAATGAAAGAACCTGGTTGGTATTCCTTTGGCTTCGAAATAAAAGATAAGAAATGCGATGTCCCCTGTATTGGGATAGAGATGGTACATGATGGTGGAAAAGAGACTTGGCACTCCGCAGCAACAGCCATTTACTGTTTAATGGGCTCAGGACAGCTGCTGTGGGACACTGTCACAGGTGTTGACATGGCTCTGTAATGGAGGAGTGGTTAAGTCTGTTCTAAACCCTTTGTTCCTATTTTGTTTGAACAATTGTCCTTACTAAACTTAATTGTTTCTGAAAAAT-------------------
>B/Romania/818/2020
---------------------------------------------------------------------------------------------------------------------------------GGGGGAGTATTATTATCACTATATGTGTCAGCTTCATTATCATACTTACTATATTCGGATATATTGCTAAAATTCTCACCAACAGAAATAACTGCACCAACAAYGCCATTGGATTGTGCAAACGCATCAAATGTTCAGGCTGTGAACCATTCTGCAACAAAAGGGGTGACACTTCTTCTCCCAGAACCGGAGTGGACATACCCGCGTTTATCTTGCCCGKGCYCAACCTTTCAGAAAGCACTCCTAATTAGCCCTCATAGATTCGGAGAAACCAAAGGAAACTCAGCTCCCTTGATAATAAGGGAACCTTTTGTTGCTTGTGGACCAAATGRATGCARACACTTTGCTTTAACCCATTATGCTGCTCAACCAGGGGGATACTACAATGGAACAAGRGGAGACAGAAACAAGCTGAGGCATCTAATTTCAGTCAAATTGGGCAAAATCCCAACAGTAGAGAACKCCATTTTCCACATGGCAGCATGGAGCGGGTCCGCGYGCCATGATGGTAAGGAATGGACATATACCGGAGTYGATGGCCCTGACAATAATGCATTGCTCAAAGTAAAATATGGAGAAGCATATACTGACACATACCATTCCTATGCAAACAACATCCTAAGAACACAAGAAAGTGCCTGCAATTGCATCGGGGGAAATTGTTATCTAATGATAACTGATGGCTCAGCTTCAGGTGTTAGTGAATGCAGATTTCTTAAGATTCGAGAGGGCCGAATAATAAAAGAAATATTTCCAACAGGAAGAGTAAAACACACTGAGGAATGCACATGCGGATTTGCCAGCAATAAAACCATAGAATGTGCCTGTAGAGACAACAGGTACACAGCAAAAAGACCTTTTGTCAAATTAAACGTGGAGACTGATACAGCAGAAATAAGGTTGATGTGCACAGATACTTATTTGGACACCCCCAGACCAAATGATGGRAGCAKAACAGGCMCTTGTGAATCTGATGGGGACAAAGGGAGTGGAGGCGTCAAGGGAGGATTTGTTCATCAAAGAATGAAATCCAAGATTGGAAGGTGGTACTCTCGAACGATGTCTAAAACTGAAAGGATGGGGATGGGACTGTATGTCAAGTATGGTGGAGACCCATGGGCTGACAGTGATGCCCTAACTTTTAGTGGAGTAATGGTTTCAATGAAAGAACCTGGTTGGTATTCCTTTGGCTTCGAAATAAAAGATAAGAAATGCGATGTCCCCTGTATTGGGATAGAGATGGTACATGATGGTGGAAAAGAGACTTGGCACTCCGCAGCAACAGCCATTTACTGTTTAATGGGCTCAGGACAGCTGCTGTGGGACACTGTCACAGGTGTTGACATGGCTCTGTAATGGAGGAGTGGTTAAGTCTGTTCTAAACCCTTTGTTCCTATTTTGTTTGAACAATTGTCCTTACTAAACTTAATTGTTTCTGAAAAAT-------------------
>B/Romania/8/2019
------------------------------GAGCAGAAGCGGAGCATCTTCTCAAAACTGAAGCAAATAGGCCAAAAATGAACAATGCTACCTTCAACTATACAAACGTTAACCCTATTTCTCACATCAGGGGGAGTATTATTATCACTATATGTGTCAGCTTCATTATCATACTTACTATATTCGGATATATTGCTAAAATTCTCACCAACAGAAATAACTGCACCAACAATGCCATTGGATTGTGCAAACGCATCAAATGTTCAGGCTGTGAACCGTTCTGCAACAAAAGGGGTGACATTTCTTCTCCCAGAACCGGAGTGGACATACCCGCGTTTATCTTGCCCGGGCTCAACCTTTCAGAAAGCACTTCTAATTAGCCCTCATAGATTCGGAGAAACCAAAGGAAACTCAGCTCCCTTGATAATAAGGGAACCTTTTGTAGCTTGTGGACCAAATGAATGCAAACACTTTGCTTTAACCCATTATGCTGCCCAACCAGGGGGATACTATAATGGAACAAGAGGAGACAGAAACAAGCTGAGGCATCTAATTTCAGTCAAATTGGGCAAAATCCCAACAGTAGAGAACTCCATTTTCCACATGGCAGCATGGAGCGGGTCCGCGTGTCATGATGGTAAGGAATGGACATATATCGGAGTTGATGGCCCTGACAATAATGCATTGCTCAAAGTAAAATATGGAGAAGCATATACTGACACATACCATTCCTATGCAAACAACATCCTAAGAACACAAGAAAGTGCCTGCAATTGCATCGGGGGAAATTGTTATCTAATGATAACTGATGGCTCAGCTTCAGGTGTTAGTGAATGCAGATTTCTTAAGATTCGAGAGGGCCGAATAATAAAAGAAATATTTCCAACAGGAAGAGTAAAACACACTGAGGAGTGCACATGCGGATTTGCCAGCAATAAAACCATAGAATGTGCCTGTAGAGACAACAGGTACACAGCAAAAAGACCTTTTGTCAAATTAAACGTGGAGACTGATACAGCAGAAATAAGGTTGATGTGCACAGATACTTATTTGGACACCCCCAGACCAAATGATGGAAGCATAACAGGCCCTTGTGAATCTGATGGGGACAAAGGGAGTGGAGGCATCAAGGGAGGATTTGTTCATCAAAGAATGAAATCCAAGATTGGAAGGTGGTACTCTCGAACGATGTCTAAAACTGAAAGGATGGGAATGGGACTGTATGTCAAGTATGGTGGAGACCCATGGGCTGACAGTGATGCCCTAATTTTTAGTGGAGTAATGGTTTCAATGAAAGAACCTGGTTGGTATTCCTTTGGCTTCGAAATAAAAGATAAGAAATGCGATGTCCCCTGTATTGGGATAGAGATGGTACATGATGGTGGAAAAGAGACTTGGCACTCAGCAGCAACAGCCATTTACTGTTTAATGGGCTCAGGACAGCTGCTGTGGGACACTGTCACAGGTGTTGACATGGCTCTGTAATGGAGGAGTGGTTAAGTCTGTTCTAAACCCTTTGTTCCTATTTTGTTTGAACAATTGTCCTTACTAAACTTAATTGTTTCTGAAAAATGCTCTTGTTACTACTAATA
>B/Romania/16/2019
-----------------------------------GAAGCGGAGCATCTTCTCAAAACTGAAGCAAATAGGCCAAAAATGAACAATGCTACCTTCAACTATACAAACGTTAACCCTATTTCTCACATCAGGGGGAGTATTATTATCACTATATGTGTCAGCTTCATTATCATACTTACTATATTCGGATATATTGCTAAAATTCTCACCAACAGAAATAACTGCACCAACAATGCCATTGGATTGTGCAAACGCATCAAATGTTCAGGCTGTGAACCGTTCTGCAACAAAAGGGGTGACATTTCTTCTCCCAGAACCGGAGTGGACATACCCGCGTTTATCTTGCCCGGGCTCAACCTTTCAGAAAGCACTTCTAATTAGCCCTCATAGATTCGGAGAAACCAAAGGAAACTCAGCTCCCTTGATAATAAGGGAACCTTTTGTAGCTTGTGGACCAAATGAATGCAAACACTTTGCTTTAACCCATTATGCTGCCCAACCAGGGGGATACTATAATGGAACAAGAGGAGACAGAAACAAGCTGAGGCATCTAATTTCAGTCAAATTGGGCAAAATCCCAACAGTAGAGAACTCCATTTTCCACATGGCAGCATGGAGCGGGTCCGCGTGTCATGATGGTAAGGAATGGACATATATCGGAGTTGATGGCCCTGACAATAATGCATTGCTCAAAGTAAAATATGGAGAAGCATATACTGACACATACCATTCCTATGCAAACAACATCCTAAGAACACAAGAAAGTGCCTGCAATTGCATCGGGGGAAATTGTTATCTAATGATAACTGATGGCTCAGCTTCAGGTGTTAGTGAATGCAGATTTCTTAAGATTCGAGAGGGCCGAATAATAAAAGAAATATTTCCAACAGGAAGAGTAAAACACACTGAGGAGTGCACATGCGGATTTGCCAGCAATAAAACCATAGAATGTGCCTGTAGAGACAACAGGTACACAGCAAAAAGACCTTTTGTCAAATTAAACGTGGAGACTGATACAGCAGAAATAAGGTTGATGTGCACAGATACTTATTTGGACACCCCCAGACCAAATGATGGAAGCATAACAGGCCCTTGTGAATCTGATGGGGACAAAGGGAGTGGAGGCATCAAGGGAGGATTTGTTCATCAAAGAATGAAATCCAAGATTGGAAGGTGGTACTCTCGAACGATGTCTAAAACTGAAAGGATGGGAATGGGACTGTATGTCAAGTATGGTGGAGACCCATGGGCTGACAGTGATGCCCTAATTTTTAGTGGAGTAATGGTTTCAATGAAAGAACCTGGTTGGTATTCCTTTGGCTTCGAAATAAAAGATAAGAAATGCGATGTCCCCTGTATTGGGATAGAGATGGTACATGATGGTGGAAAAGAGACTTGGCACTCAGCAGCAACAGCCATTTACTGTTTAATGGGCTCAGGACAGCTGCTGTGGGACACTGTCACAGGTGTTGACATGGCTCTGTAATGGAGGAGTGGTTAAGTCTGTTCTAAACCCTTTGTTCCTATTTTGTTTGAACAATTGTCCTTACTAAACTTAATTGTTTCTGAAAAATGCTCTTGTTACTACTAATA
>B/Romania/17/2019
-----------------------------------GAAGCGGAGCATCTTCTCAAAACTGAAGCAAATAGGCCAAAAATGAACAATGCTACCTTCAACTATACAAACGTTAACCCTATTTCTCACATCAGGGGGAGTATTATTATCACTATATGTGTCAGCTTCATTATCATACTTACTATATTCGGATATATTGCTAAAATTCTCACCAACAGAAATAACTGCACCAACAATGCCATTGGATTGTGCAAACGCATCAAATGTTCAGGCTGTGAACCGTTCTGCAACAAAAGGGGTGACATTTCTTCTCCCAGAACCGGAGTGGACATACCCGCGTTTATCTTGCCCGGGCTCAACCTTTCAGAAAGCACTTCTAATTAGCCCTCATAGATTCGGAGAAACCAAAGGAAACTCAGCTCCCTTGATAATAAGGGAACCTTTTGTAGCTTGTGGACCAAATGAATGCAAACACTTTGCTTTAACCCATTATGCTGCCCAACCAGGGGGATACTATAATGGAACAAGAGGAGACAGAAACAAGCTGAGGCATCTAATTTCAGTCAAATTGGGCAAAATCCCAACAGTAGAGAACTCCATTTTCCACATGGCAGCATGGAGCGGGTCCGCGTGTCATGATGGTAAGGAATGGACATATATCGGAGTTGATGGCCCTGACAATAATGCATTGCTCAAAGTAAAATATGGAGAAGCATATACTGACACATACCATTCCTATGCAAACAACATCCTAAGAACACAAGAAAGTGCCTGCAATTGCATCGGGGGAAATTGTTATCTAATGATAACTGATGGCTCAGCTTCAGGTGTTAGTGAATGCAGATTTCTTAAGATTCGAGAGGGCCGAATAATAAAAGAAATATTTCCAACAGGAAGAGTAAAACACACTGAGGAGTGCACATGCGGATTTGCCAGCAATAAAACCATAGAATGTGCCTGTAGAGACAACAGGTACACAGCAAAAAGACCTTTTGTCAAATTAAACGTGGAGACTGATACAGCAGAAATAAGGTTGATGTGCACAGATACTTATTTGGACACCCCCAGACCAAATGATGGAAGCATAACAGGCCCTTGTGAATCTGATGGGGACAAAGGGAGTGGAGGCATCAAGGGAGGATTTGTTCATCAAAGAATGAAATCCAAGATTGGAAGGTGGTACTCTCGAACGATGTCTAAAACTGAAAGGATGGGAATGGGACTGTATGTCAAGTATGGTGGAGACCCATGGGCTGACAGTGATGCCCTAATTTTTAGTGGAGTAATGGTTTCAATGAAAGAACCTGGTTGGTATTCCTTTGGCTTCGAAATAAAAGATAAGAAATGCGATGTCCCCTGTATTGGGATAGAGATGGTACATGATGGTGGAAAAGAGACTTGGCACTCAGCAGCAACAGCCATTTACTGTTTAATGGGCTCAGGACAGCTGCTGTGGGACACTGTCACAGGTGTTGACATGGCTCTGTAATGGAGGAGTGGTTAAGTCTGTTCTAAACCCTTTGTTCCTATTTTGTTTGAACAATTGTCCTTACTAAACTTAATTGTTTCTGAAAAATGCTCTTGTTACTACTAATA
>B/Romania/23/2020
-------------------------------AGCAGAAGCGGAGCATCTTCTCAAAACTGAAGCAAATAGGCCAAAAATGAACAATGCTACCTTCAACTATACAAACGTTAACCCTATTTCTCACATCAGGGGGAGTATTATTATCACTATATGTGTCAGCTTCATTATCATACTTACTATATTCGGATATATTGCTAAAATTCTCACCAACAGAAATAACTGCACCAACAATGCCATTGGATTGTGCAAACGCATCAAATGTTCAGGCTGTGAACCGTTCTGCAACAAAAGGGGTGACATTTCTTCTCCCAGAACCGGAGTGGACATACCCGCGTTTATCTTGCCCGGGCTCAACCTTTCAGAAAGCACTTCTAATTAGCCCTCATAGATTCGGAGAAACCAAAGGAAACTCAGCTCCCTTGATAATAAGGGAACCTTTTGTAGCTTGTGGACCAAATGAATGCAAACACTTTGCTTTAACCCATTATGCTGCCCAACCAGGGGGATACTATAATGGAACAAGAGGAGACAGAAACAAGCTGAGGCATCTAATTTCAGTCAAATTGGGCAAAATCCCAACAGTAGAGAACTCCATTTTCCACATGGCAGCATGGAGCGGGTCCGCGTGTCATGATGGTAAGGAATGGACATATATCGGAGTTGATGGCCCTGACAATAATGCATTGCTCAAAGTAAAATATGGAGAAGCATATACTGACACATACCATTCCTATGCAAACAACATCCTAAGAACACAAGAAAGTGCCTGCAATTGCATCGGGGGAAATTGTTATCTAATGATAACTGATGGCTCAGCTTCAGGTGTTAGTGAATGCAGATTTCTTAAGATTCGAGAGGGCCGAATAATAAAAGAAATATTTCCAACAGGAAGAGTAAAACACACTGAGGAGTGCACATGCGGATTTGCCAGCAATAAAACCATAGAATGTGCCTGTAGAGACAACAGGTACACAGCAAAAAGACCTTTTGTCAAATTAAACGTGGAGACTGATACAGCAGAAATAAGGTTGATGTGCACAGATACTTATTTGGACACCCCCAGACCAAATGATGGAAGCATAACAGGCCCTTGTGAATCTGATGGGGACAAAGGGAGTGGAGGCATCAAGGGAGGATTTGTTCATCAAAGAATGAAATCCAAGATTGGAAGGTGGTACTCTCGAACGATGTCTAAAACTGAAAGGATGGGAATGGGACTGTATGTCAAGTATGGTGGAGACCCATGGGCTGACAGTGATGCCCTAATTTTTAGTGGAGTAATGGTTTCAATGAAAGAACCTGGTTGGTATTCCTTTGGCTTCGAAATAAAAGATAAGAAATGCGATGTCCCCTGTATTGGGATAGAGATGGTACATGATGGTGGAAAAGAGACTTGGCACTCAGCAGCAACAGCCATTTACTGTTTAATGGGCTCAGGACAGCTGCTGTGGGACACTGTCACAGGTGTTGACATGGCTCTGTAATGGAGGAGTGGTTAAGTCTGTTCTAAACCCTTTGTTCCTATTTTGTTTGAACAATTGTCCTTACTAAACTTAATTGTTTCTGAAAAATGCTCTTGTTACTACTAATA
>B/Romania/26/2020
-----------------------------------------GAGCATCTTCTCAAAACTGAAGCAAATAGGCCAAAAATGAACAATGCTACCTTCAACTATACAAACGTTAACCCTATTTCTCACATCAGGGGGAGTATTATTATCACTATATGTGTCAGCTTCATTATCATACTTACTATATTCGGATATATTGCTAAAATTCTCACCAACAGAAATAACTGCACCAACAATGCCATTGGATTGTGCAAACGCATCAAATGTTCAGGCTGTGAACCGTTCTGCAACAAAAGGGGTGACATTTCTTCTCCCAGAACCGGAGTGGACATACCCGCGTTTATCTTGCCCGGGCTCAACCTTTCAGAAAGCACTTCTAATTAGCCCTCATAGATTCGGAGAAACCAAAGGAAACTCAGCTCCCTTGATAATAAGGGAACCTTTTGTAGCTTGTGGACCAAATGAATGCAAACACTTTGCTTTAACCCATTATGCTGCCCAACCAGGGGGATACTATAATGGAACAAGAGGAGACAGAAACAAGCTGAGGCATCTAATTTCAGTCAAATTGGGCAAAATCCCAACAGTAGAGAACTCCATTTTCCACATGGCAGCATGGAGCGGGTCCGCGTGTCATGATGGTAAGGAATGGACATATATCGGAGTTGATGGCCCTGACAATAATGCATTGCTCAAAGTAAAATATGGAGAAGCATATACTGACACATACCATTCCTATGCAAACAACATCCTAAGAACACAAGAAAGTGCCTGCAATTGCATCGGGGGAAATTGTTATCTAATGATAACTGATGGCTCAGCTTCAGGTGTTAGTGAATGCAGATTTCTTAAGATTCGAGAGGGCCGAATAATAAAAGAAATATTTCCAACAGGAAGAGTAAAACACACTGAGGAGTGCACATGCGGATTTGCCAGCAATAAAACCATAGAATGTGCCTGTAGAGACAACAGGTACACAGCAAAAAGACCTTTTGTCAAATTAAACGTGGAGACTGATACAGCAGAAATAAGGTTGATGTGCACAGATACTTATTTGGACACCCCCAGACCAAATGATGGAAGCATAACAGGCCCTTGTGAATCTGATGGGGACAAAGGGAGTGGAGGCATCAAGGGAGGATTTGTTCATCAAAGAATGAGATCCAAGATTGGAAGGTGGTACTCTCGAACGATGTCTAAAACTGAAAGGATGGGAATGGGACTGTATGTCAAGTATGGTGGAGACCCATGGGCTGACAGTGATGCCCTAATTTTTAGTGGAGTAATGGTTTCAATGAAAGAACCTGGTTGGTATTCCTTTGGCTTCGAAATAAAAGATAAGAAATGCGATGTCCCCTGTATTGGGATAGAGATGGTACATGATGGTGGAAAAGAGACTTGGCACTCAGCAGCAACAGCCATTTACTGTTTAATGGGCTCAGGACAGCTGCTGTGGGACACTGTCACAGGTGTTGACATGGCTCTGTAATGGAGGAGTGGTTAAGTCTGTTCTAAACCCTTTGTTCCTATTTTGTTTGAACAATTGTCCTTACTAAACTTAATTGTTTCTGAAAAATGCTCTTGTTACTACTAATA
>B/Romania/21/2020
--------------------------------------------------------ACTGAAGCAAATAGGCCAAAAATGAACAATGCTACCTTCAACTATACAAACGTTAACCCTATTTCTCACATCAGGGGGAGTATTATTATCACTATATGTGTCAGCTTCATTATCATACTTACTATATTCGGATATATTGCTAAAATTCTCACCAACAGAAATAACTGCACCAACAATGCCATTGGATTGTGCAAACGCATCAAATGTTCAGGCTGTGAACCGTTCTGCAACAAAAGGGGTGACATTTCTTCTCCCAGAACCGGAGTGGACATACCCGCGTTTATCTTGCCCGGGCTCAACCTTTCAGAAAGCACTTCTAATTAGCCCTCATAGATTCGGAGAAACCAAAGGAAACTCAGCTCCCTTGATAGTAAGGGAACCTTTTGTAGCTTGTGGACCAAATGAATGCAAACACTTTGCTTTAACCCATTATGCTGCCCAACCAGGGGGATACTATAATGGAACAAGAGGAGACAGAAACAAGCTGAGGCATCTAATTTCAGTCAAATTGGGCAAAATCCCAACAGTAGAGAACTCCATTTTCCACATGGCAGCATGGAGCGGGTCCGCGTGTCATGATGGTAAGGAATGGACATATATCGGAGTTGATGGCCCTGACAATAATGCATTGCTCAAAGTAAAATATGGAGAAGCATATACTGACACATACCATTCCTATGCAAACAACATCCTAAGAACACAAGAAAGTGCCTGCAATTGCATCGGGGGAAATTGTTATCTAATGATAACTGATGGCTCAGCTTCAGGTGTTAGTGAATGCAGATTTCTTAAGATTCGAGAGGGCCGAATAATAAAAGAAATATTTCCAACAGGAAGAGTAAAACACACTGAGGAGTGCACATGCGGATTTGCCAGCAATAAAACCATAGAATGTGCCTGTAGAGACAACAGGTACACAGCAAAAAGACCTTTTGTCAAATTAAACGTGGAGACTGATACAGCAGAAATAAGGTTGATGTGCACAGATACTTATTTGGACACCCCCAGACCAAATGATGGAAGCATAACAGGCCCTTGTGAATCTGATGGGGACAAAGGGAGTGGAGGCATCAAGGGAGGATTTGTTCATCAAAGAATGAAATCCAAGATTGGAAGGTGGTACTCTCGAACGATGTCTAAAACTGAAAGGATGGGAATGGGACTGTATGTCAAGTATGGTGGAGACCCATGGGCTGACAGTGATGCCCTAATTTTTAGTGGAGTAATGGTTTCAATGAAAGAACCTGGTTGGTATTCCTTTGGCTTCGAAATAAAAGATAAGAAATGCGATGTCCCCTGTATTGGGATAGAGATGGTACATGATGGTGGAAAAGAGACTTGGCACTCAGCAGCAACAGCCATTTACTGTTTAATGGGCTCAGGACAGCTGCTGTGGGACACTGTCACAGGTGTTGACATGGCTCTGTAATGGAGGAGTGGTTAAGTCTGTTCTAAACCCTTTGTTCCTATTTTGTTTGAACAATTGTCCTTACTAAACTTAATTGTTTCTGAAAAAT-------------------
>B/Romania/129/2020
---------------------------------------------ATCTTCTCAAAACTGAAGCAAATAGGCCAAAAATGAACAATGCTACCTTCAACTATACAAACGTTAACCCTATTTCTCACATCAGGGGGAGTATTATTATCACTATATGTGTCAGCTTCATTATCATACTTACTATATTCGGATATATTGCTAAAATTCTCACCAACAGAAATAACTGCACCAACAATGCCATTGGATTGTGCAAACGCATCAAATGTTCAGGCTGTGAACCGTTCTGCAACAAAAGGGGTGACATTTCTTCTCCCAGAACCGGAGTGGACATACCCGCGTTTATCTTGCCCGGGCTCAACCTTTCAGAAAGCACTTCTAATTAGCCCTCATAGATTCGGAGAAACCAAAGGAAACTCAGCTCCCTTGATAATAAGGGAACCTTTTGTAGCTTGTGGACCAAATGAATGCAAACACTTTGCTTTAACCCATTATGCTGCCCAACCAGGGGGATACTATAATGGAACAAGAGGAGACAGAAACAAGCTGAGGCATCTAATTTCAGTCAAATTGGGCAAAATCCCAACAGTAGAGAACTCCATTTTCCACATGGCAGCATGGAGCGGGTCCGCGTGTCATGATGGTAAGGAATGGACATATATCGGAGTTGATGGCCCTGACAATAATGCATTGCTCAAAGTAAAATATGGAGAAGCATATACTGACACATACCATTCCTATGCAAACAACATCCTAAGAACACAAGAAAGTGCCTGCAATTGCATCGGGGGAAATTGTTATCTAATGATAACTGATGGCTCAGCTTCAGGTGTTAGTGAATGCAGATTTCTTAAGATTCGAGAGGGCCGAATAATAAAAGAAATATTTCCAACAGGAAGAGTAAAACACACTGAGGAGTGCACATGCGGATTTGCCAGCAATAAAACCATAGAATGTGCCTGTAGAGACAACAGGTACACAGCAAAAAGACCTTTTGTCAAATTAAACGTGGAGACTGATACAGCAGAAATAAGGTTGATGTGCACAGATACTTATTTGGACACCCCCAGACCAAATGATGGAAGCATAACAGGCCCTTGTGAATCTGATGGGGACAAAGGGAGTGGAGGCATCAAGGGAGGATTTGTTCATCAAAGAATGAAATCCAAGATTGGAAGGTGGTACTCTCGAACGATGTCTAAAACTGAAAGGATGGGAATGGGACTGTATGTCAAGTATGGTGGAGACCCATGGGCTGACAGTGATGCCCTAATTTTTAGTGGAGTAATGGTTTCAATGAAAGAACCTGGTTGGTATTCCTTTGGCTTCGAAATAAAAGATAAGAAATGCGATGTCCCCTGTATTGGGATAGAGATGGTACATGATGGTGGAAAAGAGACTTGGCACTCAGCAGCAACAGCCATTTACTGTTTAATGGGCTCAGGACAGCTGCTGTGGGACACTGTCACAGGTGTTGACATGGCTCTGTAATGGAGGAGTGGTTAAGTCTGTTCTAAACCCTTTGTTCCTATTTTGTTTGAACAATTGTCCTTACTAAACTTAATTGTTTCTGAAAAAT-------------------
>B/Romania/535/2020
---------------------------------------------ATCTTCTCAAAACTGAAGCAAATAGGCCAAAAATGAACAATGCTACCTTCAACTATACAAACGTTAACCCTATTTCTCACATCAGGGGGAGTATTATTATCACTATATGTGTCAGCTTCATTATCATACTTACTATATTCGGATATATTGCTAAAATTCTCACCAACAGAAATAACTGCACCAACAATGCCATTGGATTGTGCAAACGCATCAAATGTTCAGGCTGTGAACCGTTCTGCAACAAAAGGGGTGACATTTCTTCTCCCAGAACCGGAGTGGACATACCCGCGTTTATCTTGCCCGGGCTCAACCTTTCAGAAAGCACTTCTAATTAGCCCTCATAGATTCGGAGAAACCAAAGGAAACTCAGCTCCCTTGATAATAAGGGAACCTTTTGTAGCTTGTGGACCAAATGAATGCAAACACTTTGCTTTAACCCATTATGCTGCCCAACCAGGGGGATACTATAATGGAACAAGAGGAGACAGAAACAAGCTGAGGCATCTAATTTCAGTCAAATTGGGCAAAATCCCAACAGTAGAGAACTCCATTTTCCACATGGCAGCATGGAGCGGGTCCGCGTGTCATGATGGTAAGGAATGGACATATATCGGAGTTGATGGCCCTGACAATAATGCATTGCTCAAAGTAAAATATGGAGAAGCATATACTGACACATACCATTCCTATGCAAACAACATCCTAAGAACACAAGAAAGTGCCTGCAATTGCATCGGGGGAAATTGTTATCTAATGATAACTGATGGCTCAGCTTCAGGTGTTAGTGAATGCAGATTTCTTAAGATTCGAGAGGGCCGAATAATAAAAGAAATATTTCCAACAGGAAGAGTAAAACACACTGAGGAGTGCACATGCGGATTTGCCAGCAATAAAACCATAGAATGTGCCTGTAGAGACAACAGGTACACAGCAAAAAGACCTTTTGTCAAATTAAACGTGGAGACTGATACAGCAGAAATAAGGTTGATGTGCACAGATACTTATTTGGACACCCCCAGACCAAATGATGGAAGCATAACAGGCCCTTGTGAATCTGATGGGGACAAAGGGAGTGGAGGCATCAAGGGAGGATTTGTTCATCAAAGAATGAAATCCAAGATTGGAAGGTGGTACTCTCGAACGATGTCTAAAACTGAAAGGATGGGAATGGGACTGTATGTCAAGTATGGTGGAGACCCATGGGCTGACAGTGATGCCCTAATTTTTAGTGGAGTAATGGTTTCAATGAAAGAACCTGGTTGGTATTCCTTTGGCTTCGAAATAAAAGATAAGAAATGCGATGTCCCCTGTATTGGGATAGAGATGGTACATGATGGTGGAAAAGAGACTTGGCACTCAGCAGCAACAGCCATTTACTGTTTAATGGGCTCAGGACAGCTGCTGTGGGACACTGTCACAGGTGTTGACATGGCTCTGTAATGGAGGAGTGGTTAAGTCTGTTCTAAACCCTTTGTTCCTATTTTGTTTGAACAATTGTCCTTACTAAACTTAATTGTTTCTGAAAAAT-------------------
>B/Romania/538/2020
---------------------------------------------ATCTTCTCAAAACTGAAGCAAATAGGCCAAAAATGAACAATGCTACCTTCAACTATACAAACGTTAACCCTATTTCTCACATCAGGGGGAGTATTATTATCACTATATGTGTCAGCTTCATTATCATACTTACTATATTCGGATATATTGCTAAAATTCTCACCAACAGAAATAACTGCACCAACAATGCCATTGGATTGTGCAAACGCATCAAATGTTCAGGCTGTGAACCGTTCTGCAACAAAAGGGGTGACATTTCTTCTCCCAGAACCGGAGTGGACATACCCGCGTTTATCTTGCCCGGGCTCAACCTTTCAGAAAGCACTTCTAATTAGCCCTCATAGATTCGGAGAAACCAAAGGAAACTCAGCTCCCTTGATAATAAGGGAACCTTTTGTAGCTTGTGGACCAAATGAATGCAAACACTTTGCTTTAACCCATTATGCTGCCCAACCAGGGGGATACTATAATGGAACAAGAGGAGACAGAAACAAGCTGAGGCATCTAATTTCAGTCAAATTGGGCAAAATCCCAACAGTAGAGAACTCCATTTTCCACATGGCAGCATGGAGCGGGTCCGCGTGTCATGATGGTAAGGAATGGACATATATCGGAGTTGATGGCCCTGACAATAATGCATTGCTCAAAGTAAAATATGGAGAAGCATATACTGACACATACCATTCCTATGCAAACAACATCCTAAGAACACAAGAAAGTGCCTGCAATTGCATCGGGGGAAATTGTTATCTAATGATAACTGATGGCTCAGCTTCAGGTGTTAGTGAATGCAGATTTCTTAAGATTCGAGAGGGCCGAATAATAAAAGAAATATTTCCAACAGGAAGAGTAAAACACACTGAGGAGTGCACATGCGGATTTGCCAGCAATAAAACCATAGAATGTGCCTGTAGAGACAACAGGTACACAGCAAAAAGACCTTTTGTCAAATTAAACGTGGAGACTGATACAGCAGAAATAAGGTTGATGTGCACAGATACTTATTTGGACACCCCCAGACCAAATGATGGAAGCATAACAGGCCCTTGTGAATCTGATGGGGACAAAGGGAGTGGAGGCATCAAGGGAGGATTTGTTCATCAAAGAATGAAATCCAAGATTGGAAGGTGGTACTCTCGAACGATGTCTAAAACTGAAAGGATGGGAATGGGACTGTATGTCAAGTATGGTGGAGACCCATGGGCTGACAGTGATGCCCTAATTTTTAGTGGAGTAATGGTTTCAATGAAAGAACCTGGTTGGTATTCCTTTGGCTTCGAAATAAAAGATAAGAAATGCGATGTCCCCTGTATTGGGATAGAGATGGTACATGATGGTGGAAAAGAGACTTGGCACTCAGCAGCAACAGCCATTTACTGTTTAATGGGCTCAGGACAGCTGCTGTGGGACACTGTCACAGGTGTTGACATGGCTCTGTAATGGAGGAGTGGTTAAGTCTGTTCTAAACCCTTTGTTCCTATTTTGTTTGAACAATTGTCCTTACTAAACTTAATTGTTTCTGAAAAAT-------------------
>B/Romania/798/2020
---------------------------------------------ATCTTCTCAAAACTGAAGCAAATAGGCCAAAAATGAACAATGCTACCTTCAACTATACAAACGTTAACCCTATTTCTCACATCAGGGGGAGTATTATTATCACTATATGTGTCAGCTTCATTATCATACTTACTATATTCGGATATATTGCTAAAATTCTCACCAACAGAAATAACTGCACCAACAATGCCATTGGATTGTGCAAACGCATCAAATGTTCAGGCTGTGAACCGTTCTGCAACAAAAGGGGTGACATTTCTTCTCCCAGAACCGGAGTGGACATACCCGCGTTTATCTTGCCCGGGCTCAACCTTTCAGAAAGCACTTCTAATTAGCCCTCATAGATTCGGAGAAACCAAAGGAAACTCAGCTCCCTTGATAATAAGGGAACCTTTTGTAGCTTGTGGACCAAATGAATGCAAACACTTTGCTTTAACCCATTATGCTGCCCAACCAGGGGGATACTATAATGAAACAAGAGGAGACAGAAACAAGCTGAGGCATCTAATTTCAGTCAAATTGGGCAAAATCCCAACAGTAGAGAACTCCATTTTCCACATGGCAGCATGGAGCGGGTCCGCGTGTCATGATGGTAAGGAATGGACATATATCGGAGTTGATGGCCCTGACAATAATGCATTGCTCAAAGTAAAATATGGAGAAGCATATACTGACACATACCATTCCTATGCAAACAACATCCTAAGAACACAAGAAAGTGCCTGCAATTGCATCGGGGGAAATTGTTATCTAATGATAACTGATGGCTCAGCTTCAGGTGTTAGTGAATGCAGATTTCTTAAGATTCGAGAGGGCCGAATAATAAAAGAAATATTTCCAACAGGAAGAGTAAAACACACTGAGGAGTGCACATGCGGATTTGCCAGCAATAAAACCATAGAATGTGCCTGTAGAGACAACAGGTACACAGCAAAAAGACCTTTTGTCAAATTAAACGTGGAGACTGATACAGCAGAAATAAGGTTGATGTGCACAGATACTTATTTGGACACCCCCAGACCAAATGATGGRAGCAKAACASGCMCTTGTGAATCTGATGGGGACAAAGGGAGTGGAGGCATCAAGGGAGGATTTGTTCATCAAAGAATGAAATCCAAGATTGGAAGGTGGTACTCTCGAACGATGTCTAAAACTGAAAGGATGGGAATGGGACTGTATGTCAAGTATGGTGGAGACCCATGGGCTGACAGTGATGCCCTAATTTTTAGTGGAGTAATGGTTTCAATGAAAGAACCTGGTTGGTATTCCTTTGGCTTCGAAATAAAAGATAAGAAATGCGATGTCCCCTGTATTGGGATAGAGATGGTACATGATGGTGGAAAAGAGACTTGGCACTCAGCAGCAACAGCCATTTACTGTTTAATGGGCTCAGGACAGCTGCTGTGGGACACTGTCACAGGTGTTGACATGGCTCTGTAATGGAGGAGTGGTTAAGTCTGTTCTAAACCCTTTGTTCCTATTTTGTTTGAACAATTGTCCTTACTAAACTTAATTGTTTCTGAAAAAT-------------------
>B/Romania/1034/2020
---------------------------------------------ATCTTCTCAAAACTGAAGCAAATAGGCCAAAAATGAACAATGCTACCTTCAACTATACAAACGTTAACCCTATTTCTCACATCAGGGGGAGTATTATTATCACTATATGTGTCAGCTTCATTATCATACTTACTATATTCGGATATATTGCTAAAATTCTCACCAACAGAAATAACTGCACCAACAATGCCATTGGATTGTGCAAACGCATCAAATGTTCAGGCTGTGAACCGTTCTGCAACAAAAGGGGTGACATTTCTTCTCCCAGAACCGGAGTGGACATACCCGCGTTTATCTTGCCCGGGCTCAACCTTTCAGAAAGCACTTCTAATTAGCCCTCATAGATTCGGAGAAACCAAAGGAAACTCAGCTCCCTTGATAATAAGGGAACCTTTTGTAGCTTGTGGACCAAATGAATGCAAACACTTTGCTTTAACCCATTATGCTGCCCAACCAGGGGGATACTATAATGGAACAAGAGGAGACAGAAACAAGCTGAGGCATCTAATTTCAGTCAAATTGGGCAAAATMCCAACAGTAGAGARCTCCATTTTCCACATGGCAGCATGGAGCGGGTCCGCGTGTCATGATGGTAAGGAATGGACATATATCGGAGTTGATGGCCCTGACAATAATGCATTGCTCAAAGTAAAATATGGAGARGCATATACTGACACATACCATTCCTATGCAAACAACATCCTAAGAACACAAGAARGTGCCTGCAAYTGCATCGGGGGAAATTGTTATCTAATGATAACTGATGGCTCAGCTTCAGGTGTTAGTGAATGCAGATTTCTTARGATTCGAGAGGGCCGAATAATAAAAGAAATATTTCCAACAGGAAGAGTAAAACACACTGAGGAGTGCACATGCGGATTTGCCAGCAATAAAACCATAGAATGTGCCTGTAGAGRCAACAGGTRCACAGCAAAAAGACCTTTTGTCAAATTAAACGTGGAGACTGATACAGCAGAAATAAGGTTGATGTGCACAGATACTTATTTGGACACCCCCAGACCAAATGATGGAAGCATAACAGGCMCTTGTGAATCTGATGGGGACAAAGGGAGTGGAGGCATCAAGGGAGGATTTGTTCATCAAAGAATGAAATCCAAGATTGGAAGGTGGTACTCTCGAACGATGTCTAAAACTGAAAGGATGGGAATGGGACTGTATGTCAAGTATGGTGGAGACCCATGGGCTGACAGTGATGCCCTAATTTTTAGTGGAGTAATGGTTTCAATGAAAGAACCTGGTTGGTATTCCTTTGGCTTCGAAATAAAAGATAAGAAATGCGATGTCCCCTGTATTGGGATAGAGATGGTACATGATGGTGGAAAAGAGACTTGGCACTCAGCAGCAACAGCCATTTACTGTTTAATGGGCTCAGGACAGCTGCTGTGGGACACTGTCACAGGTGTTGACATGGCTCTGTAATGGAGGAGTGGTTAAGTCTGTTCTAAACCCTTTGTTCCTATTTTGTTTGAACAATTGTCCTTACTAAACTTAATTGTTTCTGAAAAAT-------------------
>B/Romania/482/2020
----------------------------------------------------------------------------------------------------------------CCCTATTTCTCACATCAGGGGGAGTATTATTATCACTATATGTGTCAGCTTCATTATCATACTTACTATATTCGGATATATTGCTAAAATTCTCACCAACAGAAATAACTGCACCAACAATGCCATTGGATTGTGCAAACGCATCAAATGTTCAGGCTGTGAACCGTTCTGCAACAAAAGGGGTGACATTTCTTCTCCCAGAACCGGAGTGGACATACCCGCGTTTATCTTGCCCGGGCTCAACCTTTCAGAAAGCACTTCTAATTAGCCCTCATAGATTCGGAGAAACCAAAGGAAACTCAGCTCCCTTGATAATAAGGGAACCTTTTGTAGCTTGTGGACCAAATGAATGCAAACACTTTGCTTTAACCCATTATGCTGCCCAACCAGGGGGATACTATAATGGAACAAGAGGAGACAGAAACAAGCTGAGGCATCTAATTTCAGTCAAATTGGGCAAAATCCCAACAGTAGAGAACTCCATTTTCCACATGGCAGCATGGAGCGGGTCCGCGTGTCATGATGGTAAGGAATGGACATATATCGGAGTTGATGGCCCTGACAATAATGCATTGCTCAAAGTAAAATATGGAGAAGCATATACTGACACATACCATTCCTATGCAAACAACATCCTAAGAACACAAGAAAGTGCCTGCAATTGCATCGGGGGAAATTGTTATCTAATGATAACTGATGGCTCAGCTTCAGGTGTTAGTGAATGCAGATTTCTTAAGATTCGAGAGGGCCGAATAATAAAAGAAATATTTCCAACAGGAAGAGTAAAACACACTGAGGAGTGCACATGCGGATTTGCCAGCAATAAAACCATAGAATGTGCCTGTAGAGACAACAGGTACACAGCAAAAAGACCTTTTGTCAAATTAAACGTGGAGACTGATACAGCAGAAATAAGGTTGATGTGCACAGATACTTATTTGGACACCCCCAGACCAAATGATGGAAGCATAACAGGCCCTTGTGAATCTGATGGGGACAAAGGGAGTGGAGGCATCAAGGGAGGATTTGTTCATCAAAGAATGAAATCCAAGATTGGAAGGTGGTACTCTCGAACGATGTCTAAAACTGAAAGGATGGGAATGGGACTGTATGTCAAGTATGGTGGAGACCCATGGGCTGACAGTGATGCCCTAATTTTTAGTGGAGTAATGGTTTCAATGAAAGAACCTGGTTGGTATTCCTTTGGCTTCGAAATAAAAGATAAGAAATGCGATGTCCCCTGTATTGGGATAGAGATGGTACATGATGGTGGAAAAGAGACTTGGCACTCAGCAGCAACAGCCATTTACTGTTTAATGGGCTCAGGACAGCTGCTGTGGGACACTGTCACAGGTGTTGACATGGCTCTGTAATGGAGGAGTGGTTAAGTCTGTTCTAAACCCTTTGTTCCTATTTTGTTTGAACAATTGTCCTTACTAAACTTAATTGTTTCTGAAAAAT-------------------
>B/Romania/1037/2020
---------------------------------------------ATCTTCTCAAAACTGAAGCAAATAGGCCAAAAATGAACAATGCTACCTTCAACTATACAAACGTTAACCCTATTTCTCACATCAGGGGGAGTATTATTATCACTATATGTGTCAGCTTCATTATCATACTTACTATATTCGGATATATTGCTAAAATTCTCACCAACAGAAATAACTGCACCAACAATGCCATTGGATTGTGCAAACGCATCAAATGTTCAGGCTGTGAACCGTTCTGCAACAAAAGGGGTGACACTTCTTCTCCCAGAACCGAAGTGGACATACCCGCGTTTATCTTGCCCGGGCTCAACCTTTCAGAAAGCACTTCTAATTAGCCCTCATAGATTCGGAGAAACCAAAGGAAACTCAGCTCCCTTGATAATAAGGGAACCTTTTGTGGCTTGTGGACCAAATGAATGCAAACACTTTGCTTTAACCCATTATGCTGCCCAACCAGGGGGATACTATAATGGAACAAGAGGAGACAGAAACAAGCTGAGGCATCTAATTTCAGTCAAATTGGGCAAAATCCCAACAGTAGAGAACTCCATTTTCCACATGGCAGCATGGAGCGGGTCCGCGTGCCATGATGGTAAGGAATGGACATATATCGGAGTTGATGGCCCTGACAATAATGCATTGCTCAAAGTAAAATATGGAGAAGCATATACTGACACATACCATTCCTATGCTAACAACATCCTAAGAACACAAGAAAGTGCCTGCAATTGCATCGGGGGAAATTGTTATCTAATGATAACTGATGGCTCAGCTTCAGGTGTTAGTGAATGCAGATTTCTTAAGATTCGAGAGGGCCGAATAATAAAAGAAATATTTCCAACAGGAAGAGTAAAACACACTGAGGAGTGCACATGCGGATTTGCCGGCAATAAAACCATAGAATGTGCCTGTAGAGACAACAGGTACACAGCAAAAAGACCTTTTGTCAAATTAAACGTGGAGACTGATACAGCAGAAATAAGGTTGATGTGCACAGATACTTATTTGGACACCCCCAGACCAAATGATGGAAGCATAACAGGCCCTTGTGAATCTGATGGGGACAAAGGGAGTGGAGGCATCAAGGGAGGATTTGTTCATCAAAGAATGAAATCCAAGATTGGAAGGTGGTACTCTCGAACGATGTCTAAAACTGAAAGGATGGGGATGGGACTGTATGTCAAGTATGGTGGAGACCCATGGGCTGACAGTGATGCCCTAACTTTTAGTGGAGTAATGGTTTCAATGAAAGAACCTGGTTGGTATTCCTTTGGCTTCGAAATAAAAGATAAGAAATGCGATGTCCCCTGTATTGGGATAGAGATGGTACATGATGGTGGGAAAGAGACTTGGCACTCAGCAGCAACAGCCATTTACTGTTTAATGGGCTCAGGACAGCTGCTGTGGGACACTGTCACAGGTGTTGACATGGCTCTGTAATGGAGGAGTGGTTAAGTCTGTTCTAAACCCTTTGTTCCTATTTTGTTTGAACAATTGTCCTTACTAAACTTAATTGCTTCTGAAAAAT-------------------
